# Supplementary material for: Virulent Brucella nosferati infecting Desmodus rotundus has emerging potential due to the broad foraging range of its bat host for humans and wild and domestic animals
Source: mSphere. 2023 Jul 5;8(4):e00061-23. doi: 10.1128/msphere.00061-23 (PMC10449500; doi:10.1128/msphere.00061-23)
Supplement: Dataset S1 — Metadata classification of Desmodus rotundus and Brucella nosferati, serology, organ selection, and taxa identification by proteomics of the vampire bat gut content. [file msphere.00061-23-s0005.xlsx]

## Sheet: Supplemental data set 1
Bats and B. nosferati isolates		A	Location and dates where and when vampire bats were captured in Piedras Blancas National Park cave, characteristics of B. nosferati isolates, serological results, and reference of genetic analysis performed
1			RBT: Rose bengal agglutination tests
2			cELISA: Competitve ELISA, cut off value 30%
3			MLVA16: Multiple locus variable number of tandem repeats analysisof 16 independet repetaed sequences
4			WGS: Whole genome sequence analysis
Production farms		B	Farms located between 1.3 K and 5 Km from the Piedras Blancas National Park cave
1			Cattle production: Include bovine meat and milk production
2			Livestock production: Includes, bovine and other animal products such ovine cheese, egs and chicken meet andsale of horses
3			All farms have dogs, and some farms have ducks, geese, pigons and chickens for personal consumption
Proteomics D. rotundus		C	Lists of the selected peptides and the corresponding proteins of the animal species identified by proteomics of the intestinal content of Desmodus rotundus vampire bats
1			-1lg10: Statistical value developed by the package PEAKS-X. The higher, the more reliable. All values are > 50
2			Coverage (%) : Proportion of protein sequence that is detected according to the number of tryptic peptides
3			PTM: Post-translational modifications, such as the carboxamidomethylation of Cys, oxidation of Met, and amidation of Asn and/or Gln. They were manually eliminated when the table was curated to find peptide redundancies
4			P: plasma proteins
5			RBC: Red blood cell protein
6			Mito: Mitochondrial proteins

## Sheet: A
Consecutive	Code	Host	Place	Latitud	Longitud	Sex	Age	Reproductive status	Sampling date	B. nosferati isolate ID	Isolated from	RBT	cELISA %	MLVA-16	WGSA
1	159	D. rotundus	Piedras Blancas, Palmar norte, Puntarenas	8 43.638 N	83 11.050W	Female	Adult	Breast feeding	16 march 2020					https://microbesgenotyping.i2bc.paris-saclay.fr/databases/public
2	160	D. rotundus	Piedras Blancas, Palmar norte, Puntarenas	9 43.638 N	84 11.050W	Male	Subadult	Inactive	16 march 2020			Positive	30.8
3	161a	D. rotundus	Piedras Blancas, Palmar norte, Puntarenas	10 43.638 N	85 11.050W	Male	Adult	Active	16 march 2020	bbatCR09	Brain	Negative	-2.85	Brucella v4_6_5.	SRR19147296
4	161b	D. rotundus	Piedras Blancas, Palmar norte, Puntarenas	11 43.638 N	86 11.050W	Male	Adult	Active	17 march 2020	bbatCR10	Lung			Brucella v4_6_5.	SRR19147295
5	161c	D. rotundus	Piedras Blancas, Palmar norte, Puntarenas	12 43.638 N	87 11.050W	Male	Adult	Active	18 march 2020	bbatCR11	Intestine content			Brucella v4_6_5.	SRR19147312
6	162	D. rotundus	Piedras Blancas, Palmar norte, Puntarenas	13 43.638 N	88 11.050W	Female	Adult	Inactive	16 march 2020			Negative	5.18
7	163	D. rotundus	Piedras Blancas, Palmar norte, Puntarenas	14 43.638 N	89 11.050W	Male	Adult	Inactive	16 march 2020
8	164	D. rotundus	Piedras Blancas, Palmar norte, Puntarenas	15 43.638 N	90 11.050W	Female	Adult	Active	16 march 2020
9	165	D. rotundus	Piedras Blancas, Palmar norte, Puntarenas	16 43.638 N	91 11.050W	Male	Juvenile	Inactive	16 march 2020	bbatCR34	Kidney	Negative	6.77
10	166	D. rotundus	Piedras Blancas, Palmar norte, Puntarenas	17 43.638 N	92 11.050W	Female	Subadult	Inactive	16 march 2020			Negative	0.28
11	167	D. rotundus	Piedras Blancas, Palmar norte, Puntarenas	18 43.638 N	93 11.050W	Male	Adult	Active	16 march 2020
12	168	D. rotundus	Piedras Blancas, Palmar norte, Puntarenas	19 43.638 N	94 11.050W	Male	Adult	Active	16 march 2020			Negative	-2.52
13	169	D. rotundus	Piedras Blancas, Palmar norte, Puntarenas	20 43.638 N	95 11.050W	Female	Adult	Pregnant	16 march 2020
14	170a	D. rotundus	Piedras Blancas, Palmar norte, Puntarenas	21 43.638 N	96 11.050W	Female	Adult	Pregnant	16 march 2020			Negative	-4.85
15	170b	D. rotundus	Piedras Blancas, Palmar norte, Puntarenas	22 43.638 N	97 11.050W	NI	Fetus	NA	16 march 2020
16	171a	D. rotundus	Piedras Blancas, Palmar norte, Puntarenas	23 43.638 N	98 11.050W	Female	Adult	Pregnant	16 march 2020
17	171b	D. rotundus	Piedras Blancas, Palmar norte, Puntarenas	24 43.638 N	99 11.050W	NI	Fetus	NA	16 march 2020
18	172	D. rotundus	Piedras Blancas, Palmar norte, Puntarenas	25 43.638 N	100 11.050W	Female	Adult	Inactive	16 march 2020	bbatCR12	Kidney	Negative	-3.27	Brucella v4_6_5.
19	173	D. rotundus	Piedras Blancas, Palmar norte, Puntarenas	26 43.638 N	101 11.050W	Male	Adult	Active	16 march 2020			Negative	0.79
20	174	D. rotundus	Piedras Blancas, Palmar norte, Puntarenas	27 43.638 N	102 11.050W	Female	Adult	Pregnant	16 march 2020			Negative	47.13
21	175	D. rotundus	Piedras Blancas, Palmar norte, Puntarenas	28 43.638 N	103 11.050W	Male	Newborn	Dead	16 march 2020
22	176	D. rotundus	Piedras Blancas, Palmar norte, Puntarenas	29 43.638 N	104 11.050W	Female	Adult	Pregnant	16 march 2020	bbatCR04	Placenta	Negative	94.73	Brucella v4_6_5.	SRR19147301
23	177	D. rotundus	Piedras Blancas, Palmar norte, Puntarenas	30 43.638 N	105 11.050W	Female	Juvenile	Inactive	16 march 2020			Negative	67.38
24	178	D. rotundus	Piedras Blancas, Palmar norte, Puntarenas	31 43.638 N	106 11.050W	Female	Adult	Inactive	16 march 2020			Negative	79.93
25	179	D. rotundus	Piedras Blancas, Palmar norte, Puntarenas	32 43.638 N	107 11.050W	Male	Adult	Active	16 march 2020			Negative	92.58
26	180	D. rotundus	Piedras Blancas, Palmar norte, Puntarenas	33 43.638 N	108 11.050W	Female	Juvenile	Inactive	16 march 2020
27	181	D. rotundus	Piedras Blancas, Palmar norte, Puntarenas	34 43.638 N	109 11.050W	Male	Adult	Inactive	16 march 2020			Negative	88.1
28	182a	D. rotundus	Piedras Blancas, Palmar norte, Puntarenas	35 43.638 N	110 11.050W	Female	Adult	Inactive	16 march 2020	bbatCR18	General swab of tissues			Brucella v4_6_5.
29	182b	D. rotundus	Piedras Blancas, Palmar norte, Puntarenas	36 43.638 N	111 11.050W	Female	Adult	Inactive	17 march 2020	bbatCR19	Liver			Brucella v4_6_5.
30	182c	D. rotundus	Piedras Blancas, Palmar norte, Puntarenas	37 43.638 N	112 11.050W	Female	Adult	Inactive	18 march 2020	bbatCR20	Lung
31	182d	D. rotundus	Piedras Blancas, Palmar norte, Puntarenas	38 43.638 N	113 11.050W	Female	Adult	Inactive	19 march 2020	bbatCR21	Intestine content				SRR19147309
32	183a	D. rotundus	Piedras Blancas, Palmar norte, Puntarenas	39 43.638 N	114 11.050W	Male	Adult	Inactive	16 march 2020	bbatCR22	General swab of tissues	Negative	-0.89	Brucella v4_6_5.
33	183b	D. rotundus	Piedras Blancas, Palmar norte, Puntarenas	40 43.638 N	115 11.050W	Male	Adult	Inactive	17 march 2020	bbatCR23	Brain			Brucella v4_6_5.	SRR19147308
34	184	D. rotundus	Piedras Blancas, Palmar norte, Puntarenas	41 43.638 N	116 11.050W	Female	Adult	Inactive	16 march 2020			Negative	54.64
35	185	D. rotundus	Piedras Blancas, Palmar norte, Puntarenas	42 43.638 N	117 11.050W	Female	Adult	Pregnant	16 march 2020			Negative	95.52
36	186a	D. rotundus	Piedras Blancas, Palmar norte, Puntarenas	43 43.638 N	118 11.050W	Female	Adult	Pregnant	16 march 2020	bbatCR15	General swab of tissues	Negative	27.58	Brucella v4_6_5.
37	186b	D. rotundus	Piedras Blancas, Palmar norte, Puntarenas	44 43.638 N	119 11.050W	Female	Adult	Pregnant	17 march 2020	bbatCR24	Brain			Brucella v4_6_5.	SRR19147307
38	186c	D. rotundus	Piedras Blancas, Palmar norte, Puntarenas	45 43.638 N	120 11.050W	Female	Adult	Pregnant	18 march 2020	bbatCR25	Lung			Brucella v4_6_5.
39	186d	D. rotundus	Piedras Blancas, Palmar norte, Puntarenas	46 43.638 N	121 11.050W	Female	Adult	Pregnant	19 march 2020	bbatCR26	Intestine content			Brucella v4_6_5.	SRR19147306
40	186e	D. rotundus	Piedras Blancas, Palmar norte, Puntarenas	47 43.638 N	122 11.050W	Female	Adult	Pregnant	20 march 2020	bbatCR28	Liver			Brucella v4_6_5.
41	187	D. rotundus	Piedras Blancas, Palmar norte, Puntarenas	48 43.638 N	123 11.050W	Female	Adult	Breast feeding	16 march 2020	bbatCR06	Mammary gland+ milk	Negative	87.68	Brucella v4_6_5.	SRR19147299
42	188a	D. rotundus	Piedras Blancas, Palmar norte, Puntarenas	49 43.638 N	124 11.050W	Male	Newborn	Lactating	16 march 2020	bbatCR02	Salivary gland			Brucella v4_6_5.	SRR19147313
43	188b	D. rotundus	Piedras Blancas, Palmar norte, Puntarenas	50 43.638 N	125 11.050W	Male	Newborn	Lactating	17 march 2020	bbatCR14	General swab of tissues			Brucella v4_6_5.
44	188c	D. rotundus	Piedras Blancas, Palmar norte, Puntarenas	51 43.638 N	126 11.050W	Male	Newborn	Lactating	18 march 2020	bbatCR27	Brain			Brucella v4_6_5.	SRR19147305
45	189	D. rotundus	Piedras Blancas, Palmar norte, Puntarenas	52 43.638 N	127 11.050W	Female	Adult	Inactive	16 march 2020			Negative	94.87
46	190a	D. rotundus	Piedras Blancas, Palmar norte, Puntarenas	53 43.638 N	128 11.050W	Female	Adult	Pregnant	16 march 2020	bbatCR03	Placenta	Positive	80.91	Brucella v4_6_5.	SRR19147302, CP106870
47	190b	D. rotundus	Piedras Blancas, Palmar norte, Puntarenas	54 43.638 N	129 11.050W	Female	Adult	Pregnant	17 march 2020	bbatCR05	Fetus			Brucella v4_6_5.	SRR19147300
48	190c	D. rotundus	Piedras Blancas, Palmar norte, Puntarenas	55 43.638 N	130 11.050W	Female	Adult	Pregnant	18 march 2020	bbatCR07	Uterus			Brucella v4_6_5.	SRR19147298
49	190d	D. rotundus	Piedras Blancas, Palmar norte, Puntarenas	56 43.638 N	131 11.050W	Female	Adult	Pregnant	19 march 2020	bbatCR08	Salivary gland			Brucella v4_6_5.	SRR19147297
50	190e	D. rotundus	Piedras Blancas, Palmar norte, Puntarenas	57 43.638 N	132 11.050W	Female	Adult	Pregnant	20 march 2020	bbatCR35	Fetus
51	191a	D. rotundus	Piedras Blancas, Palmar norte, Puntarenas	58 43.638 N	133 11.050W	Male	Adult	Inactive	16 march 2020	bbatCR29	Intestine content	Negative	0.84	Brucella v4_6_5.	SRR19147304
52	191b	D. rotundus	Piedras Blancas, Palmar norte, Puntarenas	59 43.638 N	134 11.050W	Male	Adult	Inactive	17 march 2020	bbatCR30	Intestine content
53	191c	D. rotundus	Piedras Blancas, Palmar norte, Puntarenas	60 43.638 N	135 11.050W	Male	Adult	Inactive	18 march 2020	bbatCR31	Liver
54	192	D. rotundus	Piedras Blancas, Palmar norte, Puntarenas	61 43.638 N	136 11.050W	Female	Adult	Inactive	16 march 2020			Positive	78.58
55	193	D. rotundus	Piedras Blancas, Palmar norte, Puntarenas	62 43.638 N	137 11.050W	Male	Adult	Active	16 march 2020			Positive	63.98
56	194a	D. rotundus	Piedras Blancas, Palmar norte, Puntarenas	63 43.638 N	138 11.050W	Female	Adult	Inactive	16 march 2020	bbatCR13	Brain	Negative	2.24	Brucella v4_6_5.	SRR19147311
57	194b	D. rotundus	Piedras Blancas, Palmar norte, Puntarenas	64 43.638 N	139 11.050W	Female	Adult	Inactive	17 march 2020	bbatCR16	Intestine content			Brucella v4_6_5.	SRR19147310
58	194c	D. rotundus	Piedras Blancas, Palmar norte, Puntarenas	65 43.638 N	140 11.050W	Female	Adult	Inactive	18 march 2020	bbatCR17	Liver			Brucella v4_6_5.
59	194d	D. rotundus	Piedras Blancas, Palmar norte, Puntarenas	66 43.638 N	141 11.050W	Female	Adult	Inactive	19 march 2020	bbatCR36	General swab of tissues
60	195	D. rotundus	Piedras Blancas, Palmar norte, Puntarenas	67 43.638 N	142 11.050W	Female	Adult	Pregnant	16 march 2020	bbatCR01	Fetus	Negative	46.38	Brucella v4_6_5.	SRR19147314
61	196a	D. rotundus	Piedras Blancas, Palmar norte, Puntarenas	68 43.638 N	143 11.050W	Female	Adult	Pregnant	16 march 2020			Negative	24.64
62	196b	D. rotundus	Piedras Blancas, Palmar norte, Puntarenas	69 43.638 N	144 11.050W	NI	Fetus	NA	16 march 2020
63	197	D. rotundus	Piedras Blancas, Palmar norte, Puntarenas	70 43.638 N	145 11.050W	Male	Adult	Active	16 march 2020			Negative	3.92
64	198	D. rotundus	Piedras Blancas, Palmar norte, Puntarenas	71 43.638 N	146 11.050W	Female	Adult	Inactive	16 march 2020			Positive	95.99
65	199	D. rotundus	Piedras Blancas, Palmar norte, Puntarenas	72 43.638 N	147 11.050W	Female	Adult	Pregnant	16 march 2020
66	200	D. rotundus	Piedras Blancas, Palmar norte, Puntarenas	73 43.638 N	148 11.050W	Male	Adult	Active	16 march 2020			Positive	94.12
67	201	D. rotundus	Piedras Blancas, Palmar norte, Puntarenas	74 43.638 N	149 11.050W	Female	Adult	Inactive	16 march 2020
68	202	D. rotundus	Piedras Blancas, Palmar norte, Puntarenas	75 43.638 N	150 11.050W	Male	Adult	Inactive	16 march 2020
69	203	D. rotundus	Piedras Blancas, Palmar norte, Puntarenas	76 43.638 N	151 11.050W	Female	Adult	Pregnant	16 march 2020			Negative	96.22
70	204a	D. rotundus	Piedras Blancas, Palmar norte, Puntarenas	77 43.638 N	152 11.050W	Male	Adult	Active	16 march 2020	bbatCR32	General swab of tissues
71	204b	D. rotundus	Piedras Blancas, Palmar norte, Puntarenas	78 43.638 N	153 11.050W	Male	Adult	Active	17 march 2020	bbatCR33	Brain				SRR19147303
72	205	D. rotundus	Piedras Blancas, Palmar norte, Puntarenas	79 43.638 N	154 11.050W	Male	Adult	Active	16 march 2020
73	206a	D. rotundus	Piedras Blancas, Palmar norte, Puntarenas	80 43.638 N	155 11.050W	Female	Adult	Pregnant	16 march 2020
74	206b	D. rotundus	Piedras Blancas, Palmar norte, Puntarenas	81 43.638 N	156 11.050W	NI	Fetus	NA	16 march 2020
75	207	D. rotundus	Piedras Blancas, Palmar norte, Puntarenas	82 43.638 N	157 11.050W	Male	Adult	Inactive	16 march 2020
76	208a	D. rotundus	Piedras Blancas, Palmar norte, Puntarenas	83 43.638 N	158 11.050W	Female	Adult	Pregnant	16 march 2020
77	208b	D. rotundus	Piedras Blancas, Palmar norte, Puntarenas	84 43.638 N	159 11.050W	NI	Fetus	NA	16 march 2020
78	209	D. rotundus	Piedras Blancas, Palmar norte, Puntarenas	85 43.638 N	160 11.050W	Male	Adult	Inactive	16 march 2020
79	210	D. rotundus	Piedras Blancas, Palmar norte, Puntarenas	86 43.638 N	161 11.050W	Female	Adult	Inactive	16 march 2020			Negative	9.75
80	211	D. rotundus	Piedras Blancas, Palmar norte, Puntarenas	87 43.638 N	162 11.050W	Female	Adult	Inactive	16 march 2020			Negative	0.65
81	212	D. rotundus	Piedras Blancas, Palmar norte, Puntarenas	88 43.638 N	163 11.050W	Male	Adult	Inactive	16 march 2020			Negative	-0.89
82	213	D. rotundus	Piedras Blancas, Palmar norte, Puntarenas	89 43.638 N	164 11.050W	Female	Subadult	Inactive	16 march 2020			Negative	6.49
83	214	D. rotundus	Piedras Blancas, Palmar norte, Puntarenas	90 43.638 N	165 11.050W	Male	Adult	Inactive	16 march 2020
84	215	D. rotundus	Piedras Blancas, Palmar norte, Puntarenas	91 43.638 N	166 11.050W	Male	Adult	Active	16 march 2020			Negative	89.83
85	216	D. rotundus	Piedras Blancas, Palmar norte, Puntarenas	92 43.638 N	167 11.050W	Male	Adult	Active	16 march 2020			Negative	55.76
86	217	D. rotundus	Piedras Blancas, Palmar norte, Puntarenas	93 43.638 N	168 11.050W	Male	Adult	Inactive	16 march 2020
87	218	D. rotundus	Piedras Blancas, Palmar norte, Puntarenas	94 43.638 N	169 11.050W	Female	Adult	Inactive	16 march 2020	bbatCR37	Intestine content	Negative	56.23
88	219a	D. rotundus	Piedras Blancas, Palmar norte, Puntarenas	95 43.638 N	170 11.050W	Female	Adult	Pregnant	16 march 2020			Negative	-5.09
89	219b	D. rotundus	Piedras Blancas, Palmar norte, Puntarenas	96 43.638 N	171 11.050W	NI	Fetus	NA	16 march 2020
90	220	D. rotundus	Piedras Blancas, Palmar norte, Puntarenas	97 43.638 N	172 11.050W	Female	Subadult	Inactive	16 march 2020			Negative	3.36
91	221a	D. rotundus	Piedras Blancas, Palmar norte, Puntarenas	98 43.638 N	173 11.050W	Female	Adult	Inactive	16 march 2020	bbatCR38	Liver	Positive	40.08
92	221b	D. rotundus	Piedras Blancas, Palmar norte, Puntarenas	99 43.638 N	174 11.050W	Female	Adult	Inactive	17 march 2020	bbatCR39	Intestine content
93	221c	D. rotundus	Piedras Blancas, Palmar norte, Puntarenas	100 43.638 N	175 11.050W	Female	Adult	Inactive	18 march 2020	bbatCR40	General swab of tissues
94	222	D. rotundus	Piedras Blancas, Palmar norte, Puntarenas	101 43.638 N	176 11.050W	Female	Adult	Inactive	16 march 2020			Negative	95.94
95	223	D. rotundus	Piedras Blancas, Palmar norte, Puntarenas	102 43.638 N	177 11.050W	Male	Subadult	Inactive	16 march 2020
96	224a	D. rotundus	Piedras Blancas, Palmar norte, Puntarenas	103 43.638 N	178 11.050W	Female	Adult	Inactive	16 march 2020	bbatCR41	Lung	Negative	-1.63
97	224b	D. rotundus	Piedras Blancas, Palmar norte, Puntarenas	104 43.638 N	179 11.050W	Female	Adult	Inactive	17 march 2020	bbatCR42	Liver
98	225	D. rotundus	Piedras Blancas, Palmar norte, Puntarenas	105 43.638 N	180 11.050W	Female	Subadult	Inactive	16 march 2020			Negative	3.08
99	226	D. rotundus	Piedras Blancas, Palmar norte, Puntarenas	106 43.638 N	181 11.050W	Female	Adult	lact	16 march 2020			Negative	-2.61
100	227	D. rotundus	Piedras Blancas, Palmar norte, Puntarenas	107 43.638 N	182 11.050W	Male	Adult	Active	16 march 2020
101	228	D. rotundus	Piedras Blancas, Palmar norte, Puntarenas	108 43.638 N	183 11.050W	Male	Juvenile	Inactive	16 march 2020			Negative	26.92
102	229	D. rotundus	Piedras Blancas, Palmar norte, Puntarenas	109 43.638 N	184 11.050W	Female	Adult	Pregnant	16 march 2020			Negative	2.8

## Sheet: B
Consecutive	Cave distance category	Farm Code	Latitud	Longitud	Province	Region	District	Activity	# Bovines	# Horses	# Sheep	# Poultry	# pigs
1	1.3 Km to 2 Km	605-001521	8.74334	-83.1859	PUNTARENAS	OSA	PIEDRAS BLANCAS	Cattle production	Yes	No	No	No	No
2	1.3 Km to 2 Km	605-003846	8.74455	-83.1876	PUNTARENAS	OSA	PIEDRAS BLANCAS	Cattle production	Yes	No	No	No	No
3	1.3 Km to 2 Km	607-001755	8.71193	-83.1866	PUNTARENAS	GOLFITO	GUAYCARA	Livestock production	Yes	Yes	No	No	No
4	1.3 Km to 2 Km	607-003221	8.7113	-83.1853	PUNTARENAS	GOLFITO	GUAYCARA	Livestock production	Yes	Yes	No	No	No
5	1.3 Km to 2 Km	607-007553	8.72101	-83.1984	PUNTARENAS	GOLFITO	GOLFITO	Cattle production	Yes	No	No	No	No
6	1.3 Km to 2 Km	607-007554	8.72001	-83.1985	PUNTARENAS	GOLFITO	GOLFITO	Cattle production	Yes	No	No	No	No
7	1.3 Km to 2 Km	607-007565	8.71853	-83.1826	PUNTARENAS	GOLFITO	GUAYCARA	Livstock production	Yes	Yes	Yes	No	No
8	1.3 Km to 2 Km	607-002469	8.73553	-83.1771	PUNTARENAS	GOLFITO	GUAYCARA	Livestock production	Yes	Yes	No	No	No
9	1.3 Km to 2 Km	607-007552	8.72123	-83.1993	PUNTARENAS	GOLFITO	GUAYCARA	Cattle production	Yes	No	No	No	No
10	1.3 Km to 2 Km	607-007873	8.71454	-83.1824	PUNTARENAS	GOLFITO	GUAYCARA	Livestock production	Yes	Yes	No	Yes	No
11	1.3 Km to 2 Km	607-048876	8.71964	-83.1977	PUNTARENAS	GOLFITO	GOLFITO	Livstock production	Yes	Yes	No	No	No
12	2.1 Km to 3 Km	605-003848	8.75025	-83.1966	PUNTARENAS	OSA	PIEDRAS BLANCAS	Cattle production	Yes	No	No	No	No
13	2.1 Km to 3 Km	607-000047	8.70484	-83.19	PUNTARENAS	GOLFITO	GUAYCARA	Cattle production	Yes	No	No	No	No
14	2.1 Km to 3 Km	607-003123	8.72205	-83.2097	PUNTARENAS	GOLFITO	GUAYCARA	Cattle production	Yes	No	No	No	No
15	2.1 Km to 3 Km	607-006772	8.74365	-83.1723	PUNTARENAS	GOLFITO	GUAYCARA	Livestock production	Yes	Yes	No	No	No
16	2.1 Km to 3 Km	607-007515	8.73371	-83.1641	PUNTARENAS	GOLFITO	GUAYCARA	Cattle production	Yes	No	No	No	No
17	2.1 Km to 3 Km	607-007559	8.7181	-83.1628	PUNTARENAS	GOLFITO	GUAYCARA	Cattle production	Yes	No	No	No	No
18	2.1 Km to 3 Km	607-007564	8.71242	-83.1776	PUNTARENAS	GOLFITO	GUAYCARA	Cattle production	Yes	No	No	No	No
19	2.1 Km to 3 Km	607-042571	8.7176	-83.1655	PUNTARENAS	GOLFITO	GOLFITO	Cattle production	Yes	No	No	No	No
20	2.1 Km to 3 Km	607-088842	8.72103	-83.2077	PUNTARENAS	GOLFITO	GUAYCARA	Livestock production	Yes	Yes	No	No	No
21	2.1 Km to 3 Km	607-003147	8.71998	-83.1667	PUNTARENAS	GOLFITO	GUAYCARA	Cattle production	Yes	No	No	No	No
22	2.1 Km to 3 Km	607-007566	8.71079	-83.18	PUNTARENAS	GOLFITO	GUAYCARA	Cattle production	Yes	No	No	No	No
23	2.1 Km to 3 Km	607-056352	8.72464	-83.2059	PUNTARENAS	GOLFITO	GUAYCARA	Cattle production	Yes	No	No	No	No
24	2.1 Km to 3 Km	607-062539	8.71325	-83.1754	PUNTARENAS	GOLFITO	GUAYCARA	Cattle production	Yes	No	No	No	No
25	3.1 Km to 4 Km	607-001669	8.695	-83.1931	PUNTARENAS	GOLFITO	GUAYCARA	Cattle production	Yes	No	No	No	No
26	3.1 Km to 4 Km	607-001672	8.6979	-83.1845	PUNTARENAS	GOLFITO	GUAYCARA	Cattle production	Yes	No	No	No	No
27	3.1 Km to 4 Km	607-003148	8.71787	-83.1581	PUNTARENAS	GOLFITO	GUAYCARA	Cattle production	Yes	No	No	No	No
28	3.1 Km to 4 Km	607-003154	8.72074	-83.1529	PUNTARENAS	GOLFITO	GUAYCARA	Livestock production	Yes	Yes	No	No	No
29	3.1 Km to 4 Km	607-003155	8.72058	-83.1539	PUNTARENAS	GOLFITO	GUAYCARA	Livestock production	Yes	Yes	No	No	No
30	3.1 Km to 4 Km	607-003177	8.71534	-83.1555	PUNTARENAS	GOLFITO	GUAYCARA	Livestock production	Yes	Yes	No	No	No
31	3.1 Km to 4 Km	607-007563	8.70104	-83.1951	PUNTARENAS	GOLFITO	GOLFITO	Livestock production	Yes	Yes	No	No	No
32	3.1 Km to 4 Km	607-003157	8.71919	-83.1538	PUNTARENAS	GOLFITO	GUAYCARA	Livestock production	Yes	Yes	No	No	No
33	3.1 Km to 4 Km	607-003127	8.70245	-83.1696	PUNTARENAS	GOLFITO	GUAYCARA	Cattle production	Yes	No	No	No	No
34	4.1 Km to 5 Km	605-000575	8.75429	-83.2155	PUNTARENAS	OSA	PIEDRAS BLANCAS	Cattle production	Yes	No	No	No	No
35	4.1 Km to 5 Km	607-001531	8.75315	-83.1527	PUNTARENAS	GOLFITO	GUAYCARA	Livestock production	Yes	No	Yes	No	No
36	4.1 Km to 5 Km	607-001556	8.72959	-83.1509	PUNTARENAS	GOLFITO	GUAYCARA	Livestock production	Yes	Yes	No	No	No
37	4.1 Km to 5 Km	607-001675	8.70313	-83.2179	PUNTARENAS	GOLFITO	GUAYCARA	Livestock production	Yes	Yes	No	No	No
38	4.1 Km to 5 Km	607-003166	8.71319	-83.1462	PUNTARENAS	GOLFITO	GUAYCARA	Livestock production	Yes	Yes	No	No	No
39	4.1 Km to 5 Km	607-003169	8.71151	-83.1465	PUNTARENAS	GOLFITO	GUAYCARA	Livestock production	Yes	No	No	Yes	No
40	4.1 Km to 5 Km	607-003171	8.71072	-83.1482	PUNTARENAS	GOLFITO	GUAYCARA	Cattle production	Yes	No	No	No	No
41	4.1 Km to 5 Km	605-001501	8.76917	-83.1771	PUNTARENAS	OSA	PIEDRAS BLANCAS	Cattle production	Yes	No	No	No	No
42	4.1 Km to 5 Km	607-003172	8.7223	-83.1442	PUNTARENAS	GOLFITO	GUAYCARA	Livestock production	Yes	Yes	No	No	No
43	4.1 Km to 5 Km	607-006448	8.72469	-83.1474	PUNTARENAS	GOLFITO	GUAYCARA	Livestock production	Yes	No	No	Yes	No
44	4.1 Km to 5 Km	607-036789	8.76586	-83.1626	PUNTARENAS	GOLFITO	GUAYCARA	Cattle production	Yes	No	No	No	No

## Sheet: C
Consecutive	D.rotundus code	Accession code	-10lgP	Coverage (%)	# Peptides identified	# Unique peptides	PTM	Protein description	Plas/RBC/Mito	Species detected	Presumptive species	Vulgar name	Subfamily/Family/Suborder	Pepetide 1	Peptide 2	Peptide 3	Peptide 4	Peptide 5	Peptide 6	Peptide 7	Peptide 8	Peptide 9	Peptide 10	Peptide 11	Peptide 12	Peptide 13	Peptide 14	Peptide 15	Peptide 16	Peptide 17	Peptide 18	Peptide 19	Peptide 20	Peptide 21	Peptide 22	Peptide 23	Peptide 24	Peptide 25	Peptide 26	Peptide 27	Peptide 28	Peptide 29	Peptide 30	Peptide 31	Peptide 32	Peptide 33	Peptide 34	Peptide 35	Peptide 36
1	(D.r. 162)	P01966	160.81	35	9	1	Y	Hemoglobin subunit alpha OS=Bos taurus OX=9913 GN=HBA PE=1 SV=2	RBC	Bos taurus	Bos taurus	European cow	Bovinae	K.VGGHAAEYGAEALER.M
2	(D.r. 162)	XP_019843813.1	274.47	35	9	1	Y	Hemoglobin subunit alpha-like [Bos indicus]	RBC	Bos indicus	Bos indicus	Cebu	Bovinae	K.VGGHAAEYGAEALERMFLSFPTTK.T
3	(D.r. 162)	XP_025122293.1	105.76	20	2	1	Y	Hemoglobin subunit beta [Bubalus bubalis]	RBC	Bubalus bubalis	Bubalus bubalis	Water buffalo	Bovinae	R.FFESFGDLSTADAVMNNPK.V
4	(D.r. 162)	P01958	154.17	26	6	1	N	Hemoglobin subunit alpha OS=Equus caballus OX=9796 GN=HBA PE=1 SV=2	RBC	Equus caballus	Equus caballus	Horse	Equidae	K.FLSSVSTVLTSK.Y
5	(D.r. 162)	XP_014695112.1	210.54	35	5	1	Y	Hemoglobin subunit beta [Equus asinus]	RBC	Equus asinus	Equus asinus	Donkey	Equidae	R.LLVVYPWTQRFFDSFGDLSNPAAVMGNPK.V
6	(D.r. 162)	P02062	146.62	36	5	1	Y	Hemoglobin subunit beta OS=Equus caballus OX=9796 GN=HBB PE=1 SV=1	RBC	Equus caballus	Equus caballus	Horse	Equidae	R.LLVVYPWTQRFFDSFGDLSNPGAVMGNPK.V
7	(D.r. 162)	P02768	137.35	12	5	3	Y	Albumin OS=Homo sapiens OX=9606 GN=ALB PE=1 SV=2	P	Homo sapiens	Homo sapiens	Human	Homininae	K.VFDEFKPLVEEPQNLIK.Q	K.LVAASQAALGL	K.QNCELFEQLGEYKFQNALLVR.Y
8	(D.r. 162)	P00915	104.44	12	3	1	Y	Carbonic anhydrase 1 OS=Homo sapiens OX=9606 GN=CA1 PE=1 SV=2	RBC	Homo sapiens	Homo sapiens	Human	Homininae	K.YSSLAEAASKADGLAVIGVLMK.V
9	(D.r. 162)	P68871	234.34	79	12	3	Y	Hemoglobin subunit beta OS=Homo sapiens OX=9606 GN=HBB PE=1 SV=2	RBC	Homo sapiens	Homo sapiens	Human	Homininae	K.GTFATLSELHCDKLHVDPENFR.L	K.SAVTALWGKVNVDEVGGEALGR.L	K.EFTPPVQAAYQK.V
10	(D.r. 162)	P02042	201.00	64	9	1	Y	Hemoglobin subunit delta OS=Homo sapiens OX=9606 GN=HBD PE=1 SV=2	RBC	Homo sapiens	Homo sapiens	Human	Homininae	K.VNVDAVGGEALGR.L
11	(D.r. 162)	P01857	54.16	11	2	1	Y	Immunoglobulin heavy constant gamma 1 OS=Homo sapiens OX=9606 GN=IGHG1 PE=1 SV=1	P	Homo sapiens	Homo sapiens	Human	Homininae	K.TTPPVLDSDGSFFLYSK.L
12	(D.r. 162)	P01860	70.82	13	3	2	Y	Immunoglobulin heavy constant gamma 3 OS=Homo sapiens OX=9606 GN=IGHG3 PE=1 SV=2	P	Homo sapiens	Homo sapiens	Human	Homininae	K.GPSVFPLAPCSR.S	N.TTPPMLDSDGSFFLYSK.L
13	(D.r. 162)	P01871	102.41	6	3	3	N	Immunoglobulin heavy constant mu OS=Homo sapiens OX=9606 GN=IGHM PE=1 SV=4	P	Homo sapiens	Homo sapiens	Human	Homininae	K.NVPLPVIAELPPK.V	K.VSVFVPPRDGFFGNPR.K	K.NVPLPVIAELPPKVSVFVPPR.D
14	(D.r. 162)	P32119	115.50	10	3	3	Y	Peroxiredoxin-2 OS=Homo sapiens OX=9606 GN=PRDX2 PE=1 SV=5	RBC	Homo sapiens	Homo sapiens	Human	Homininae	R.KEGGLGPLNIPLLADVTR.R	K.EGGLGPLNIPLLADVTR.R	K.EGGLGPLNIPLLADVTRR.L
15	(D.r. 162)	P27918	53.09	3	1	1	Y	Properdin OS=Homo sapiens OX=9606 GN=CFP PE=1 SV=2	P	Homo sapiens	Homo sapiens	Human	Homininae	S.DPVLCFTQYEESSGK.C
16	(D.r. 162)	CCE45998.1	135.12	17	3	1	N	Hemoglobin alpha-globin [Sylvilagus floridanus]	RBC	Sylvilagus floridanus	Sylvilagus brasiliensis	Rabbits	Leporidae	K.IGSHGGEYGAEALER.M
17	(D.r. 162)	P02057	154.03	41	6	1	Y	Hemoglobin subunit beta-1/2 OS=Oryctolagus cuniculus OX=9986 GN=HBB2 PE=1 SV=2	RBC	Oryctolagus cuniculus	Oryctolagus cuniculus	Rabbits	Leporidae	E.SFGDLSSANAVMNNPKVK.A
18	(D.r. 162)	XP_047569437.1	233.39	49	7	2	Y	Hemoglobin subunit alpha [Lutra lutra]	RBC	Lutra lutra	Lontra longicaudis	Otter	Mustelidae	K.IGGHAGEYGGEALER.T	K.VADALTNAVAHMDDLPGALSALSDLHAYK.L
19	(D.r. 162)	XP_047549623.1	250.07	46	8	4	Y	Hemoglobin subunit beta [Lutra lutra]	RBC	Lutra lutra	Lontra longicaudis	Otter	Mustelidae	K.AAVTSLWGKVNVDEVGGEALGR.L	K.GTFAKLSELHCD.K	V.DPENFK.L	K.AAVTSLWGK.V
20	(D.r. 162)	732178A	277.32	55	10	2	Y	Hemoglobin alpha [Ateles geoffroyi]	RBC	Ateles geoffroyi	Ateles geoffroyi	Spider monkey	Platyrrhini	K.VADALTNAVAHVDDMPNALSALSDLHAHK.L	K.VADALTNAVAHVDDMPNALSALSDLHAHKLR.V
21	(D.r. 162)	P68232.2	273.10	57	9	2	Y	Hemoglobin beta chain [Ateles geoffroyi]	RBC	Ateles geoffroyi	Ateles geoffroyi	Spider monkey	Platyrrhini	R.FFESFGDLSTPDAVMSNPK.V	R.FFESFGDLSTPDAVMSNPK.V
22	(D.r. 162)	P07421	171.64	36	9	1	Y	Hemoglobin subunit alpha OS=Cebus capucinus OX=9516 GN=HBA PE=1 SV=1	RBC	Cebus capucinus	Cebus capucinus	Capuchin monkey	Platyrrhini	A.DALERMFLSFPTTK.T
23	(D.r. 162)	Q6WN22	200.45	62	9	1	Y	Hemoglobin subunit beta OS=Ateles paniscus OX=9510 GN=HBB PE=1 SV=3	RBC	Ateles paniscus	Ateles geoffroyi	Spider monkey	Platyrrhini	K.SAVTTLWGKVNVDEVGGEALGR.L
24	(D.r. 162)	XP_003923419.2	241.69	41	6	1	Y	Hemoglobin subunit delta [Saimiri boliviensis boliviensis]	RBC	Saimiri boliviensis	Saimiri oerstedii	Squirrel monkey	Platyrrhini	R.LLGNVLVCVLAR.N
25	(D.r. 164)	P00918	60.88	6	1	1	N	Carbonic anhydrase 2 OS=Homo sapiens OX=9606 GN=CA2 PE=1 SV=2	RBC	Homo sapiens	Homo sapiens	Human	Homininae	K.AVQQPDGLAVLGIFLK.V
26	(D.r. 164)	P69905	124.86	49	6	5	Y	Hemoglobin subunit alpha OS=Homo sapiens OX=9606 GN=HBA2 PE=1 SV=2	RBC	Homo sapiens	Homo sapiens	Human	Homininae	K.VADALTNAVAHVDDMPNALSALSDLHAHK.L	M.VLSPADKTNVK.A	K.LRVDPVNFK.L	R.VDPVNFK.L	K.FLASVSTVLTSK.Y
27	(D.r. 164)	P68871	180.52	67	7	3	Y	Hemoglobin subunit beta OS=Homo sapiens OX=9606 GN=HBB PE=1 SV=2	RBC	Homo sapiens	Homo sapiens	Human	Homininae	K.GTFATLSELHCDKLHVDPENFR.L	R.LLGNVLVC(+57.02)VLAHHFGKEFTPPVQAAYQK.V	K.EFTPPVQAAYQK.V
28	(D.r. 164)	XP_047569437.1	131.00	35	4	1	Y	Hemoglobin subunit alpha [Lutra lutra]	RBC	Lutra lutra	Lontra longicaudis	Otter	Mustelidae	K.VADALTNAVAHMDDLPGALSALSDLHAYK.L
29	(D.r. 164)	XP_047549623.1	123.09	30	3	2	Y	Hemoglobin subunit beta [Lutra lutra]	RBC	Lutra lutra	Lontra longicaudis	Otter	Mustelidae	K.GTFAKLSELHCDKLHVDPENFK.L	K.AAVTSLWGKVNVDEVGGEALGR.L
30	(D.r. 164)	P68232.2	193.36	29	4	1	Y	Hemoglobin beta chain [Ateles geoffroyi]	RBC	Ateles geoffroyi	Ateles geoffroyi	Sspider monkey	Platyrrhini	K.EFTPQLQAAYQK.V
31	(D.r. 164)	XP_017362775.1	119.28	15	2	1	N	Hemoglobin subunit beta [Cebus imitator]	RBC	Cebus imitator	Cebus capucinus	Capuchin monkey,	Platyrrhini	K.SAVTTLWGKVNVDEVGGEALGR.L
32	(D.r. 164)	P02047	147.00	29	4	1	Y	Hemoglobin subunit delta OS=Saimiri sciureus OX=9521 GN=HBD PE=1 SV=1	RBC	Saimiri sciureus	Saimiri oerstedii	Squirrel monkey	Platyrrhini	R.LLGNVLVCVLAR.N
33	(D.r. 178)	P02769	224.95	28	28	15	Y	Albumin OS=Bos taurus OX=9913 GN=ALB PE=1 SV=4	P	Bos taurus	Bos taurus	European cow	Bovinae	K.TCVADESHAGCEK.S	F.LSHKDDSPDLPK.L	L.SHKDDSPDLPK.L	K.DVCKNYQEAK.D	K.SHCIAEVEK.D	R.CCTKPESER.M	D.FAEDKDVCK.N	K.QNCDQFEK.L	K.SHCIAEVEKD.A	E.ATLEECCAK.D	I.KQNCDQFEK.L	K.IETMREK.V	Q.NCDQFEK.L	S.KLKECCDKPLLEK.S	E.KSHCIAEVEK.D
34	(D.r. 178)	P34955	205.38	14	15	15	Y	Alpha-1-antiproteinase OS=Bos taurus OX=9913 GN=SERPINA1 PE=1 SV=1	P	Bos taurus	Bos taurus	European cow	Bovinae	K.INDYVEKGSHGK.I	H.AVQETDDTSHQEAACHK.I	K.KINDYVEKGSHGK.I	K.GNTHTEILK.G	Q.ETDDTSHQEAACHK.I	A.VQETDDTSHQEAACHK.I	V.QETDDTSHQEAACHK.I	K.KINDYVEK.G	K.KKINDYVEK.G	K.EQPLKVSKALHK.A	T.DDTSHQEAACHK.I	I.NDYVEKGSHGK.I	K.EQPLKVSK.A	N.THTEILK.G	A.GVLQGHAVQETDDTSHQEAACHK.I
35	(D.r. 178)	P28800	92.72	3	3	3	Y	Alpha-2-antiplasmin OS=Bos taurus OX=9913 GN=SERPINF2 PE=1 SV=2	P	Bos taurus	Bos taurus	European cow	Bovinae	K.KAPEDCKLSPTPEQTR.R	K.LSPTPEQTR.R	K.LSPTPEQTRR.L
36	(D.r. 178)	Q7SIH1	117.74	3	6	6	Y	Alpha-2-macroglobulin OS=Bos taurus OX=9913 GN=A2M PE=1 SV=2	P	Bos taurus	Bos taurus	European cow	Bovinae	K.SAKEGSQGSHVYTK.A	K.EGSQGSHVYTK.A	K.GPTQEFK.K	K.ICPQPEEHR.I	F.DDTSEPPTETVRK.Y	K.ICPQPEEH.R
37	(D.r. 178)	Q2UVX4	156.06	5	11	11	N	Complement C3 OS=Bos taurus OX=9913 GN=C3 PE=1 SV=2	P	Bos taurus	Bos taurus	European cow	Bovinae	K.SGSDEVQVKQER.K	K.TSQGLETQQR.A	K.SGSDEVQVK.Q	R.TKKDNIPEGR.Q	K.LSINTQNKR.D	K.HHRPGQQITLK.I	K.KDNIPEGR.Q	R.EAENLKVR.V	K.IEADQGAR.V	K.DNIPEGR.Q	K.RHQQTITIPAR.S
38	(D.r. 178)	P50448	110.08	8	4	4	Y	Factor XIIa inhibitor OS=Bos taurus OX=9913 PE=1 SV=1	RBC	Bos taurus	Bos taurus	European cow	Bovinae	R.TSTKPFHLK.S	K.FHPTHLTMPR.I	K.SSAIKVPMMNSK.K	K.IAFDKGR.T
39	(D.r. 178)	XP_019832861.1	98.18	2	3	1	N	Fibrinogen alpha chain [Bos indicus]	P	Bos indicus	Bos indicus	Zebu	Bovinae	K.VIEQVQR.I
40	(D.r. 178)	P02672	62.03	3	3	2	N	Fibrinogen alpha chain OS=Bos taurus OX=9913 GN=FGA PE=1 SV=5	RBC	Bos taurus	Bos taurus	European cow	Bovinae	R.KVIEQVQR.I	K.VIEQVQR.I
41	(D.r. 178)	XP_019832862.1	107.92	7	4	4	Y	Fibrinogen beta chain [Bos indicus]	RBC	Bos indicus	Bos indicus	Zebu	Bovinae	R.VYCDMKTEK.G	R.QDGSVDFGRK.W	K.NNIPTKLR.V	R.NTVDSVSRTS.S
42	(D.r. 178)	XP_019832860.1	138.93	8	6	1	Y	Fibrinogen gamma chain isoform X2 [Bos indicus]	RBC	Bos indicus	Bos indicus	Zebu	Bovinae	R.DCQDVANK.G
43	(D.r. 178)	P12799	105.18	8	6	6	Y	Fibrinogen gamma-B chain OS=Bos taurus OX=9913 GN=FGG PE=1 SV=1	P	Bos taurus	Bos taurus	European cow	Bovinae	K.IHDVTGRDCQDVANKGAK.E	K.VTGENDKYR.L	L.ISTHESTIR.F	K.IHDVTGRDCQDVANK.G	V.TGENDKYR.L	R.DCQDVANK.G
44	(D.r. 178)	P01966	173.01	58	12	4	Y	Hemoglobin subunit alpha OS=Bos taurus OX=9913 GN=HBA PE=1 SV=2	P	Bos taurus	Bos taurus	European cow	Bovinae	K.VGGHAAEYGAEALER.M	M.VLSAADKGNVK.A	L.SAADKGNVK.A	K.VGGHAAEYGAE.A
45	(D.r. 178)	XP_019843813.1	237.75	58	12	5	Y	Hemoglobin subunit alpha-like [Bos indicus]	RBC	Bos indicus	Bos indicus	Zebu	Bovinae	K.GHGAKVAAALTK.A	L.SELSDLHAHK.L	K.VGGHAAEYGAE.A	K.VGGHAAEYGAEALERMFLSFPTTK.T	M.MLSAADKGNVK.A
46	(D.r. 178)	XP_019831403.1	162.20	24	5	1	Y	Hemoglobin subunit beta [Bos indicus]	RBC	Bos indicus	Bos indicus	Zebu	Bovinae	MLTAEEK.A
47	(D.r. 178)	ACS34824.1	60.08	7	2	1	N	Immunoglobulin G3 heavy chain constant region, partial [Bubalus bubalis]	RBC	Bubalus bubalis	Bubalus bubalis	Whater buffalo	Bovinae	R.NGQPESEDK.Y
48	(D.r. 178)	AQT27060.1	100.92	4	5	3	N	Immunoglobulin gamma heavy chain [Bos taurus]	RBC	Bos taurus	Bos taurus	European cow	Bovinae	R.IQHQDWTGGK.E	R.NGQPESEDK.Y	L.RIQHQDWTGGK.E
49	(D.r. 178)	Q2KIT0	81.28	14	3	3	N	Protein HP-20 homolog OS=Bos taurus OX=9913 PE=2 SV=1	P	Bos taurus	Bos taurus	European cow	Bovinae	K.VETEKPEQAR.V	R.DKSSVLEK.H	K.HQVSTKEPR.S
50	(D.r. 178)	Q29443	237.54	18	17	17	Y	Serotransferrin OS=Bos taurus OX=9913 GN=TF PE=2 SV=1	RBC	Bos taurus	Bos taurus	Eiropean cow	Bovinae	K.DGTRKPVTDAENCHLAR.G	R.KPVTDAENCHLAR.G	R.ESKPPDSSKDECMVK.W	R.GPNHAVVSR.K	K.TSHMDCIK.A	K.KTSHMDCIK.A	K.LCQLCAGKGTDK.C	R.GPNHAVVSRK.D	K.SCHTAVDR.T	K.DKATCVEK.I	K.QQDDFGK.S	K.TEGESCKNTPEK.G	K.CLASIAKK.T	K.TSHMDCIK.A	L.RESKPPDSSKDECMVK.W		D.PQESIQR.A
51	(D.r. 178)	A2I7M9	52.13	4	2	2	N	Serpin A3-2 OS=Bos taurus OX=9913 GN=SERPINA3-2 PE=3 SV=1	RBC	Bos taurus	Bos taurus	Eiropean cow	Bovinae	K.QLALKNPNK.N	K.MRDLEAK.L
52	(D.r. 178)	A2I7N1	104.38	7	3	1	Y	Serpin A3-5 OS=Bos taurus OX=9913 GN=SERPINA3-5 PE=3 SV=1	RBC	Bos taurus	Bos taurus	Eiropean cow	Bovinae	K.HTEQAEFHVSK.N
53	(D.r. 178)	A2I7N3	88.48	6	4	3	Y	Serpin A3-7 OS=Bos taurus OX=9913 GN=SERPINA3-7 PE=3 SV=1	RBC	Bos taurus	Bos taurus	Eiropean cow	Bovinae	K.LAVSHVIHK.A	K.MQDLEAK.L	K.LLDKFRK.D
54	(D.r. 178)	A6QPQ2	78.41	6	3	1	Y	Serpin A3-8 OS=Bos taurus OX=9913 GN=SERPINA3-8 PE=2 SV=1	RBC	Bos taurus	Bos taurus	Eiropean cow	Bovinae	K.SQFHVSK.N
55	(D.r. 178)	PKK28970.1	68.75	4	3	2	N	Albumin [Columba livia]	P	Columbia livia	Columbia livia	Pigeon	Columbidae	R.GAEHKSEIAHR.Y	K.GYETLLEK.C
56	(D.r. 178)	NP_001166576.1	124.90	5	5	1	Y	Albumin precursor [Cavia porcellus]	P	Cavia porcellus	Cuniculus/Dasyprocta	Paca, agouti	Dasyproctidae	R.LCILHEK.T
57	(D.r. 178)	XP_003465323.1	102.15	14	2	1	N	Hemoglobin subunit beta [Cavia porcellus]	RBC	Cavia porcellus	Cuniculus/Dasyprocta	Paca, agouti	Dasyproctidae	S.ASAIMSNAHVK.S
58	(D.r. 178)	XP_019323347.1	140.81	4	3	3	N	Serum Albumin [Panthera pardus]	P	Panthera pardus	Patera Onca	Jaguar	Felidae	K.LVNEVTEFAK.G	K.YLYEIAR.R	G.FQNALLVR.Y
59	(D.r. 178)	XP_037685885.1	135.63	5	5	1	Y	Albumin [Choloepus didactylus]	P	Choleopus didactylus	Choleopus didactylus	Sloth	Folivora	N.KLKQCCDKPLLEK.S
60	(D.r. 178)	XP_037696241.1	136.85	34	3	1	Y	Hemoglobin subunit beta [Choloepus didactylus]	P	Choloepus didactylus	Choleopus didactylus	Sloth	Folivora	MVHLTDDEKAAVSALWGKVDVEQVGGEALGR.L
61	(D.r. 178)	P69905	157.05	73	10	4	Y	Hemoglobin subunit alpha OS=Homo sapiens OX=9606 GN=HBA2 PE=1 SV=2	RBC	Homo sapiens	Homo sapiens	Human	Homininae	M.VLSPADKTNVK.A	K.VADALTNAVAHVDDMPNALSALSDLHAHK.L	K.VADALTNAVAHVDDMPNALSALSDLHAHKLR.V	K.VGAHAGEYGAEALERMFLSFPTTK.T
62	(D.r. 178)	P68871	200.82	95	14	8	Y	Hemoglobin subunit beta OS=Homo sapiens OX=9606 GN=HBB PE=1 SV=2	P	Homo sapiens	Homo sapiens	Human	Homininae	K.GTFATLSELHCDKLHVDPENFR.L	K.SAVTALWGKVNVDEVGGEALGR.L	R.FFESFGDLSTPDAVMGNPK.V	M.VHLTPEEK.S	K.SAVTALWGK.V	M.VHLTPEEKSAVTALWGKVNVDEVGGEALGR.L	R.LLGNVLVCVLAHHFGKEFTPPVQAAYQK.V	M.VHLTPEEKSAVTALWGK.V
63	(D.r. 178)	A0A075B6J9	95.24	12	4	4	N	Immunoglobulin lambda variable 2-18 OS=Homo sapiens	RBC	Homo sapiens	Homo sapiens	Human	Homininae	N.RPSGVPDRFSGSK.S	N.RPSGVPDR.F	S.NRPSGVPDR.F	S.NRPSGVPDRFSGSK.S
64	(D.r. 178)	XP_047549623.1	244.34	63	9	3	Y	Hemoglobin subunit beta [Lutra lutra]	P	Lutra lutra	Lontra longicaudis	Otter	Mustelidae	K.AAVTSLWGKVNVDEVGGEALGR.L	K.AAVTSLWGK.V	K.GTFAKLSELHCDKLHVDPENFK.L
65	(D.r. 178)	732178A	190.72	59	9	3	Y	Hemoglobin alpha [Ateles geoffroyi]	P	Ateles geoffroyi	Ateles geoffroyi	Spider monkey	Plathyrrini	K.VADALTNAVAHVDDMPNALSALSDLHAHKLR.V	K.KVADALTNAVAHVDDMPNALSALSDLHAHK.L
66	(D.r. 178)	XP_017377050.2	177.59	45	7	1	Y	Hemoglobin subunit alpha [Zebus imitator]	P	Cebus imitator	Cebus capucinus	Capucin monkey	Plathyrrini	M.VLSPADKTNVK.T
67	(D.r. 178)	Q6WN22	167.18	60	8	2	Y	Hemoglobin subunit beta OS=Ateles paniscus OX=9510 GN=HBB PE=1 SV=3	P	Ateles geoffroyi	Ateles geoffroyi	Spider monkey	Plathyrrini	M.VHLTGEEK.S	MVHLTGEEKSAVTTLWGKVNVDEVGGEALGR.L
68	(D.r. 178)	P02036	154.99	48	6	1	Y	Hemoglobin subunit beta OS=Saimiri sciureus OX=9521 GN=HBB PE=1 SV=2	P	Saimiri sciureus	Saimiri oerstedii	Squirrel monkey	Plathyrrini	K.VNVEDVGGEALGR.L
69	(D.r. 178)	XP_003923419.2	183.43	33	6	1	Y	Hemoglobin subunit delta [Saimiri boliviensis boliviensis]	P	Saimiri boliviensis	Saimiri oerstedii	Squirrel monkey	Plathyrrini	K.SAVAALWSK.V
70	(D.r. 178)	XP_003923418.1	199.66	49	6	2	Y	Hemoglobin subunit beta [Saimiri boliviensis boliviensis]	P	Saimiri boliviensis	Saimiri oerstedii	Squirrel monkey	Plathyrrini	K.SAVAALWSKVNVDEVGGEALGR.L	K.KVLGAFSDGLAHLDNLK.G
71	(D.r. 178)	P26916.1	229.12	61	8	2	Y	Hemoglobin beta chain [Nasua nasua]	RBC	Nasua nasua	Nasua nasua	Coati	Procyonidae	R.FFESFGDLSSPDAIMGNPK.V	V.HLTGEEKTAVTNLWAKVNVDEVGGEALGR.L
72	(D.r. 178)	P18989.1	187.81	36	6	2	Y	Hemoglobin subunit beta; AltName [Procyon lotor]	RBC	Procyon lotr	Procyon lotor	Racoon	Procyonidae	R.LLGNVLVCVLAHHFGKEFTPPVQAAYQK.V	K.EFTPPVQAAYQK.V
73	(D.r. 178)	B3EWD2	118.78	37	3	1	Y	Hemoglobin subunit beta OS=Sciurus carolinensis OX=30640 PE=1 SV=1	RBC	Sciurus carolinensis	Sciurus deppei	Squirrel	Sciuridae	VHLSADEKNALATLWGKVNPDELGGEALGR.L
74	(D.r. 178)	XP_047372681.1	185.22	36	6	1	Y	Hemoglobin subunit beta [Neosciurus carolinensis]	P	Neosciurus carolinensis	Sciurus deppei	Squirrel	Sciuridae	K.GTFSSLSELHCDKLHVDPENFR.L
75	(D.r. 178)	P02067	78.23	22	2	1	N	Hemoglobin subunit beta OS=Sus scrofa OX=9823 GN=HBB PE=1 SV=3	RBC	Sus scrofa	Sus scrofa	Pig, pecaries	Suina	R.FFESFGDLSNADAVMGNPK.V
76	(D.r. 178)	P52552	63.75	9	1	2	N	Peroxiredoxin-2 (Fragment) OS=Sus scrofa OX=9823 GN=PRDX2 PE=2 SV=1	RBC	Sus scrofa	Sus scrofa	Pig, pecaries	Suina	K.TLLDIDNTR.M	R.FSSSGGGGGGGR.F
77	(D.r. 168)	XP_019818466.1	198.76	7	4	2	Y	Serum Albumin [Bos indicus]	P	Bos indicus	Bos indicus	Zebu	Bovinae	R.RHPEYAVSVLLR.L	K.LKECCDKPLLEK.S
78	(D.r. 168)	P02769	115.10	7	4	1	Y	Albumin OS=Bos taurus OX=9913 GN=ALB PE=1 SV=4	P	Bos taurus	Bos taurus	European cow	Bovinae	K.LKECCDKPLLEK.S
79	(D.r. 168)	P34955	74.57	6	3	3	N	Alpha-1-antiproteinase OS=Bos taurus OX=9913 GN=SERPINA1 PE=1 SV=1	P	Bos taurus	Bos taurus	European cow	Bovinae	K.GNTHTEILK.G	K.KINDYVEK.G	K.EQPLKVSK.A
80	(D.r. 168)	Q29443	120.88	6	4	1	Y	Serotransferrin OS=Bos taurus OX=9913 GN=TF PE=2 SV=1	P	Bos taurus	Bos taurus	European cow	Bovinae	K.DGTRKPVTDAENCHLAR.G
81	(D.r. 168)	Q8MIP0	116.43	21	4	4	N	Ferritin heavy chain OS=Equus caballus OX=9796 GN=FTH1 PE=2 SV=3	P	Equus caballus	Equus caballus	Horse	Equidae	R.QNYHQDSEAAINR.Q	K.YFLHQSHEER.E	K.YFLHQSHEEREHAEK.L	K.ELGDHVTNLRR.M
82	(D.r. 168)	P09571	87.31	4	3	2	Y	Serotransferrin OS=Sus scrofa OX=9823 GN=TF PE=1 SV=2	RBC	Sus scrofa	Sus scrofa	Pig	Suina	R.APNHAVVAR.D	K.DLLFRDDTQCLARVGK.T
83	(D.r.168)	XP_006055340.1	59.89	16	2	2	N	Cytochrome c [Bubalus bubalis]	Mit	Bubalus bubalus	Bubalus bubalus	Water buffalo	Bovinae	K.TGQAPGFSYTDANKNK.G	R.KTGQAPGFSYTDANKNK.G
84	(D.r.168)	P01966	149.36	41	6	1	Y	Hemoglobin subunit alpha OS=Bos taurus OX=9913 GN=HBA PE=1 SV=2	RBC	Bos taurus	Bos taurus	European cow	Bovinae	K.VGGHAAEYGAEALER.M
85	(D.r.168)	XP_019843813.1	238.32	41	7	3	Y	Hemoglobin subunit alpha-like [Bos indicus]	RBC	Bos indicus	Bos indicus	Zebu	Bovinae	M.MLSAADKGNVK.A	K.VGGHAAEYGAEALERMFLSFPTTK.T
86	(D.r.168)	P02070	154.45	68	12	3	Y	Hemoglobin subunit beta OS=Bos taurus OX=9913 GN=HBB PE=1 SV=1	RBC	Bos taurus	Bos taurus	European cow	Bovinae	K.AAVTAFWGK.V	R.FFESFGDLSTADAVMNNPK.V	R.FFESFGDLSTADAVMNNPK.V
87	(D.r.168)	XP_019818466.1	196.88	18	12	5	Y	Serum Albumin [Bos indicus]	P	Bos indicus	Bos indicus	Zebu	Bovinae	K.DAFLGSFLYEYSR.R	K.ATEEQLK.T	A.EFVEVTK.L	K.EACFAVEGPK.L	K.IETMREK.V
88	(D.r.168)	P60525.1	197.66	18	5	2	Y	Hemoglobin beta chain [Canis latrans]	RBC	Canis latrans	Canis latrans	Coyote	Canidae	K.TAEAKEVIK.S	R.IENKTAEAK.E
89	(D.r.168)	XP_025844210.1	197.26	36	4	1	Y	Hemoglobin subunit beta [Vulpes vulpes]	RBC	Vulpes vulpes	Urocyon cinereoargentys	Fox	Canidae	R.FFDSFGDLSTPDAVMGNAK.V
90	(D.r.168)	P35747	82.53	4	3	1	Y	Albumin OS=Equus caballus OX=9796 GN=ALB PE=1 SV=1	P	Equus caballus	Equus caballus	Horse	Equidae	K.ACCDKPLLQK.S	K.ACCDKPLLQKSHCIAEVK.E
91	(D.r.168)	P01958	127.49	23	4	2	Y	Hemoglobin subunit alpha OS=Equus caballus OX=9796 GN=HBA PE=1 SV=2	RBC	Equus caballus	Equus caballus	Horse	Equidae	R.MFLGFPTTK.T
92	(D.r.168)	XP_037685885.1	67.88	3	2	1	Y	Albumin [Choloepus didactylus]	P	Choloepus didactylus	Choloepus hoffmanni	Sloths	Folivora	R.RPCFSALPPK.E
93	(D.r.168)	A0A2Z2ZG90	59.24	15	2	1	Y	Beta-globin (Fragment) OS=Bradypus torquatus OX=227087 GN=HBB PE=3 SV=1	P	Bradypus torquatus	Bradypus variegatus	Sloths	Folivora	R.LLVVYPWTCR.F
94	(D.r.168)	P02768	57.34	4	2	1	Y	Albumin OS=Homo sapiens OX=9606 GN=ALB PE=1 SV=2	P	Homo sapiens	Homo sapiens	Human	Homininae	K.KVPQVSTPTLVEVSRN.L
95	(D.r.168)	P02749	64.18	4	1	1	Y	Beta-2-glycoprotein 1 OS=Homo sapiens OX=9606 GN=APOH PE=1 SV=3	P	Homo sapiens	Homo sapiens	Human	Homininae	K.FICPLTGLWPINTLK.C
96	(D.r.168)	P69905	155.15	49	7	4	Y	Hemoglobin subunit alpha OS=Homo sapiens OX=9606 GN=HBA2 PE=1 SV=2	RBC	Homo sapiens	Homo sapiens	Human	Homininae	K.FLASVSTVLTSK.Y	M.VLSPADKTNVK.A	K.VGAHAGEYGAEALERMFLSFPTTK.T	K.VGAHAGEYGAEALER.M
97	(D.r.168)	P68871	181.79	66	12	2	Y	Hemoglobin subunit beta OS=Homo sapiens OX=9606 GN=HBB PE=1 SV=2	RBC	Homo sapiens	Homo sapiens	Human	Homininae	R.FFESFGDLSTPDAVMGNPK.V	R.FFESFGDLSTPDAVMGNPK.V	R.LLVVYPWTQRFFESFGDLSTPDAVMGNPK.V	R.LLVVYPWTQRFFESFGDLSTPDAVMGNPK.V
98	(D.r.168)	P10893	162.18	49	9	1	Y	Hemoglobin subunit beta OS=Lutra lutra OX=9657 GN=HBB PE=1 SV=1	RBC	Lutra lutra	Lontra longicaudis	Human	Homininae	R.FFDSFGDLSSPDAVMGNPK.V
99	(D.r.168)	XP_047575458.1	144.77	12	9	2	Y	Albumin [Lutra lutra]	P	Lutra lutra	Lontra longicaudis	Otter	Mustelidae	K.CCATDDPPSCYGK.V	K.GCAADQTAADCGK.S
100	(D.r.168)	XP_047549623.1	288.49	65	13	4	Y	Hemoglobin subunit beta [Lutra lutra]	RBC	Lutra lutra	Lontra longicaudis	Otter	Mustelidae	K.AAVTSLWGKVNVDEVGGEALGR.L	R.FFDSFGDLSSPDAVMGNPK.V	K.AAVTSLWGK.V	R.FFDSFGDLSSPDAVMGNPKVK.A
101	(D.r.168)	XP_010340891.1	104.80	7	5	1	Y	Albumin [Saimiri boliviensis boliviensis]	P	Saimiri boliviensis	Saimiri oerstedii	Monkey	Plathyrrini	K.AAFTECCQAADK.D
102	(D.r.168)	732178A	214.66	55	7	1	Y	Hemoglobin alpha [Ateles geoffroyi]	RBC	Ateles geoffroyi	Ateles geoffroyi	Monkey	Plathyrrini	K.VADALTNAVAHVDDMPNALSALSDLHAHK.L
103	(D.r.168)	XP_017377050.2	217.62	42	7	1	Y	Hemoglobin subunit alpha [Cebus imitator]	RBC	Cebus imitator	Cebus capucinus	Monkey	Plathyrrini	M.VLSPADKTNVK.T
104	(D.r.168)	XP_039326452.1	210.72	42	9	3	Y	Hemoglobin subunit gamma [Saimiri boliviensis boliviensis]	RBC	Saimiri boliviensis	Saimiri oerstedii	Monkey	Plathyrrini	R.FFDSFGSLSSPSAIMGNPK.V	MSNFTAEDKAAITSLWAKVNVEDAG.G
105	(D.r.168)	P26916.1	275.09	49	11	2	Y	Hemoglobin beta chain [Nasua nasua]	RBC	Nasua nasua	Nasua nasua	Coati	Procyonidae	R.LLVVYPWTQRFFESFGDLSSPDAIMGNPK.V
106	(D.r.168)	P18989.1	248.45	50	10	3	Y	Hemoglobin subunit beta; AltName [Procyon lotor]	RBC	Procyon lotor	Procyon lotor	Raccoon	Procyonidae	K.TAVTTLWGKVNVEEVGGEALGR.L	R.FFESFGDLSSADAIMGNPK.V
107	(D.r.168)	KQK84809.1	85.97	15	2	1	N	Hemoglobin subunit alpha-A [Amazona aestiva]	RBC	Amazona aestiva	Amazona auropalliata	Parrot	Psittacidae	K.IGGHADDYGAEALER.M
108	(D.r.168)	KQL60778.1	95.69	4	4	4	Y	Serum Albumin-like protein [Amazona aestiva]	P	Amazona aestiva	Amazona auropalliata	Parrot	Psittacidae	E.NEHKSEIAHR.Y	K.GYETLLEK.C	F.STQLILR.I	A.KGYETLLEK.C
109	(D.r.168)	P00889	68.67	4	2	2	N	Citrate synthase, mitochondrial OS=Sus scrofa OX=9823 GN=CS PE=1 SV=2	Mit	Sus scrofa	Sus scrofa	Pig, Peccary	Suina	R.AYAEGIHR.T	R.ALGFPLERPK.S
110	(D.r.168)	P80928	67.49	17	2	2	Y	Macrophage migration inhibitory factor OS=Sus scrofa OX=9823 GN=MIF PE=1 SV=3	P	Sus scrofa	Sus scrofa	Pig, Peccary	Suina	K.LLCGLLAER.L	M.PMFVVNTNVPR.A
111	(D.r. 183)	P34955	135.63	10	5	5	N	Alpha-1-antiproteinase OS=Bos taurus OX=9913 GN=SERPINA1 PE=1 SV=1	P	Bos taurus	Bos taurus	European cow	Bovinae	K.SVLGDVGITEVFSDRADLSGITK.E	K.SVLGDVGITEVFSDR.A	K.LSISETYDLK.S	K.INDYVEK.G	R.ADLSGITK.E
112	(D.r. 183)	Q7SIH1	93.96	3	4	4	Y	Alpha-2-macroglobulin OS=Bos taurus OX=9913 GN=A2M PE=1 SV=2	P	Bos taurus	Bos taurus	European cow	Bovinae	K.ALLAYAFALAGNQER.R	K.AGALCLSR.D	K.ATVLNYLPK.C	R.YGAATFTSAR.K
113	(D.r. 183)	P02676	114.34	10	5	5	Y	Fibrinogen beta chain OS=Bos taurus OX=9913 GN=FGB PE=1 SV=2	P	Bos taurus	Bos taurus	European cow	Bovinae	K.YCGVPGEYWLGNDR.I	R.ISQLTNMGPTK.L	R.QDGSVDFGR.K	R.SILENLR.S	K.IRPYFPEQ
114	(D.r. 183)	XP_019832860.1	148.30	17	6	4	Y	Fibrinogen gamma chain isoform X2 [Bos indicus]	P	Bos indicus	Bos indicus	Zebu	Bovinae	K.VVQLEANCQEPCQDTVK.I	R.TSTADYASFK.V	R.FLQEIYNSNSQK.I	K.VTGENDKYR.L
115	(D.r. 183)	P01966	178.52	51	8	1	Y	Hemoglobin subunit alpha OS=Bos taurus OX=9913 GN=HBA PE=1 SV=2	RBC	Bos taurus	Bos taurus	European cow	Bovinae	M.VLSAADKGNVK.A
116	(D.r. 183)	XP_019843813.1	319.02	44	9	2	Y	Hemoglobin subunit alpha-like [Bos indicus]	RBC	Bos indicus	Bos indicus	Zebu	Bovinae	K.VGGHAAEYGAEALERMFLSFPTTK.T
117	(D.r. 183)	XP_019831403.1	306.08	76	16	3	Y	Hemoglobin subunit beta [Bos indicus]	RBC	Bos indicus	Bos indicus	Zebu	Bovinae	K.VVAGVANALAHR.Y	K.VKVDEVGGEALGR.L	K.VVAGVANALAHRYH
118	(D.r. 183)	XP_025122293.1	311.66	72	15	2	Y	Hemoglobin subunit beta [Bubalus bubalis]	RBC	Bos indicus	Bos indicus	Zebu	Bovinae	K.VHVDEVGGEALGR.L	K.AAVTAFWGK.V
119	(D.r. 183)	P02070	223.48	85	18	2	Y	Hemoglobin subunit beta OS=Bos taurus OX=9913 GN=HBB PE=1 SV=1	RBC	Bos taurus	Bos taurus	European cow	Bovinae	R.NFGKEFTPVLQADFQK.V	R.NFGKEFTPV.L
120	(D.r. 183)	AQT27060.1	101.62	5	4	3	N	Immunoglobulin gamma heavy chain [Bos taurus]	P	Bos taurus	Bos taurus	European cow	Bovinae	G.TTPPQLDADSSYFLYSK.L	K.VHNEGLPAPIVR.T	E.GLPAPIVR.T
121	(D.r. 183)	Q29443	173.06	22	12	10	Y	Serotransferrin OS=Bos taurus OX=9913 GN=TF PE=2 SV=1	P	Bos taurus	Bos taurus	European cow	Bovinae	K.TSDANINWNNLK.D	R.ILESGPFVSCVK.K	K.CGLVPVLAENYK.T	R.GPNHAVVSR.K	K.ENFEVLCK.D	K.ENFEVLCK.D	K.GYLAVAVVK.T	K.INNCKFDEFFSAGCAPGSPR.N	R.WSGFSGGAIECETAENTEECIAK.I
122	(D.r. 183)	Q9TTE1	96.22	8	3	1	N	Serpin A3-1 OS=Bos taurus OX=9913 GN=SERPINA3-1 PE=1 SV=3	P	Bos taurus	Bos taurus	European cow	Bovinae	K.SNYELNDILSQLGIR.K
123	(D.r. 183)	A2I7N0	76.20	9	4	2	Y	Serpin A3-4 OS=Bos taurus OX=9913 GN=SERPINA3-4 PE=3 SV=1	P	Bos taurus	Bos taurus	European cow	Bovinae	R.TELVLVNYVYFK.A	K.LTPEMLTR.W
124	(D.r. 183)	A2I7N3	63.30	6	3	1	Y	Serpin A3-7 OS=Bos taurus OX=9913 GN=SERPINA3-7 PE=3 SV=1	P	Bos taurus	Bos taurus	European cow	Bovinae	K.DILSQLGIK.K
125	(D.r. 183)	O46375	136.14	47	4	4	N	Transthyretin OS=Bos taurus OX=9913 GN=TTR PE=1 SV=1	P	Bos taurus	Bos taurus	European cow	Bovinae	K.SLGISPFHEFAEVVFTANDSGPR.H	R.HYTIAALLSPYSYSTTALVSSPK.A	K.AADETWEPFASGK.T	R.GSPAANVGVK.V
126	(D.r. 183)	P49822	153.64	12	9	1	Y	Albumin OS=Canis lupus familiaris OX=9615 GN=ALB PE=1 SV=3	P	Canis lupus	Canis lupus	Domestic dog	Canidae	R.HPYFYAPELLYYAQQYK.G
127	(D.r. 183)	XP_025844210.1	171.78	46	8	1	Y	Hemoglobin subunit beta [Vulpes vulpes]	RBC	Vulpes vulpes	Urocyon cinereoargentus	Grey fox	Canidae	R.FFDSFGDLSTPDAVMGNAK.V
128	(D.r. 183)	P14639	187.69	20	13	1	Y	Albumin OS=Ovis aries OX=9940 GN=ALB PE=1 SV=1	P	Ovis aries	Ovis aries	Sheep	Caprinae	K.KNCELFEK.H
129	(D.r. 183)	CAA49451.1	103.86	7	2	1	N	Immunoglobulin gamma-1 chain, partial [Ovis aries]	P	Ovis aries	Ovis aries	Sheep	Caprinae	R.VVSALPIQHQDWTGGK.E
130	(D.r. 183)	P63109.2	162.71	25	6	1	Y	Hemoglobin subunit alpha; AltName [Panthera onca]	RBC	Panthera onca	Panthera onca	Jaguar	Felidae	P.HFDLSHGSAQVQAHGQK.V
131	(D.r. 183)	XP_025777466.1	294.53	14	11	2	Y	Serum Albumin [Puma concolor]	P	Puma concolor	Puma concolor	Cougar	Felidae	F.TECCEAADK.A	K.SLHELFGDK.L
132	(D.r. 183)	P05091	67.57	6	2	2	N	Aldehyde dehydrogenase, mitochondrial OS=Homo sapiens	Mit	Homo sapiens	Homo sapiens	Human	Homininae	K.TIPIDGDFFSYTR.H	K.VAEQTPLTALYVANLIK.E
133	(D.r. 183)	P22695	68.27	4	1	1	N	Cytochrome b-c1 complex subunit 2, mitochondrial OS=Homo sapiens	Mit	Homo sapiens	Homo sapiens	Human	Homininae	K.TIAQGNLSNTDVQAAK.N
134	(D.r. 183)	P69905	181.25	63	9	4	Y	Hemoglobin subunit alpha OS=Homo sapiens OX=9606 GN=HBA2 PE=1 SV=2	RBC	Homo sapiens	Homo sapiens	Human	Homininae	K.FLASVSTVLTSK.Y	K.VGAHAGEYGAEALERMFLSFPTTK.T		K.VGAHAGEYGAEALER.M
135	(D.r. 183)	P68871	194.58	67	16	2	Y	Hemoglobin subunit beta OS=Homo sapiens OX=9606 GN=HBB PE=1 SV=2	RBC	Homo sapiens	Homo sapiens	Human	Homininae	R.FFESFGDLSTPDAVMGNPK.V	R.LLVVYPWTQRFFESFGDLSTPDAVMGNPK.V
136	(D.r. 183)	P02100	126.31	26	8	1	Y	Hemoglobin subunit epsilon OS=Homo sapiens OX=9606 GN=HBE1 PE=1 SV=2	RBC	Homo sapiens	Homo sapiens	Human	Homininae	R.FFDSFGNLSSPS.A
137	(D.r. 183)	P19134	104.49	5	4	2	N	Serotransferrin OS=Oryctolagus cuniculus OX=9986 GN=TF PE=1 SV=4	P	Oryctolagus cuniculus	Oryctolagus cuniculus	Domestic rabbit	Leporidae	R.TAGWNIPMGLLYNR.I	K.TKDLLFRDDTK.C
138	(D.r. 183)	XP_047575458.1	219.41	11	8	1	Y	Albumin [Lutra lutra]	P	Lutra lutra	Lontra longicaudis	Weasels, badgers, otters, ferrets	Mustelidae	K.YMCENQDSISTK.L
139	(D.r. 183)	XP_047549623.1	264.79	54	13	1	Y	Hemoglobin subunit beta [Lutra lutra]	RBC	Lutra lutra	Lontra longicaudis	Weasels, badgers, otters, ferrets	Mustelidae	K.AAVTSLWGKVNVDEVGGEALGR.L
140	(D.r. 183)	XP_010340891.1	173.69	9	6	1	Y	Albumin [Saimiri boliviensis boliviensis]	P	Saimiri boliviensis	Saimiri oerstedii	Squirrel monkey	Plathyrrini	K.TPVSDRVTK.C
141	(D.r. 183)	P33499	204.15	61	20	1	Y	Hemoglobin subunit delta OS=Ateles fusciceps OX=9508 GN=HBD PE=1 SV=1	RBC	Ateles fusciceps	Ateles geoffroy	Spider monkey	Plathyrrini	R.NFGKEFTPQVQ.A
142	(D.r. 183)	XP_039326452.1	254.58	25	9	1	Y	Hemoglobin subunit gamma [Saimiri boliviensis boliviensis]	RBC	Saimiri boliviensis	Saimiri oerstedii	Squirrel monkey	Plathyrrini	K.AAITSLWAK.V
143	(D.r. 183)	P80928	65.74	17	2	2	Y	Macrophage migration inhibitory factor OS=Sus scrofa OX=9823 GN=MIF PE=1 SV=3	P	Sus scrofa	Sus scrofa	Pig	Suina	K.LLCGLLAER.L
144	(D.r. 183)	P02064.1	264.00	43	11	1	Y	Hemoglobin beta-major chain^ Tapirus terrestris]	RBC	Tapirus terrestris	Tapirus barirdii	Tapir	Tapiradae	K.VLHSFGDGVHHLDDLKVTFAQ.L
145	(D.r. 183)	XP_004419220.1	144.38	6	4	2	Y	Serum Albumin [Ceratotherium simum simum]	P	Ceratotherium simum	Tapirus barirdii	Tapir	Tapiradae	K.AVIEDFAAFINK.C	R.VLTSSAKERLK.C
146	(D.r. 188)	P02769	127.38	8	5	4	Y	Albumin OS=Bos taurus OX=9913 GN=ALB PE=1 SV=4	P	Bos taurus	Bos taurus	Cow	Bovinae	K.TCVADESHAGCEK.S	K.LKECCDKPLLEK.S	L.SHKDDSPDLPK.L	K.QNCDQFEK.L
147	(D.r. 188)	Q3ZBD7	74.40	5	4	2	Y	Glucose-6-phosphate isomerase OS=Bos taurus OX=9913 GN=GPI PE=2 SV=4	RBC	Bos taurus	Bos taurus	Cow	Bovinae	E.QHGSDLNLRR.L	E.QHGSDLNLR.R
148	(D.r. 188)	Q29443	103.14	4	4	4	Y	Serotransferrin OS=Bos taurus OX=9913 GN=TF PE=2 SV=1	P	Bos taurus	Bos taurus	Cow	Bovinae	M.VPSHAVVAR.T	K.SCHTAVDR.T	K.ECVPNSNER.Y	V.PSHAVVAR.T
149	(D.r. 188)	Q3ZBF6	55.99	3	1	1	Y	Short-chain specific acyl-CoA dehydrogenase, mitochondrial OS=Bos taurus	Mit	Bos taurus	Bos taurus	Cow	Bovinae	R.AAMLKDNKKPFTK.E
150	(D.r. 188)	P48818	79.57	4	2	2	Y	Very long-chain specific acyl-CoA dehydrogenase, mitochondrial OS=Bos taurus	Mit	Bos taurus	Bos taurus	Cow	Bovinae	R.SFGGVTHGPPEKK.M	R.SSAVPSPCGK.Y
151	(D.r. 196)	P41361	143.33	19	9	9	Y	Antithrombin-III OS=Bos taurus OX=9913 GN=SERPINC1 PE=1 SV=2	P	Bos taurus	Bos taurus	European cow	Bovinae	C.HRSPVEDVCTAKPR.D	R.SDLYVSDAFHK.A	R.LPGIVAEGR.S	K.SSELVSANR.L	K.LGACNNTLK.Q	K.LQPLDFK.G	K.LQPLDFKGNAEQSR.L	K.ANSHFATAFYQHLADSK.N	R.RVWELSK.A
152	(D.r. 196)	A2I7M9	146.84	17	12	4	N	Serpin A3-2 OS=Bos taurus OX=9913 GN=SERPINA3-2 PE=3 SV=1	P	Bos taurus	Bos taurus	European cow	Bovinae	C.LPENVVVKDQHR.R	K.MRDLEAK.L
153	(D.r. 196)	Q3ZBD7	106.00	7	5	2	Y	Glucose-6-phosphate isomerase OS=Bos taurus OX=9913 GN=GPI PE=2 SV=4	RBC	Bos taurus	Bos taurus	European cow	Bovinae	E.QHGSDLNLR.R
154	(D.r. 196)	P81644	58.73	11	1	1	N	Apolipoprotein A-II OS=Bos taurus OX=9913 GN=APOA2 PE=1 SV=2	P	Bos taurus	Bos taurus	European cow	Bovinae	K.AKGSELQTQAK.A
155	(D.r. 196)	AAP55674.1	138.69	16	6	6	Y	Immunoglobulin heavy chain constant region, partial [Bos taurus]	P	Bos taurus	Bos taurus	European cow	Bovinae	K.DVAMKPPSVYLLPPTR.E
156	(D.r. 196)	XP_019843813.1	612.87	88	69	37	Y	Hemoglobin subunit alpha-like [Bos indicus]	RBC	Bos taurus	Bos taurus	Zebu	Bovinae	R.MFLSFPTTKTYFPHFDLSHGSAQVKGHGAK.V	K.TYFPHFDLSHGSAQVKGHGAKVAAALTK.A	D.LPGALSELSDLHAHKLR.V	K.TYFPHFDLSHGSAQVKGHGAK.V	D.DLPGALSELSDLHAHKLR.V	K.GHGAKVAAALTK.A	D.LPGALSELSDLHAHK.L	L.PGALSELSDLHAHK.L	L.SELSDLHAHK.L	F.DLSHGSAQVKGHGAK.V	D.DLPGALSELSDLHAHK.L	Y.FPHFDLSHGSAQVKGHGAK.V	M.MLSAADKGNVK.A	G.ALSELSDLHAHK.L	K.LLSHSLLVT.L	A.KVAAALTK.A	K.AVEHLDDL.P	K.LLSHSLLVTLASH.L	K.VGGHAAEYGAE.A
157	(D.r. 196)	P01966	380.42	89	70	19	Y	Hemoglobin subunit alpha OS=Bos taurus OX=9913 GN=HBA PE=1 SV=2	RBC	Bos taurus	Bos taurus	European cow	Bovinae	M.VLSAADKGNVKAAWGK.V
158	(D.r. 196)	XP_019818466.1	603.42	78	95	19	Y	Serum Albumin [Bos indicus]	P	Bos indicus	Bos indicus	Zebu	Bovinae	R.ALKAWSVAR.L
159	(D.r. 196)	P02769	392.15	82	93	47	Y	Albumin OS=Bos taurus OX=9913 GN=ALB PE=1 SV=4	P	Bos taurus	Bos taurus	European cow	Bovinae	K.CCAADDKEACFAVEGPK.L	K.LFTFHADICTLPDTEK.Q	K.HLVDEPQNLIKQNCDQFEK.L	R.LAKEYEATLEECCAK.D	K.DDPHACYSTVFDKLK.H	K.LFTFHADICTLPDTEKQIKK.Q	R.LAKEYEATLEECCAKDDPHACYSTVFDK.L	D.PHACYSTVFDKLK.H	K.DDPHACYSTVFDK.L	K.LFTFHADICTLPDTEKQIK.K	K.EYEATLEECCAK.D	R.RPCFSALTPDETYVPK.A	K.EYEATLEECCAKDDPHACYSTVFDK.L	R.CCTKPESER.M	K.LVNELTEFAK.T	K.CCTESLVNRRPCFSALTPDETYVPK.A	K.SHCIAEVEK.D	K.FPKAEFVEVTK.L	R.FKDLGEEHFK.G	K.EYEATLEECCAKDDPHACYSTVFDKLK.H	K.SHCIAEVEKD.A	K.DLGEEHFK.G	K.AEFVEVTK.L	K.QNCDQFEK.L	C.FSALTPDETYVPK.A	D.PHACYSTVFDK.L	D.LGEEHFK.G
160	(D.r. 196)	P19035	92.04	31	2	2	N	Apolipoprotein C-III OS=Bos taurus OX=9913 GN=APOC3 PE=1 SV=2	P	Bos taurus	Bos taurus	European cow	Bovinae	K.DALSSVQESQVAQQAR.D	A.EEGSLLDKMQGYVK.E
161	(D.r. 196)	Q2KJF1	226.06	36	16	16	Y	Alpha-1B-glycoprotein OS=Bos taurus OX=9913 GN=A1BG PE=1 SV=1	P	Bos taurus	Bos taurus	European cow	Bovinae	K.DGVGQEPVHLESPAHEHRFPLGPVTSTTR.G	R.VLSPAGPEAQFELR.G	K.VLRPGSSASLTCVAPLSGVDFQLRR.G	R.ALWTGALTPGRDAVLR.C	R.ASTSPDRVFFR.L	R.ALWTGALTPGR.D	R.THAAGTPSEPSATVTIEELDPPPAPTLTVDRESAK.V	R.LSALAAGDGSGYTCR.Y	R.VDGPLPRPQLR.A	R.LRSELAAWSR.D	D.PPPAPTLTVDRESAK.V	R.SELAAWSR.D	R.GAEEQLVPR.A	R.RGAEEQLVPR.A	R.GVTFLLR.L	D.PPPAPTLTVDR.E
162	(D.r. 196)	XP_006061633.1	309.04	29	17	1	Y	Fibrinogen gamma chain isoform X2 [Bubalus bubalis]	P	Bubalus bubalis	Bubalus bubalis	Water buffalo	Bovinae	K.ESGLYFIRPLK.A
163	(D.r. 196)	P12763	224.85	27	14	14	Y	Alpha-2-HS-glycoprotein OS=Bos taurus OX=9913 GN=AHSG PE=1 SV=2	P	Bos taurus	Bos taurus	European cow	Bovinae	K.EVVDPTKCNLLAEKQYGFCK.G	R.QQTQHAVEGDCDIHVLK.Q	R.GYKHTLNQIDSVK.V	K.EVVDPTKCNLLAEK.Q	K.TPIVGQPSIPGGPVR.L	K.CNLLAEKQYGFCK.G	K.HTLNQIDSVK.V	K.QDGQFSVLFTK.C	R.QQTQHAVEGDCDIHVLKQDGQFSVLFTK.C	K.HTLNQIDSVK.V	K.CNLLAEK.Q	K.ALGGEDVR.V	K.CDSSPDSAEDVR.K	Y.KHTLNQIDSVK.V	K.CDSSPDSAEDVRK.L
164	(D.r. 196)	Q7SIH1	231.59	16	27	27	Y	Alpha-2-macroglobulin OS=Bos taurus OX=9913 GN=A2M PE=1 SV=2	P	Bos taurus	Bos taurus	European cow	Bovinae	K.HFDGSYSTFGEHR.G	R.YEIEHCLANK.V	R.HFPPAAATDTAADAHDPARPGAK.V	K.VSESLSLKLPPNVVEESAR.A	K.EGSQGSHVYTK.A	K.AILYLNTGYQR.Q	R.STGTLLNNAIK.G	R.DTGLGLSPTASLR.V	K.SAKEGSQGSHVYTK.A	K.TQTVQAHYVLK.G	R.IQHHTLLASPVR.A	R.QTVSWAVTPK.S	R.YGAATFTSAR.K	K.LPPNVVEESAR.A	R.VTASPQSLCALR.A	K.ICPQPEEHR.I	A.TDTAADAHDPARPGAK.V	K.GPTQEFK.K	R.LLTEDIYQPR.A	R.SLFTDVVAEK.D	R.VTMNMCR.K	R.DLKPAIVK.V	T.DTAADAHDPARPGAK.V	K.VSESLSLK.L	K.FQVENSNR.L	K.IKGTSLSIR.V	K.ICPQPEEH.R
165	(D.r. 196)	P02070	322.07	87	53	17	Y	Hemoglobin subunit beta OS=Bos taurus OX=9913 GN=HBB PE=1 SV=1	RBC	Bos taurus	Bos taurus	European cow	Bovinae	K.HLDDLKGTFAALSELHCDK.L	F.AALSELHCDKLHVDPENFK.L	K.GTFAALSELHCDKLHVDPENFK.L	K.HLDDLKGTFAALSELHCDKLHVD.P	MLTAEEKAAVTAFWGK.V	W.GKVKVDEVGGEALGR.L	F.GDLSTADAVMNNPK.V	K.AAVTAFWGKVK.V	A.ALSELHCDKLHVDPENFK.L	S.TADAVMNNPK.V	K.HLDDLKGTFAAL.S	A.VTAFWGK.V	K.AAVTAFWGKVKVDEVGGEALGR.L
166	(D.r. 196)	XP_019832862.1	367.01	57	31	24	Y	Fibrinogen beta chain [Bos indicus]	P	Bos indicus	Bos indicus	Zebu	Bovinae	R.TPCTVTCNIPVVSGKECEEIIR.N	R.NGGETSEMYLIQPEDSSKPYR.V	K.NNIPTKLR.V	K.GDKVTALYEGFTVQNEANKYQLSVSK.Y
167	(D.r. 196)	P02676	271.36	53	28	22	Y	Fibrinogen beta chain OS=Bos taurus OX=9913 GN=FGB PE=1 SV=2	P	Bos taurus	Bos taurus	European cow	Bovinae	K.HQLYIDETVKNNIPTK.L	K.SIEDLRNTVDSVSR.T
168	(D.r. 196)	Q29443	325.56	62	54	49	Y	Serotransferrin OS=Bos taurus OX=9913 GN=TF PE=2 SV=1	P	Bos taurus	Bos taurus	European cow	Bovinae	K.HSTVFDNLPNPEDR.K	K.DGTRKPVTDAENCHLAR.G	K.KTYDSYLGDDYVR.A	K.CACSNHEPYFGYSGAFK.C	K.INNCKFDEFFSAGCAPGSPR.N	K.TSDANINWNNLKDK.K	K.TEGESCKNTPEKGYLAVAVVK.T	K.TYDSYLGDDYVR.A	R.KSVDDYQECYLAMVPSHAVVAR.T	R.KNYELLCGDNTR.K	K.TSHMDCIK.A	R.ILESGPFVSCVK.K	R.GPNHAVVSR.K	K.ILNKQQDDFGK.S	K.FDEFFSAGCAPGSPR.N	K.CLMEGAGDVAFVK.H	K.NLKKENFEVLCK.D	K.TSDANINWNNLKDKK.S	K.GTGKECVPNSNER.Y	K.TSDANINWNNLK.D	R.WCTISTHEANK.C	K.LCQLCAGKGTDK.C	K.CASFRENVLR.I	R.ILESGPFVSCVKK.T	K.KDTDFKLNELR.G	K.DTDFKLNELR.G	K.KTSHMDCIK.A	K.DSADGFLKIPSK.M	R.KNYELLCGDNTRK.S	K.LYKELPDPQESIQR.A	K.DLLFRDDTK.C	K.ELPDPQESIQR.A	N.SKDLLFRDDTK.C	R.CLVEKGDVAFVKDQTVIQNTDGNNNEAWAK.N	K.TEGESCKNTPEK.G	K.DKPDNFQLFQSPHGK.D
169	(D.r. 196)	A2I7N1	160.04	20	12	3	N	Serpin A3-5 OS=Bos taurus OX=9913 GN=SERPINA3-5 PE=3 SV=1	P	Bos taurus	Bos taurus	European cow	Bovinae	K.HTEQAEFHVSK.N	C.LPENVVVKDQR.R	P.ENVVVKDQR.R
170	(D.r. 196)	P00978	153.33	19	6	5	Y	Protein AMBP OS=Bos taurus OX=9913 GN=AMBP PE=1 SV=2	P	Bos taurus	Bos taurus	European cow	Bovinae	K.KADSCQLDYSQGPCLGLFKR.Y	R.TVEACNLPIVQGPCR.S	R.HGPTITVK.L	K.FYSEKECK.E	K.EISVTNTHRR.K
171	(D.r. 196)	P00735	226.36	26	13	13	Y	Prothrombin OS=Bos taurus OX=9913 GN=F2 PE=1 SV=2	P	Bos taurus	Bos taurus	European cow	Bovinae	K.LKRPIELSDYIHPVCLPDKQTAAK.L	K.TFGAGEADCGLRPLFEKK.Q	K.ISMLDKIYIHPR.Y	R.REECSVPVCGQDR.V	R.LGEDPDPDAAIEGR.T	R.LAVTTSGSR.C	R.SGGSTTSQSPLLETCVPDRGR.E	K.ALSKDQDFNPAVPLAENFCR.N	R.VTVEVIPR.S	R.SGIECQLWR.S	D.PDAAIEGR.T
172	(D.r. 196)	Q32LG3	182.40	35	12	4	Y	Malate dehydrogenase, mitochondrial OS=Bos taurus OX=9913 GN=MDH2 PE=1 SV=1	Mit	Bos taurus	Bos taurus	European cow	Bovinae	K.NLGIGKVSPFEEK.M	K.MIAEAIPELK.A	K.ASIKKGEEFVK.N	K.KGEEFVK.N
173	(D.r. 196)	Q3SZR3	195.53	36	10	10	Y	Alpha-1-acid glycoprotein OS=Bos taurus OX=9913 GN=ORM1 PE=2 SV=1	P	Bos taurus	Bos taurus	European cow	Bovinae	K.NVGVSFYADKPEVTQEQKKEFLDVIK.C	K.VESDREHFVDLLLSK.H	K.NVGVSFYADKPEVTQEQKK.E	K.DACGPLEKQHEEER.K	K.NVGVSFYADKPEVTQEQK.K	R.HAEDKLITR.E	R.EYQTIEDK.C	K.EFLDVIK.C	K.KEFLDVIK.C	K.DACGPLEK.Q
174	(D.r. 196)	Q2UVX4	250.28	21	38	29	Y	Complement C3 OS=Bos taurus OX=9913 GN=C3 PE=1 SV=2	P	Bos taurus	Bos taurus	European cow	Bovinae	K.SGSDEVQVKQER.K	R.VPINDGNGEAILKR.Q	R.KDYDTTPPVVR.W	K.LKEGAHYLVWGVSSDLWGEKPK.I	R.FYHPDKEDGMLSK.L	R.HQQTITIPAR.S	K.VYSYYNLDETCIR.F	R.VSIRPAPETVK.K	K.IGLHEVEVK.A	K.RDPLTITVR.T	K.ADIGCTPGSGR.N	K.HHRPGQQITLK.I	R.TKKDNIPEGR.Q	K.SGSDEVQVK.Q	K.AGQYSSDLRK.C	R.ISLTHSLTR.V	R.CAEENCFMHHTEK.E	K.RQESLELIR.K	R.EAENLKVR.V	R.YISKYEMNR.D	R.QESLELIR.K	K.LMNVFLK.D	R.KFISHIK.C	K.LSINTQNKR.D	R.HIPVVTQGSNVQSLTQDDGVAK.L	K.NRWEEPNQK.L	K.TLSTGVDR.Y	K.IEADQGAR.V	K.AGQYSSDLR.K
175	(D.r. 196)	Q32PJ2	205.31	47	19	16	N	Apolipoprotein A-IV OS=Bos taurus OX=9913 GN=APOA4 PE=2 SV=1	P	Bos taurus	Bos taurus	European cow	Bovinae	K.SLAPYAQDVQGK.L	R.LGPYAEELRTQVDTQAQQLRR.Q	R.TVGPYGETFNK.A	K.LNHQLEGLAFQMK.K	K.AMVQQLDTLR.Q	R.TQVDTQAQQLR.R	R.LLPHATEVSQK.I	K.SLAELSSRLDQQVEDFRR.T	R.LGPYAEELR.T	R.LTPYADQLQTK.I	R.QGLVPLVNSVHGSQLGNAEDLQK.S	R.TQVDTQAQQLRR.Q	K.ISAKAEELR.Q	R.LDQQVEDFRR.T	R.DKVSSFFNTLK.E	K.IEENVEELRR.S
176	(D.r. 196)	XP_006047011.1	507.26	65	74	1	Y	Albumin [Bubalus bubalis]	P	Bubalus bubalis	Bubalus bubalis	Water buffalo	Bovinae	K.SLHTLFGEELCK.V
177	(D.r. 196)	Q29RK1	83.58	10	5	1	Y	Citrate synthase, mitochondrial OS=Bos taurus OX=9913 GN=CS PE=1 SV=1	Mit	Bos taurus	Bos taurus	European cow	Bovinae	K.SMSTDGLMK.F
178	(D.r. 196)	XP_006055340.1	251.88	41	7	7	Y	Cytochrome c [Bubalus bubalis]	Mit	Bubalus bubalis	Bubalus bubalis	Water buffalo	Bovinae	K.MIFAGIKK.K
179	(D.r. 196)	A2I7N3	170.22	18	10	3	N	Serpin A3-7 OS=Bos taurus OX=9913 GN=SERPINA3-7 PE=3 SV=1	P	Bos taurus	Bos taurus	European cow	Bovinae	K.TPFNPNHTYESEFHVSQNER.V	R.FSISSHYQLK.D
180	(D.r. 196)	XP_019831403.1	470.64	78	48	9	Y	Hemoglobin subunit beta [Bos indicus]	RBC	Bos indicus	Bos indicus	Zebu	Bovinae	K.VKVDEVGGEALGR.L	V.AGVANALAHRYH	V.VAGVANALAHR.Y	V.AGVANALAHR.Y	D.FQKVVAGVANALAHRYH	Q.KVVAGVANALAHR.Y
181	(D.r. 196)	XP_019832860.1	349.69	46	28	12	Y	Fibrinogen gamma chain isoform X2 [Bos indicus]	P	Bos indicus	Bos indicus	Zebu	Bovinae	R.FLQEIYNSNSQK.I
182	(D.r. 196)	P12799	257.81	41	27	12	Y	Fibrinogen gamma-B chain OS=Bos taurus OX=9913 GN=FGG PE=1 SV=1	P	Bos taurus	Bos taurus	European cow	Bovinae	K.VVQLEANCQEPCQDTVK.I	K.AIQISYNPDQPSKPNNIESATK.N	R.LAIGEGQQHQLGGAK.Q	R.LAIGEGQQH.Q
183	(D.r. 196)	XP_025122293.1	443.58	81	42	4	Y	Hemoglobin subunit beta [Bubalus bubalis]	RBC	Bubalus bubalis	Bubalus bubalis	Water buffalo	Bovinae	MLTAEEKAAVTAFWGK.V	A.VTAFWGK.V
184	(D.r. 196)	Q9TTE1	146.84	17	12	4	N	Serpin A3-1 OS=Bos taurus OX=9913 GN=SERPINA3-1 PE=1 SV=3	P	Bos taurus	Bos taurus	European cow	Bovinae	K.MRDLEAK.L
185	(D.r. 196)	P23805	148.37	24	7	7	Y	Conglutinin OS=Bos taurus OX=9913 GN=CGN1 PE=1 SV=2	P	Bos taurus	Bos taurus	European cow	Bovinae	R.AGVTGPSGAIGPQGPSGAR.G	R.SSAENEAVTQMVR.A	K.SYSDAEQLCR.E	K.AVLFPDGQAVGEK.I	K.NAYLSMNDISTEGR.F	R.RFQNAFSQYK.K	R.VTILDGHLR.R
186	(D.r. 196)	P15497	303.41	64	38	38	N	Apolipoprotein A-I OS=Bos taurus OX=9913 GN=APOA1 PE=1 SV=3	P	Bos taurus	Bos taurus	European cow	Bovinae	R.AHVETLRQQLAPYSDDLRQR.L	R.VKDFATVYVEAIKDSGR.D	R.LTARLEALKEGGGSLAEYHAK.A	R.AHVETLRQQLAPYSDDLR.Q	R.LEALKEGGGSLAEYHAK.A	R.QKVQELQDKLSPLAQELR.D	R.ARAHVETLRQQLAPYSDDLR.Q	R.VKDFATVYVEAIK.D	K.VAPLGEEFREGAR.Q	R.QQLAPYSDDLRQR.L	K.EGGGSLAEYHAK.A	K.VQELQDKLSPLAQELRDR.A	R.QKVAPLGEEFREGAR.Q	K.VSILAAIDEASKK.L	K.KWHEEVEIYR.Q	K.WHEEVEIYRQK.V	R.QQLAPYSDDLR.Q	K.VQELQDKLSPLAQELR.D	K.ASEQLKALGEK.A	R.QKVAPLGEEFR.E	K.LSPLAQELRDR.A	K.VAPLGEEFR.E	R.QEMHKDLEEVKQK.V	A.PLGEEFREGAR.Q	K.WHEEVEIYR.Q	E.LQDKLSPLAQELRDR.A	R.ARAHVETLR.Q	K.VQPYLDEFQKK.W	K.LSPLAQELR.D	R.QKVQELQDK.L	K.AKPVLEDLR.Q	K.VQPYLDEFQK.K	R.AHVETLR.Q	K.DLEEVKQK.V	Q.DDPQSSWDR.V	D.PQSSWDR.V
187	(D.r. 196)	P02672	218.65	21	21	20	Y	Fibrinogen alpha chain OS=Bos taurus OX=9913 GN=FGA PE=1 SV=5	P	Bos taurus	Bos taurus	European cow	Bovinae	R.ALEHKVDLEDYK.N	R.ALEHKVDLEDYKNQQK.Q	K.VIEQVQR.I	R.RKVIEQVQR.I
188	(D.r. 196)	P00432	179.29	21	13	2	Y	Catalase OS=Bos taurus OX=9913 GN=CAT PE=1 SV=3	RBC	Bos taurus	Bos taurus	European cow	Bovinae	R.FNSANDDNVTQVR.T	R.FNSANDDNVTQVR.T
189	(D.r. 196)	A6QPQ2	93.30	8	4	1	N	Serpin A3-8 OS=Bos taurus OX=9913 GN=SERPINA3-8 PE=2 SV=1	P	Bos taurus	Bos taurus	European cow	Bovinae	R.GIHELNLPR.F
190	(D.r. 196)	Q9BGI3	158.11	31	5	5	N	Peroxiredoxin-2 OS=Bos taurus OX=9913 GN=PRDX2 PE=2 SV=1	RBC	Bos taurus	Bos taurus	European cow	Bovinae	R.KLSSDYGVLKEDEGIAYR.G	K.LSSDYGVLKEDEGIAYR.G	K.AHVGKPAPEFQATAVVDGAFKEVK.L	R.QVTINDLPVGR.S	R.GLFVIDGK.G
191	(D.r. 196)	P01044	206.54	19	11	11	Y	Kininogen-1 OS=Bos taurus OX=9913 GN=KNG1 PE=1 SV=1	P	Bos taurus	Bos taurus	European cow	Bovinae	R.LCAGCPKPIPVDSPDLEEPLSHSIAK.L	K.YNSENKSGNQFVLYR.I	K.SLSSGDTGECTDKAHVDVKLR.I	K.SLSSGDTGECTDK.A	K.SGNQFVLYR.I	K.SPDLEPVLR.Y	R.MDNPDTFYSLK.Y	K.DSAQAATGECTATVAK.R	K.TWQDCDYKDSAQAATGECTATVAK.R	K.LNAEHDGAFYFK.I
192	(D.r. 196)	P28800	168.11	14	8	8	Y	Alpha-2-antiplasmin OS=Bos taurus OX=9913 GN=SERPINF2 PE=1 SV=2	P	Bos taurus	Bos taurus	European cow	Bovinae	R.LKEVLHADSGPCLPHLLSR.L	R.SKFDPNLTQR.G	L.KLDNQEPGGQIAPK.K	K.LSPTPEQTR.R	K.LDNQEPGGQIAPK.K	K.GEDLANINR.W	K.LSPTPEQTRR.L	K.KAPEDCK.L
193	(D.r. 196)	P00921	229.60	55	14	14	N	Carbonic anhydrase 2 OS=Bos taurus OX=9913 GN=CA2 PE=1 SV=3	RBC	Bos taurus	Bos taurus	European cow	Bovinae	R.LVQFHFHWGSSDDQGSEHTVDR.K	K.YAAELHLVHWNTK.Y	R.MVNNGHSFNVEYDDSQDKAVLKDGPLTGTYR.L	K.HNGPEHWHKDFPIANGER.Q	K.AVLKDGPLTGTYR.L	K.EPISVSSQQMLK.F	K.VLDALDSIKTK.G	K.VGDANPALQK.V	R.MVNNGHSFNVEYDDSQDKAVLK.D	R.QSPVDIDTK.A	K.VLDALDSIK.T	K.HNGPEHWHK.D	D.PALKPLALVYGEATSR.R	K.DFPIANGER.Q
194	(D.r. 196)	Q3MHN2	81.26	4	2	2	N	Complement component C9 OS=Bos taurus OX=9913 GN=C9 PE=2 SV=1	P	Bos taurus	Bos taurus	European cow	Bovinae	R.NRVVEESELAR.T	R.KYATELKEK.L
195	(D.r. 196)	ACS34824.1	201.75	30	6	6	Y	Immunoglobulin G3 heavy chain constant region, partial [Bubalus bubalis]	P	Bubalus bubalis	Bubalus bubalis	Water buffalo	Bovinae	R.SSWQEGDHYTCAVMHEALR.N	R.EPQVYVLAPPREELSK.S	P.IQHQDWLQGK.E	K.GLPAPIVR.T	R.NGQPESEDK.Y
196	(D.r. 196)	P81187	188.39	13	11	11	Y	Complement factor B OS=Bos taurus OX=9913 GN=CFB PE=1 SV=2	P	Bos taurus	Bos taurus	European cow	Bovinae	R.STGSWSTLQTQDRK.I	R.DALRAPGYEK.V	R.CPRPQDFENGEYWPR.A	K.YGLVTYATEPK.V	R.STGSWSTLQTQDR.K	R.CYDGYTLR.G	K.VKDVSEVVTPR.F	K.VASYGVKPK.Y	R.VTYYCNR.G	R.YLLDIGR.N	K.NCLRDFIEK.V
197	(D.r. 196)	P00442	185.18	33	6	2	Y	Superoxide dismutase [Cu-Zn] OS=Bos taurus OX=9913 GN=SOD1 PE=1 SV=2	RBC	Bos taurus	Bos taurus	European cow	Bovinae	R.TMVVHEKPDDLGRGGNEESTKTGNAGSR.L	R.LACGVIGIAK
198	(D.r. 196)	P01030	111.37	6	6	6	Y	Complement C4 (Fragment) OS=Bos taurus OX=9913 GN=C4 PE=1 SV=2	P	Bos taurus	Bos taurus	European cow	Bovinae	R.VAHNNLMAMAK.D	R.QGSFQGGFR.S	K.CSVFYGAPR.K	S.RVENSISR.A	K.FACYSPR.V	R.ANTFLGAK.A
199	(D.r. 196)	P01888	52.71	8	1	1	N	Beta-2-microglobulin OS=Bos taurus OX=9913 GN=B2M PE=1 SV=2	P	Bos taurus	Bos taurus	European cow	Bovinae	R.VKHVTLEQPR.I
200	(D.r. 196)	AQT27060.1	207.68	19	14	10	Y	Immunoglobulin gamma heavy chain [Bos taurus]	P	Bos taurus	Bos taurus	European cow	Bovinae	T.CKVHNEGLPAPIVR.T	R.NSWQEGDTYTCVVMHEALHNHYTQK.S	K.VHNEGLPAPIVR.T	K.AVDPTCKPSPCDCCPPPELPGGPSVFIFPPKPK.D	K.VYPLSSCCGDK.S	Q.GLLVTVSSASTTAPK.V	L.VTVSSASTTAPK.V	K.SSLTATIKK.D	R.NGQPESEDKYGTTPPQLDADSSYFLYSK.L	E.GLPAPIVR.T
201	(D.r. 196)	Q28259	228.81	34	17	2	Y	Glyceraldehyde-3-phosphate dehydrogenase OS=Canis lupus familiaris OX=9615 GN=GAPDH PE=2 SV=3	RBC	Canis lupus	Canis lupus	Dog	Canidae	K.SISIFQERDPANIK.W	K.SISIFQER.D
202	(D.r. 196)	P00011	174.45	50	9	9	Y	Cytochrome c OS=Canis lupus familiaris OX=9615 GN=CYCS PE=1 SV=2	Mit	Canis lupus	Canis lupus	Dog	Canidae	R.ADLIAYLKK.A	R.ADLIAYLK.K	K.MIFAGIKK.T
203	(D.r. 196)	P19006	115.96	12	4	1	Y	Haptoglobin OS=Canis lupus familiaris OX=9615 GN=HP PE=1 SV=2	P	Canis lupus	Canis lupus	Dog	Canidae	R.IGYVSGWGR.N	K.AKDIAPTLR.L
204	(D.r. 196)	O97492	182.21	23	13	2	Y	Catalase OS=Canis lupus familiaris OX=9615 GN=CAT PE=1 SV=3	RBC	Canis lupus	Canis lupus	Dog	Canidae	R.IQALLDKYNAEKPK.N	K.GAGAFGYFEVTHDITK.Y
205	(D.r. 196)	Q8WNN6	93.47	12	3	1	Y	Superoxide dismutase [Cu-Zn] OS=Canis lupus familiaris OX=9615 GN=SOD1 PE=2 SV=1	RBC	Canis lupus	Canis lupus	Dog	Canidae	R.TMVVHEKR.D
206	(D.r. 196)	P09670	163.07	24	6	3	Y	Superoxide dismutase [Cu-Zn] OS=Ovis aries OX=9940 GN=SOD1 PE=1 SV=2	RBC	Ovis aries	Ovis aries	Sheep	Caprinae	K.AVCVLKGDGPVQGTIR.F	K.GDGPVQGTIR.F	R.TMVVHEK.P	D.GPVQGTIR.F
207	(D.r. 196)	P02077	261.28	54	27	1	Y	Hemoglobin subunit beta-A OS=Capra hircus OX=9925 PE=1 SV=1	RBC	Capra hircus	Capra hircus	Goat	Caprinae	K.GTFAQLSELHCDKLHVDPENFK.L
208	(D.r. 196)	XP_011952709.1	219.62	24	13	1	Y	Fibrinogen gamma chain isoform X1 [Ovis aries]	P	Ovis aries	Ovis aries	Sheep	Caprinae	K.IHLISTQSTIPYVLR.I
209	(D.r. 196)	P14639	311.80	39	37	1	Y	Albumin OS=Ovis aries OX=9940 GN=ALB PE=1 SV=1	P	Ovis aries	Ovis aries	Sheep	Caprinae	K.KVPQVSTPTLVEVSRN.L
210	(D.r. 196)	P85295	176.80	49	8	1	Y	Albumin (Fragment) OS=Capra hircus OX=9925 GN=ALB PE=1 SV=2	P	Capra hircus	Capra hircus	Goat	Caprinae	L.GRHPEYAVSVLLR.H
211	(D.r. 196)	CAA49451.1	157.03	9	6	3	N	Immunoglobulin gamma-1 chain, partial [Ovis aries]	P	Ovis aries	Ovis aries	Sheep	Caprinae	R.VVSALPIQHQDWTGGK.E	R.VVSALPIQHQDWTGGKEFK.C	P.IQHQDWTGGKEFK.C
212	(D.r. 196)	OWK07416.1	178.10	11	5	5	Y	Hypotheticalprotein Celaphus_00017124, partial [Cervus elaphus hippelaphus]	P	Cervus elaphus hippelaphus	Odocoileus virginianus	Deer	Cervidae	R.NSLSGNGNSK.S
213	(D.r. 196)	XP_020729181.1	130.16	21	4	4	Y	Immunoglobulin J chain [Odocoileus virginianus texanus]	P	Odocoileus virginianus	Odocoileus virginianus	Deer	Cervidae	R.IIPSAEDPSQDIVER.N	R.IIVPLNSR.E	D.PSQDIVER.N
214	(D.r. 196)	AHA35861.1	101.13	4	2	2	Y	Immunoglobulin gamma heavy chain, partial [Cavia porcellus]	P	Cavia porcellus	Cuniculus/Dasyprocta	Paca, Agouti	Dasyproctidae	G.SYFLYSK.L
215	(D.r. 196)	P01862	68.98	4	2	1	Y	Ig gamma-2 chain C region OS=Cavia porcellus OX=10141 PE=1 SV=1	P	Cavia porcellus	Cuniculuis/Dasyprocta	Paca, Agouti	Dasyproctidae	A.TCNVAHPASSTK.V	K.EFKCKVYNKALPAPIEK.T
216	(D.r. 196)	P01958	237.03	4	22	1	Y	Hemoglobin subunit alpha OS=Equus caballus OX=9796 GN=HBA PE=1 SV=2	RBC	Equus caballus	Equus caballus	Horse	Equidae	K.AAWSKVGGHAGEYGAEALER.M
217	(D.r. 196)	AAG01011.1	53.71	4	2	1	Y	Immunoglobulin G heavy chain, partial [Equus caballus]	P	Equus caballus	Equus caballus	Horse	Equidae	K.NTVSVTCLVK.D
218	(D.r. 196)	Q8MIP0	99.04	4	3	3	N	Ferritin heavy chain OS=Equus caballus OX=9796 GN=FTH1 PE=2 SV=3	P	Equus caballus	Equus caballus	Horse	Equidae	R.QNYHQDSEAAINR.Q	K.ELGDHVTNLRR.M	R.IFLQDIK.K
219	(D.r. 196)	XP_045329730.1	396.38	4	21	2	Y	Albumin [Leopardus geoffroyi]	P	Leopardus geoffroyi	Leopardus pardalis	Ocelot	Felidae	K.SHCISEVER.D	K.CCTRPESER.L
220	(D.r. 196)	XP_019296762.1	202.25	4	9	2	Y	Fibrinogen beta chain [Panthera pardus]	P	Panthera pardus	Panthera onca	Jaguar	Felidae	D.RAVGFVDAR.G	R.AVGFVDAR.G
221	(D.r. 196)	P63109	134.12	4	12	2	Y	Hemoglobin subunit alpha OS=Panthera onca OX=9690 GN=HBA PE=1 SV=2	RBC	Panthera onca	Panthera onca	Jaguar	Felidae	F.DLSHGSAQVQAHGQK.V
222	(D.r. 196)	P63109.2	224.34	4	13	3	Y	Hemoglobin subunit alpha; AltName [Panthera onca]	RBC	Panthera onca	Panthera onca	Jaguar	Felidae	K.DLSHGSAQVQAHGQK.V	S.AQVQAHGQK.V
223	(D.r. 196)	P49064	244.82	4	21	4	Y	Albumin OS=Felis catus OX=9685 GN=ALB PE=1 SV=1	P	Felis catus	Felis catus	Cat	Felidae	K.IHKECCHGDLLECADDRADLAK.Y	K.IHKECCHGDLLECADDR.A	K.YICENQDSISTK.L	K.SHCISEVER.D
224	(D.r. 196)	XP_040337361.1	387.45	4	18	1	Y	Albumin [Herpailurus yagouaroundi]	P	Herpailurus yagouaroundi	Herpailurus yagouaroundi	Jagouaroundi	Felidae	K.YICENQDSISTK.L
225	(D.r. 196)	P07405	224.55	4	19	1	Y	Hemoglobin subunit alpha OS=Felis catus OX=9685 GN=HBA PE=1 SV=1	RBC	Felis catus	Felis catus	Cat	Felidae	VLSAADKSNVKACWGK.I
226	(D.r. 196)	A0A2Z2ZG90	142.88	4	6	1	Y	Beta-globin (Fragment) OS=Bradypus torquatus OX=227087 GN=HBB PE=3 SV=1	RBC	Bradypus torquatus	Bradypus variegatus	Sloth	Folivora	R.LLVVYPWTCR.F
227	(D.r. 196)	XP_037686795.1	90.32	4	3	1	N	Fibrinogen alpha chain [Choloepus didactylus]	P	Choloepus didactylus	Choloepus didactylus	Sloth	Folivora	S.IDLFPSR.D	K.QVTTTGTKELLIGGE.K
228	(D.r. 196)	Q13825	54.91	4	1	1	N	Methylglutaconyl-CoA hydratase, mitochondrial OS=Homo sapiens OX=9606 GN=AUH PE=1 SV=1	Mit	Homo sapiens	Homo sapiens	Human	Homininae	K.AVGLISHVLEQNQEGDAAYRK.A
229	(D.r. 196)	P02042	141.79	4	6	1	Y	Hemoglobin subunit delta OS=Homo sapiens OX=9606 GN=HBD PE=1 SV=2	RBC	Homo sapiens	Homo sapiens	Human	Homininae	G.KVNVDAVGGEALGR.L
230	(D.r. 196)	P02675	126.84	4	7	1	Y	Fibrinogen beta chain OS=Homo sapiens OX=9606 GN=FGB PE=1 SV=2	P	Homo sapiens	Homo sapiens	Human	Homininae	K.ECEEIIR.K
231	(D.r. 196)	P04179	76.28	4	2	2	N	Superoxide dismutase [Mn], mitochondrial OS=Homo sapiens OX=9606 GN=SOD2 PE=1 SV=3	Mit	Homo sapiens	Homo sapiens	Human	Homininae	K.HHAAYVNNLNVTEEK.Y	K.NVRPDYLK.A
232	(D.r. 196)	Q06830	140.07	4	6	1	Y	Peroxiredoxin-1 OS=Homo sapiens OX=9606 GN=PRDX1 PE=1 SV=1	RBC	Homo sapiens	Homo sapiens	Human	Homininae	K.IGHPAPNFK.A
233	(D.r. 196)	P02768	204.37	4	14	2	Y	Albumin OS=Homo sapiens OX=9606 GN=ALB PE=1 SV=2	P	Homo sapiens	Homo sapiens	Human	Homininae	K.LKECCEKPLLEK.S
234	(D.r. 196)	P02679	135.37	4	3	1	Y	Fibrinogen gamma chain OS=Homo sapiens OX=9606 GN=FGG PE=1 SV=3	P	Homo sapiens	Homo sapiens	Human	Homininae	K.QSGLYFIKPLK.A
235	(D.r. 196)	P22695	66.00	4	1	1	N	Cytochrome b-c1 complex subunit 2, mitochondrial OS=Homo sapiens OX=9606 GN=UQCRC2 PE=1 SV=3	Mit	Homo sapiens	Homo sapiens	Human	Homininae	K.TIAQGNLSNTDVQAAK.N
236	(D.r. 196)	P0DOX8	80.53	4	3	1	N	Immunoglobulin lambda-1 light chain OS=Homo sapiens OX=9606 PE=1 SV=1	P	Homo sapiens	Homo sapiens	Human	Homininae	K.VTVLGQPK.A
237	(D.r. 196)	Q13813	234.42	4	26	5	Y	Spectrin alpha chain, non-erythrocytic 1 OS=Homo sapiens OX=9606 GN=SPTAN1 PE=1 SV=3	RBC	Homo sapiens	Homo sapiens	Human	Homininae	R.ALSSEGKPYVTKEELYQNLTR.E	R.SQLLGSAHEVQR.F	K.LLEAQSHFR.K	R.LIQSHPESAEDLQEK.C	R.LAQFVEHWKELK.Q
238	(D.r. 196)	Q01082	86.57	4	3	3	N	Spectrin beta chain, non-erythrocytic 1 OS=Homo sapiens OX=9606 GN=SPTBN1 PE=1 SV=2	RBC	Homo sapiens	Homo sapiens	Human	Homininae	R.ALVADSHPESER.I	K.EIQGHQPR.I	R.KHYASEEIKEK.L
239	(D.r. 196)	P40926	154.84	4	9	1	Y	Malate dehydrogenase, mitochondrial OS=Homo sapiens OX=9606 GN=MDH2 PE=1 SV=3	Mit	Homo sapiens	Homo sapiens	Human	Homininae	R.ANTFVAELK.G
240	(D.r. 196)	P02549	71.54	4	3	3	N	Spectrin alpha chain, erythrocytic 1 OS=Homo sapiens OX=9606 GN=SPTA1 PE=1 SV=5	RBC	Homo sapiens	Homo sapiens	Human	Homininae	R.DLASAGNLLKK.H	K.HFDENLTGR.L	R.DLQGVQNLLKK.H
241	(D.r. 196)	P05156	60.65	4	2	2	Y	Complement factor I OS=Homo sapiens OX=9606 GN=CFI PE=1 SV=2	P	Homo sapiens	Homo sapiens	Human	Homininae	R.GLETSLAECTFTK.R	K.LPYQCPK.N
242	(D.r. 196)	P32119	75.16	4	2	1	N	Peroxiredoxin-2 OS=Homo sapiens OX=9606 GN=PRDX2 PE=1 SV=5	RBC	Homo sapiens	Homo sapiens	Human	Homininae	R.GLFIIDGK.G
243	(D.r. 196)	P11277	92.31	4	2	2	N	Spectrin beta chain, erythrocytic OS=Homo sapiens OX=9606 GN=SPTB PE=1 SV=5	RBC	Homo sapiens	Homo sapiens	Human	Homininae	R.GRMEPIR.W
244	(D.r. 196)	P06727	127.16	4	5	2	Y	Apolipoprotein A-IV OS=Homo sapiens OX=9606 GN=APOA4 PE=1 SV=4	P	Homo sapiens	Homo sapiens	Human	Homininae	R.RQLTPYAQR.M	R.QLTPYAQR.M
245	(D.r. 196)	P02760	52.41	4	2	1	Y	Protein AMBP OS=Homo sapiens OX=9606 GN=AMBP PE=1 SV=1	P	Homo sapiens	Homo sapiens	Human	Homininae	R.TVAACNLPIVR.G
246	(D.r. 196)	P00739	108.24	4	4	1	Y	Haptoglobin-related protein OS=Homo sapiens OX=9606 GN=HPR PE=2 SV=2	P	Homo sapiens	Homo sapiens	Human	Homininae	R.VMPICLPSKNYAEVGR.V
247	(D.r. 196)	Q13162	90.20	4	4	1	N	Peroxiredoxin-4 OS=Homo sapiens OX=9606 GN=PRDX4 PE=1 SV=1	RBC	Homo sapiens	Homo sapiens	Human	Homininae	R.VSVADHSLHLSK.A
248	(D.r. 196)	A0A075B6J9	85.44	4	3	1	N	Immunoglobulin lambda variable 2-18 OS=Homo sapiens OX=9606 GN=IGLV2-18 PE=3 SV=2	P	Homo sapiens	Homo sapiens	Human	Homininae	S.NRPSGVPDR.F
249	(D.r. 196)	P46406	224.37	4	17	2	Y	Glyceraldehyde-3-phosphate dehydrogenase OS=Oryctolagus cuniculus OX=9986 GN=GAPDH PE=1 SV=3	RBC	Oryctolagus cuniculus	Oryctolagus cuniculus	Rabbit	Leporidae	K.AITIFQERDPANIK.W
250	(D.r. 196)	CCE45998.1	269.56	4	19	4	Y	alpha-globin [Sylvilagus floridanus]	RBC	Sylvilagus floridanus	Sylvilagus floridanus	Rabbit	Leporidae	K.IGSHGGEYGAEALER.M	K.AVNHLDDLPTALSNLSDLHAHKLR.V	K.AVNHLDDLPTALSNLSDLHAHK.L	K.TYFPHFDLTHGSEQVKAHGK.K
251	(D.r. 196)	XP_010340891.1	299.16	4	13	1	Y	Albumin [Saimiri boliviensis boliviensis]	P	Saimiri boliviensis	Saimiri oerstedii	Squirrel monkey	Plathyrrini	K.TVMENFAAFVEK.C
252	(D.r. 196)	P67817	247.25	4	28	2	Y	Hemoglobin subunit alpha OS=Ateles geoffroyi OX=9509 GN=HBA PE=1 SV=2	RBC	Ateles geoffroyi	Ateles geoffroyi	Spider monkey	Plathyrrini	M.VLSPADKSNVKAAWGK.V	M.VLSPADKSNVK.A
253	(D.r. 196)	P02047	186.10	4	13	1	Y	Hemoglobin subunit delta OS=Saimiri sciureus OX=9521 GN=HBD PE=1 SV=1	RBC	Saimiri sciureus	Saimiri oerstedii	Squirrel monkey	Plathyrrini	VHLTGDEKSAVAALWSK.V
254	(D.r. 196)	732178A	369.87	4	30	3	Y	Hemoglobin alpha [Ateles geoffroyi]	RBC	Ateles geoffroyi	Ateles geoffroyi	Spider monkey	Plathyrrini	VLSPADKSNVKAAWGK.V	VLSPADKSNVK.A	P.HFDLSHGSAQVKGHGKK.V
255	(D.r. 196)	P26916.1	294.76	4	14	1	Y	Hemoglobin beta chain [Nasua nasua]	RBC	Nasua nasua	Nasua nasua	Coati	Procyonidae	E.KTAVTNLWAKVNVDEVGGEALGR.L		K.VKAHGKKVLNSFSEGLK.N
256	(D.r. 196)	P18989	165.41	4	10	1	Y	Hemoglobin subunit beta OS=Procyon lotor OX=9654 GN=HBB PE=1 SV=1	RBC	Procyon lotor	Procyon lotor	Raccoon	Procyonidae	K.VLNSVHLTADEK.T
257	(D.r. 196)	Q6UAQ8	111.89	4	5	1	N	Electron transfer flavoprotein subunit beta OS=Sus scrofa OX=9823 GN=ETFB PE=1 SV=3	Mit	Sus scrofa	Sus scrofa	Pig	Suina	K.AGDLGVDLTSK.L	K.LSVVSVEDPPQR.V	R.LKLPAVVTADLR.L	R.EIDGGLETLR.L	H.LGPLQVAR.V
258	(D.r. 196)	P09571	150.61	4	6	1	Y	Serotransferrin OS=Sus scrofa OX=9823 GN=TF PE=1 SV=2	P	Sus scrofa	Sus scrofa	Pig	Suina	K.CGLVPVLAENYKTEGENCVNTPEKGYLAVAVVK.K
259	(D.r. 196)	Q8SPS7	131.05	4	4	2	Y	Haptoglobin OS=Sus scrofa OX=9823 GN=HP PE=1 SV=1	P	Sus scrofa	Sus scrofa	Pig	Suina	K.SPVGVQPILNEHTFCAGLSK.Y
260	(D.r. 196)	P01965	170.29	4	15	2	Y	Hemoglobin subunit alpha OS=Sus scrofa OX=9823 GN=HBA PE=1 SV=1	RBC	Sus scrofa	Sus scrofa	Pig	Suina	K.TYFPHFNLSH.G	K.TYFPHFNLSHG.S
261	(D.r. 196)	P10173	140.32	4	5	5	N	Fumarate hydratase, mitochondrial OS=Sus scrofa OX=9823 GN=FH PE=1 SV=2	Mit	Sus scrofa	Sus scrofa	Pig	Suina	R.AIEMLGGELGSKKPVHPNDHVNK.S	K.KPVHPNDHVNK.S	R.IYELAAGGTAVGTGLNTR.I	K.YYGAQTVR.S	K.AFGILKR.A
262	(D.r. 196)	P00889	83.00	4	5	1	Y	Citrate synthase, mitochondrial OS=Sus scrofa OX=9823 GN=CS PE=1 SV=2	Mit	Sus scrofa	Sus scrofa	Pig	Suina	R.AYAEGIHR.T
263	(D.r. 196)	XP_005666850.1	72.16	4	2	1	N	Fibrinogen gamma chain isoform X1 [Sus scrofa]	P	Sus scrofa	Sus scrofa	Pig	Suina	R.VGPESDKYR.M
264	(D.r. 197)	P02769	167.77	15	10	4	Y	Albumin OS=Bos taurus OX=9913 GN=ALB PE=1 SV=4	P	Bos indicus	Bos indicus	Zebu	Bovinae	K.LKECCDKPLLEK.S	R.DTHKSEIAHR.F	L.SHKDDSPDLPK.L	R.LSQKFPK.A
265	(D.r. 197)	Q7SIH1	67.65	2	3	3	Y	Alpha-2-macroglobulin OS=Bos taurus OX=9913 GN=A2M PE=1 SV=2	RBC	Bos taurus	Bos taurus	European cow	Bovinae	K.SAKEGSQGSHVYTK.A	K.ICPQPEEHR.	F.DDTSEPPTETVRK.Y
266	(D.r. 197)	AQT27060.1	78.29	4	4	4	Y	Immunoglobulin gamma heavy chain [Bos taurus]	P	Bos taurus	Bos taurus	European cow	Bovinae	K.AVDPTCKPSPC.D	R.LSITKDNSK.S	K.VDKAVDPTCKPSPC.D	L.VTVSSASTTAPK.V
267	(D.r. 197)	XP_019818466.1	286.21	16	11	2	Y	Serum Albumin [Bos indicus]	P	Bos indicus	Bos indicus	Zebu	Bovinae	R.DTHKSEIAHR.F	L.SHKDDSPDLPK.L
268	(D.r. 197)	Q29443	191.23	17	15	11	Y	Serotransferrin OS=Bos taurus OX=9913 GN=TF PE=2 SV=1	P	Bos indicus	Bos indicus	Zebu	Bovinae	K.DGTRKPVTDAENCHLAR.G	K.ILNKQQDDFGK.S	R.GPNHAVVSR.K	R.GPNHAVVSRK.D	K.GTGKECVPNSNER.Y	K.SCHTAVDR.T	M.VPSHAVVAR.T	K.ECVPNSNER.Y	K.DKATCVEK.I	P.NHAVVSRK.D	K.TEGESCKNTPEK.G
269	(D.r. 197)	XP_047549623.1	69.91	12	2	2	N	Hemoglobin subunit beta [Lutra lutra]	P	Lutra lutra	Lontra longicaudis	Weasels, badgers, otters, ferrets	Musteidae	L.HVDPENFK.L	K.AAVTSLWGK.V
270	(D.r.198)	P02769	178.93	21	13	7	Y	Albumin OS=Bos taurus OX=9913 GN=ALB PE=1 SV=4	P	Bos taurus	Bos taurus	European cow	Bovinae	K.TCVADESHAGCEK.S	K.EYEATLEECCAK.D	K.YICDNQDTISSK.L	R.CCTKPESER.M	K.AEFVEVTK.L	K.QNCDQFEK.L	K.LVVSTQTALA
271	(D.r.198)	P01966	102.85	30	3	3	N	Hemoglobin subunit alpha OS=Bos taurus OX=9913 GN=HBA PE=1 SV=2	RBC	Bos taurus	Bos taurus	European cow	Bovinae	K.TYFPHFDLSHGM.V	K.LSAADKGNVK.A	K.ASAQVK.G
272	(D.r.198)	XP_019843813.1	174.54	41	5	2	N	Hemoglobin subunit alpha-like [Bos indicus]	RBC	Bos indicus	Bos indicus	Zebu	Bovinae	M.MLSAADKGNVK.A	R.MFLSFPTTK.T
273	(D.r.198)	P02070	111.44	28	5	1	Y	Hemoglobin subunit beta OS=Bos taurus OX=9913 GN=HBB PE=1 SV=1	RBC	Bos taurus	Bos taurus	European cow	Bovinae	MLTAEEK.A
274	(D.r.198)	Q29443	108.22	8	6	6	Y	Serotransferrin OS=Bos taurus OX=9913 GN=TF PE=2 SV=1	P	Bos taurus	Bos taurus	European cow	Bovinae	K.CGLVPVLAENYK.T	M.VPSHAVVAR.T	K.SCHTAVDR.T	R.YYGYTGAFR.C	R.GPNHAVVSR.K	K.ECVPNSNER.Y
275	(D.r.198)	A2I7N3	52.48	4	2	2	N	Serpin A3-7 OS=Bos taurus OX=9913 GN=SERPINA3-7 PE=3 SV=1	P	Bos taurus	Bos taurus	European cow	Bovinae	P.ENVTPEEQHK.G	K.LTPETLTR.W
276	(D.r.198)	XP_019818466.1	328.05	30	21	5	Y	Serum Albumin [Bos indicus]	P	Bos indicus	Bos indicus	Zebu	Bovinae	K.YNGVFQECCQAEDK.G	R.EKVLTSSAR.Q	K.IETMREK.V	K.EACFAVEGPK.L	K.AEFVEVTKLVTDLTK.V
277	(D.r.198)	P49822	105.21	7	4	1	Y	Albumin OS=Canis lupus familiaris OX=9615 GN=ALB PE=1 SV=3	P	Canis lupus	Canis lupus	Dog	Canidae	R.RHPYFYAPELLYYAQQYK.G
278	(D.r.198)	XP_025844210.1	145.01	22	3	1	N	Hemoglobin subunit beta [Vulpes vulpes]	RBC	Vulpes vulpes	Urocyon cineroargentus	Gray fox	Canidae	K.SLVTGLWGK.V
279	(D.r.198)	Q8WNN6	73.98	5	2	1	Y	Superoxide dismutase [Cu-Zn] OS=Canis lupus familiaris OX=9615 GN=SOD1 PE=2 SV=1	RBC	Canis lupus	Canis lupus	Dog	Canidae	R.TMVVHEKR.D
280	(D.r.198)	XP_020760940.1	114.67	18	3	1	Y	Hemoglobin subunit beta [Odocoileus virginianus texanus]	RBC	Odocoileus virginianus	Odocoileus virginianus	Deer	Cervidae	K.AAVTGFWGK.V
281	(D.r.198)	XP_020741012.1	255.00	14	10	1	Y	Serum Albumin [Odocoileus virginianus texanus]	P	Odocoileus virginianus	Odocoileus virginianus	Deer	Cervidae	K.ETCFAVEGPK.L	R.FPKADFAEITK.I
282	(D.r.198)	XP_025777466.1	227.16	15	10	2	Y	Serum Albumin [Puma concolor]	P	Puma concolor	Puma concolor	Cougar	Felidae	K.YICENQDSISTK.L	K.GVFTECCEAADK.A
283	(D.r.198)	P10893	104.04	28	4	2	N	Hemoglobin subunit beta OS=Lutra lutra OX=9657 GN=HBB PE=1 SV=1	RBC	Lutra lutra	Lontra longicaudis	Otter	Mustelidae	K.EFTPQVQAAYQK.V	VHLTGEEK.A
284	(D.r. 202)	XP_006047011.1	489.65	65	57	4	Y	Albumin [Bubalus bubalis]	P	Bubalus bubalis	Bubalus bubalis	Water buffalo	Bovinae	K.CCTKPESERMPCTEDYLSLILNR.L	K.CCTKPESERMPCTEDYLSLILNR.L		K.SLHTLFGEELCK.V
285	(D.r. 202)	P02769	362.13	89	66	6	Y	Albumin OS=Bos taurus OX=9913 GN=ALB PE=1 SV=4	P	Bos taurus	Bos taurus	European cow	Bovinae	K.TVMENFVAFVDKCCAADDKEACFAVEGPK.L	K.SLHTLFGDELCKVASLR.E	K.AFDEKLFTFHADICTLPDTEK.Q	K.TVMENFVAFVDKCCAADDKEACFAVEGPK.L	K.AEFVEVTKLVTDLTK.V	K.LFTFHADICTLPDTEK.Q
286	(D.r. 202)	Q3SZR3	97.22	18	4	4	N	Alpha-1-acid glycoprotein OS=Bos taurus OX=9913 GN=ORM1 PE=2 SV=1	P	Bos taurus	Bos taurus	European cow	Bovinae	R.AIQAAFFYLEPR.H	R.HAEDKLITR.E	K.EFLDVIK.C	R.EYQTIEDK.C
287	(D.r. 202)	P34955	140.99	29	12	9	Y	Alpha-1-antiproteinase OS=Bos taurus OX=9913 GN=SERPINA1 PE=1 SV=1	P	Bos taurus	Bos taurus	European cow	Bovinae	H.AVQETDDTSHQEAACHK.I	K.SVLGDVGITEVFSDR.A	K.LSISETYDLK.S	K.INDYVEKGSHGK.I	A.GVLQGHAVQETDDTSHQEAACHK.I	K.GNTHTEILK.G	K.VLDPNTVFALVNYISFK.G	K.EQPLKVSK.A	K.HTTERDFHVDEQTTVK.V
288	(D.r. 202)	Q2KJF1	124.94	13	6	6	Y	Alpha-1B-glycoprotein OS=Bos taurus OX=9913 GN=A1BG PE=1 SV=1	P	Bos taurus	Bos taurus	European cow	Bovinae	R.VLSPAGPEAQFELR.G	R.SLLSELSDPVELR.V	R.ALWTGALTPGR.D	R.RGAEEQLVPR.A	R.GVTFLLR.L	R.ASTSPDRVFFR.L
289	(D.r. 202)	P28800	70.46	6	3	3	N	Alpha-2-antiplasmin OS=Bos taurus OX=9913 GN=SERPINF2 PE=1 SV=2	P	Bos taurus	Bos taurus	European cow	Bovinae	R.NPNPGAQPERK.E	R.SKFDPNLTQR.G	K.LSPTPEQTR.R
290	(D.r. 202)	P12763	54.63	6	3	3	N	Alpha-2-HS-glycoprotein OS=Bos taurus OX=9913 GN=AHSG PE=1 SV=2	P	Bos taurus	Bos taurus	European cow	Bovinae	K.ALGGEDVR.V	R.GYKHTLNQIDSVK.V	K.HTLNQIDSVK.V
291	(D.r. 202)	P15497	162.98	52	16	7	N	Apolipoprotein A-I OS=Bos taurus OX=9913 GN=APOA1 PE=1 SV=3	P	Bos taurus	Bos taurus	European cow	Bovinae	K.LLDNWDTLASTLSK.V	R.LEALKEGGGSLAEYHAK.A	R.QQLAPYSDDLRQR.L	K.ASEQLKALGEK.A	K.EGGGSLAEYHAK.A	R.QKVQELQDK.L	K.VAPLGEEFREGAR.Q
292	(D.r. 202)	P00921	110.85	15	3	3	N	Carbonic anhydrase 2 OS=Bos taurus OX=9913 GN=CA2 PE=1 SV=3	RBC	Bos taurus	Bos taurus	European cow	Bovinae	K.AVVQDPALKPLALVYGEATSR.R	K.VGDANPALQK.V	R.QSPVDIDTK.A
293	(D.r. 202)	XP_019832861.1	114.57	10	7	7	N	Fibrinogen alpha chain [Bos indicus]	P	Bos indicus	Bos indicus	Zebu	Bovinae	R.GDSVSQGTGLAPGSPR.K	K.VIEQVQR.I	K.QISEDLR.S	K.NSKDSNTLTK.N	K.TVTNADGRTETTK.E	K.QLEQVIAINLLPSR.D	R.ALEHKVDLEDYKNQQK.Q
294	(D.r. 202)	XP_019832862.1	157.41	16	7	1	N	Fibrinogen beta chain [Bos indicus]	P	Bos indicus	Bos indicus	Zebu	Bovinae	R.ARPATATVGQK.K
295	(D.r. 202)	P02676	110.86	14	6	1	N	Fibrinogen beta chain OS=Bos taurus OX=9913 GN=FGB PE=1 SV=2	P	Bos taurus	Bos taurus	European cow	Bovinae	R.ARPATATVGQK.K
296	(D.r. 202)	XP_019832860.1	200.79	18	7	7	Y	Fibrinogen gamma chain isoform X2 [Bos indicus]	P	Bos indicus	Bos indicus	Zebu	Bovinae	K.SMMEEIMKYETLISTHESTIR.F	K.IHLISTQSTIPYVLR.I	K.VTGENDKYR.L	R.DCQDVANKGAK.E	K.IHDVTGRDCQDVANKGAK.E	K.VVQLEANCQEPCQDTVK.I	R.DCQDVANK.G
297	(D.r. 202)	P01966	221.47	66	10	6	Y	Hemoglobin subunit alpha OS=Bos taurus OX=9913 GN=HBA PE=1 SV=2	RBC	Bos taurus	Bos taurus	European cow	Bovinae	K.AVEHLDDLPGALSELSDLHAHKLR.V	K.AVEHLDDLPGALSELSDLHAHK.L	K.VGGHAAEYGAEALER.M	M.VLSAADKGNVK.A	V.LSAADKGNVK.A	K.LKPDPNTLCAEFK.A
298	(D.r. 202)	XP_019843813.1	387.05	86	13	2	Y	Hemoglobin subunit alpha-like [Bos indicus]	RBC	Bos indicus	Bos indicus	Zebu	Bovinae	M.MLSAADKGNVK.A	K.LLSHSLLVTLASHLPSDFTPAVHASLDKFLANVSTVLTSK.Y
299	(D.r. 202)	XP_019831403.1	397.23	87	18	4	Y	Hemoglobin subunit beta [Bos indicus]	RBC	Bos indicus	Bos indicus	Zebu	Bovinae	K.VVAGVANALAHRYH	K.VKVDEVGGEALGR.L	K.VVAGVANALAHR.Y	V.AGVANALAHR.Y
300	(D.r. 202)	XP_025122293.1	409.91	83	17	3	Y	Hemoglobin subunit beta [Bubalus bubalis]	RBC	Bubalus bubalis	Bubalus bubalis	Water buffalo	Bovinae	MLTAEEKAAVTAFWGK.V	K.VHVDEVGGEALGR.L	K.AAVTAFWGK.V
301	(D.r. 202)	P02070	262.43	96	20	1	Y	Hemoglobin subunit beta OS=Bos taurus OX=9913 GN=HBB PE=1 SV=1	RBC	Bos taurus	Bos taurus	European cow	Bovinae	R.NFGKEFTPVLQADFQK.V
302	(D.r. 202)	P67820	256.8	93	19	1	Y	Hemoglobin subunit beta OS=Bubalus bubalis OX=89462 GN=HBB PE=1 SV=1	RBC	Bubalus bubalis	Bubalus bubalis	Water buffalo	Bovinae	K.VHVDEVGGEALGR.L
303	(D.r. 202)	AQT27060.1	95.13	8	4	3	Y	Immunoglobulin gamma heavy chain [Bos taurus]	P	Bos taurus	Bos taurus	European cow	Bovinae	K.VHNEGLPAPIVR.T	K.AVDPTCKPSPCDCCPPPELPGGPSVFIFPPKPK.D	R.LSITKDNSK.S
304	(D.r. 202)	Q9BGI3	52.54	16	2	2	N	Peroxiredoxin-2 OS=Bos taurus OX=9913 GN=PRDX2 PE=2 SV=1	RBC	Bos taurus	Bos taurus	European cow	Bovinae	K.AHVGKPAPEFQATAVVDGAFKEVK.L	R.GLFVIDGK.G
305	(D.r. 202)	P06868	53.39	2	2	2	Y	Plasminogen OS=Bos taurus OX=9913 GN=PLG PE=1 SV=2	P	Bos taurus	Bos taurus	European cow	Bovinae	R.TPENFPCK.N	R.CTTPPPSSGPK.Y
306	(D.r. 202)	Q29443	197.49	25	16	7	Y	Serotransferrin OS=Bos taurus OX=9913 GN=TF PE=2 SV=1	P	Bos taurus	Bos taurus	European cow	Bovinae	R.TVGGKEDVIWELLNHAQEHFGK.D	K.DGTRKPVTDAENCHLAR.G	R.GPNHAVVSR.K	R.KPVTDAENCHLAR.G	K.TEGESCKNTPEK.G	K.GTGKECVPNSNER.Y	R.TAGWNIPMGLLYSK.I
307	(D.r. 202)	Q9TTE1	58.25	7	3	2	N	Serpin A3-1 OS=Bos taurus OX=9913 GN=SERPINA3-1 PE=1 SV=3	P	Bos taurus	Bos taurus	European cow	Bovinae	P.ENVVVKDQHR.R
308	(D.r. 202)	A2I7M9	58.25	7	3	2	N	Serpin A3-2 OS=Bos taurus OX=9913 GN=SERPINA3-2 PE=3 SV=1	P	Bos taurus	Bos taurus	European cow	Bovinae	R.TELVLVNYIYFK.A	R.KLSSAMSAAK.A	R.AKAQIALK.L
309	(D.r. 202)	A2I7N3	87.65	11	6	4	Y	Serpin A3-7 OS=Bos taurus OX=9913 GN=SERPINA3-7 PE=3 SV=1	P	Bos taurus	Bos taurus	European cow	Bovinae	P.ENVTPEEQHK.G	K.DILSQLGIKK.I	R.FSISSHYQLKDILSQLGIKK.I	K.MQDLEAK.L
310	(D.r. 202)	XP_019818466.1	557.46	91	73	6	Y	Serum Albumin [Bos indicus]	P	Bos indicus	Bos indicus	Zebu	Bovinae	K.AFDEKLFTFHADICTLPDTEK.Q	K.SHCIAEVEKDAIPENLPPLTADFAEDKDVCK.N	K.TCVADESHAGCEK.S	K.AFDEKLFTFHADICTLPDTEKQIK.K	K.QEPERNECFLSHKDDSPDLPK.L	K.LKPDPNTLCDEFKADEK.K
311	(D.r. 202)	P49822	200.39	16	10	1	Y	Albumin OS=Canis lupus familiaris OX=9615 GN=ALB PE=1 SV=3	P	Canis lupus	Canis lupus	Dog	Canidae	R.RHPYFYAPELLYYAQQYK.G
312	(D.r. 202)	XP_025840884.1	342.49	22	16	2	Y	Serum Albumin [Vulpes vulpes]	P	Vulpes vulpes	Urocyon cinereoargenteus	Gray fox	Canidae	K.YMCENQDSISSK.L	G.DFGAFVEK.C
313	(D.r. 202)	P14639	274.34	40	26	1	Y	Albumin OS=Ovis aries OX=9940 GN=ALB PE=1 SV=1	P	Ovis aries	Ovis aries	Sheep	Caprinae	K.KNCELFEK.H
314	(D.r. 202)	XP_005691213.2	96.83	10	4	1	Y	Fibrinogen gamma chain isoform X2 [Capra hircus]	P	Capra hircus	Capra hircus	Goat	Caprinae	K.IHLISTQSTIPYVLR.I
315	(D.r. 202)	CAA49451.1	68.56	6	2	1	N	Immunoglobulin gamma-1 chain, partial [Ovis aries]	P	Ovis aries	Ovis aries	Sheep	Caprinae	P.IQHQDWTGGKEFK.C
316	(D.r. 202)	XP_043311924.1	218.13	42	7	1	Y	Hemoglobin subunit alpha [Cervus canadensis]	RBC	Cervus canadensis	Cervidae	Deer	Cervidae	K.SNVKAAWGK.V
317	(D.r. 202)	XP_020741012.1	382.67	34	27	3	Y	Serum Albumin [Odocoileus virginianus texanus]	P	Odocoileus virginianus	Odocoileus virginianus	Deer	Cervidae	K.TVMENFVAFVDKCCTAVDKETCFAVEGPK.L	K.ETCFAVEGPK.L	R.FPKADFAEITK.I
318	(D.r. 202)	P35747	161.93	11	6	1	Y	Albumin OS=Equus caballus OX=9796 GN=ALB PE=1 SV=1	P	Equus caballus	Equus caballus	Horse	Equidae	K.LKACCDKPLLQK.S
319	(D.r. 202)	NP_001310707.1	207.34	10	8	1	Y	Albumin precursor [Equus africanus]	P	Equus africanus	Equus africanus	Donky	Equidae	K.SHCIAEVK.E
320	(D.r. 202)	P49064	186.86	22	13	2	Y	Albumin OS=Felis catus OX=9685 GN=ALB PE=1 SV=1	P	Felis catus	Felis catus	Cat	Felidae	K.IHKECCHGDLLECADDRADLAK.Y	R.EAHQSEIAHR.F
321	(D.r. 202)	XP_037685885.1	162.5	11	7	4	Y	Albumin [Choloepus didactylus]	P	Choloepus didactylus	Choloepus hoffmanni	Sloth	Folivora	K.TPVSEQVTK.C	K.TCVADEAAENCGK.S	K.QEPERNQCFLK.H	K.ATDEQLKTVK.E
322	(D.r. 202)	P02768	149.86	11	7	2	Y	Albumin OS=Homo sapiens OX=9606 GN=ALB PE=1 SV=2	P	Homo sapiens	Homo sapiens	Human	Homininae	K.LKECCEKPLLEK.S	K.TPVSDRVTK.C
323	(D.r. 202)	P69905	127.24	35	5	1	Y	Hemoglobin subunit alpha OS=Homo sapiens OX=9606 GN=HBA2 PE=1 SV=2	RBC	Homo sapiens	Homo sapiens	Human	Homininae	K.VGAHAGEYGAEALER.M
324	(D.r. 202)	P0DOX8	67.22	10	3	3	N	Immunoglobulin lambda-1 light chain OS=Homo sapiens OX=9606 PE=1 SV=1	P	Homo sapiens	Homo sapiens	Human	Homininae	K.RPSGVPDR.F	K.VTVLGQPK.A	S.GVPDRFSGSK.S
325	(D.r. 202)	P00480	85.6	6	2	2	Y	Ornithine transcarbamylase, mitochondrial OS=Homo sapiens OX=9606 GN=OTC PE=1 SV=3	Mit	Homo sapiens	Homo sapiens	Human	Homininae	K.VAASDWTFLHCLPR.K
326	(D.r. 202)	CCE45998.1	179.39	47	6	2	Y	alpha-globin [Sylvilagus floridanus]	P	Sylvilagus floridanus	Sylvilagus floridanus	Rabbit	Leporidae	K.IGSHGGEYGAEALER.M	K.AVNHLDDLPTALSNLSDLHAHKLR.V
327	(D.r. 202)	XP_047575458.1	321.4	25	16	5	Y	Albumin [Lutra lutra]	P	Lutra lutra	Lontra longicaudis	Otter	Musteridae	R.GLALVSFSQYLQRCPFEDHVK.L	K.YMCENQDSISTK.L	R.ADLAKYMCENQDSISTK.L	K.KLPQVSTPTIVEVSR.K	K.CCATDDPPSCYGK.V
328	(D.r. 202)	XP_010340891.1	226.46	16	12	2	Y	Albumin [Saimiri boliviensis boliviensis]	P	Saimiri boliviensis	Saimiri oerstedii	Squirrel monkey	Plathyrrini	K.TPVSDRVTK.C	K.TVMENFAAFVEK.C
329	(D.r. 202)	P18989.1	172.28	33	5	2	Y	Hemoglobin subunit beta; AltName [Procyon lotor]	RBC	Procyon lotor	Procyon lotor	Raccoon	Procyonidae	VHLTADEK.T	G.DLSSADAIMGNPK.V
330	(D.r. 203)	XP_006047011.1	319.74	44	29	2	Y	Albumin [Bubalus bubalis]	P	Bubalus bubalis]	Bubalus bubalis	Water buffalo	Bovinae	R.MPCTEDYLSLILNR.L	K.SLHTLFGEELCK.V
331	(D.r. 203)	XP_019843813.1	246.94	50	6	6	Y	Hemoglobin subunit alpha-like [Bos indicus]	RBC	Bos indicus	Bos indicus	Zebu	Bovinae	K.AVEHLDDLPGALSELSDLHAHK.L	K.AVEHLDDLPGALSELSDLHAHKLR.V	K.VGGHAAEYGAEALER.M	K.LRVDPVNFK.L
332	(D.r. 203)	XP_019831403.1	140.28	46	5	5	Y	Hemoglobin subunit beta [Bos indicus]	RBC	Bos indicus	Bos indicus	Zebu	Bovinae	R.FFESFGDLSTADAVMNNPK.V	R.LLVVYPWTQR.F	K.VVAGVANALAHRYH	K.LLGNVLVVVLAR.N	X.EFTPVLQADFQK.V
333	(D.r. 203)	XP_019818466.1	365.95	60	39	9	Y	Serum Albumin [Bos indicus]	P	Bos indicus	Bos indicus	Zebu	Bovinae	K.VHKECCHGDLLECADDRADLAK.Y	K.SHCIAEVEKDAIPENLPPLTADFAEDKDVCK.N	Y.TRKVPQVSTPTLVEVSR.S	K.LKPDPNTLCDEFKADEK.K	K.LKPDPNTLCDEFKADEKK.F	K.SHCIAEVEKDAIPE.N	K.GLVLIAFSQYLQQCPFDEHVKLVNELTEFAK.T	R.MPCAEDYLSLILNR.L	R.LSQKFPKAEFVEVTK.L
334	(D.r. 203)	XP_020741012.1	244.94	23	13	3	Y	Serum Albumin [Odocoileus virginianus texanus]	P	Odocoileus virginianus	Odocoileus virginianus	Deer	Cervidae	K.SHCIAEVEKDAVPENLPPLTADFAEDKEVCK.N	K.LENVREEVLASSARQRLKCASIQ.K
335	(D.r. 205)	XP_006047011.1	403.77	56	39	1	Y	Albumin [Bubalus bubalis]	P	Bubalus bubalus	Bubalus bubalus	Water buffalo	Bovinae	K.LKPDPNTLCAEFK.A
336	(D.r. 205)	P02769	277.69	62	40	25	Y	Albumin OS=Bos taurus OX=9913 GN=ALB PE=1 SV=4	P	Bos taurus	Bos taurus	European cow	Bovinae	K.TVMENFVAFVDKCCAADDKEACFAVEGPK.L	R.RHPYFYAPELLYYANK.Y	K.SLHTLFGDELCK.V	R.RHPEYAVSVLLR.L	K.DAFLGSFLYEYSR.R	K.TVMENFVAFVDK.C	K.CCTESLVNRRPCFSALTPDETYVPK.A		K.EYEATLEECCAK.D	K.AEFVEVTKLVTDLTK.V	K.LFTFHADICTLPDTEK.Q	R.RPCFSALTPDETYVPK.A	K.AEFVEVTK.L	K.TPVSEKVTK.C	K.HLVDEPQNLIK.Q	K.QNCDQFEKLGEYGFQNALIVR.Y	K.LKECCDKPLLEK.S	K.LVNELTEFAK.T	S.ALTPDETYVPK.A	K.DDPHACYSTVFDKLK.H	R.LAKEYEATLEECCAK.D	K.YNGVFQECCQAEDK.G	R.RPCFSALTPDET.Y	K.YICDNQDTISSK.L	K.EYEATLEECCAKDDPHACYSTVFDKLK.H
337	(D.r. 205)	P28800	74.30	4	1	1	Y	Alpha-2-antiplasmin OS=Bos taurus OX=9913 GN=SERPINF2 PE=1 SV=2	P	Bos taurus	Bos taurus	European cow	Bovinae	R.LKEVLHADSGPCLPHLLSR.L
338	(D.r. 205)	Q7SIH1	153.45	6	7	7	Y	Alpha-2-macroglobulin OS=Bos taurus OX=9913 GN=A2M PE=1 SV=2	P	Bos taurus	Bos taurus	European cow	Bovinae	R.TTVLVKNEESLVFVQTDKPIYKPEQTVK.F	R.DTGLGLSPTASLR.V	R.VTASPQSLCALR.A	R.QTVSWAVTPK.S	R.YGAATFTSAR.K	K.AGALCLSR.D	L.TEDIYQPR.A
339	(D.r. 205)	P01966	174.20	66	8	2	N	Hemoglobin subunit alpha OS=Bos taurus OX=9913 GN=HBA PE=1 SV=2	RBC	Bos taurus	Bos taurus	European cow	Bovinae	M.VLSAADKGNVK.A	K.FLANVSTVLTSK.Y
340	(D.r. 205)	XP_019831403.1	272.79	63	10	1	Y	Hemoglobin subunit beta [Bos indicus]	RBC	Bos indicus	Bos indicus	European cow	Bovinae	K.VVAGVANALAHRYH
341	(D.r. 205)	P02070	195.12	74	12	8	Y	Hemoglobin subunit beta OS=Bos taurus OX=9913 GN=HBB PE=1 SV=1	RBC	Bos taurus	Bos taurus	European cow	Bovinae	LTAEEKAAVTAFWGK.V	K.VLDSFSNGMK.H	R.LLVVYPWTQR.F	K.EFTPVLQADFQK.V	K.AAVTAFWGK.V	K.LLGNVLVVVLAR.N	K.VDEVGGEALGR.L	K.KVLDSFSNGMK.H
342	(D.r. 205)	AQT27060.1	212.49	21	15	12	Y	Immunoglobulin gamma heavy chain [Bos taurus]	P	Bos taurus	Bos taurus	European cow	Bovinae	R.NSWQEGDTYTCVVMHEALHNHYTQK.S	K.VYPLSSCCGDK.S	R.EPQVYVLAPPQEELSK.S	R.TKGQAREPQVYVLAPPQEELSK.S		T.CKVHNEGLPAPIVR.T	Q.GLLVTVSSASTTAPK.V	Y.VLAPPQEELSK.S	K.DTLTISGTPEVTCVVVDVGHDDPEVK.F		R.IQHQDWTGGKEFTCK.V	K.AVDPTCKPSPC.D
343	(D.r. 205)	AAP55674.1	81.91	5	2	2	N	Immunoglobulin heavy chain constant region, partial [Bos taurus]	P	Bos taurus	Bos taurus	European cow	Bovinae	K.GFAPADVFVQWLQR.G	K.ALETHTYFER.H
344	(D.r. 205)	P18902	60.79	6	1	1	N	Retinol-binding protein 4 OS=Bos taurus OX=9913 GN=RBP4 PE=1 SV=1	P	Bos taurus	Bos taurus	European cow	Bovinae	R.DPSGFSPEVQK.I
345	(D.r. 205)	Q29443	262.11	48	32	31	Y	Serotransferrin OS=Bos taurus OX=9913 GN=TF PE=2 SV=1	P	Bos taurus	Bos taurus	European cow	Bovinae	K.HSTVFDNLPNPEDRK.N	K.FDEFFSAGCAPGSPR.N	K.TYDSYLGDDYVR.A	K.TEGESCKNTPEKGYLAVAVVK.T	R.TAGWNIPMGLLYSK.I	K.NTPEKGYLAVAVVK.T	R.YYGYTGAFR.C	R.ILESGPFVSCVK.K	R.ILESGPFVSCVKK.T	K.TSDANINWNNLK.D	K.CGLVPVLAENYK.T	K.LYKELPDPQESIQR.A	K.ELPDPQESIQR.A	K.NYELLCGDNTR.K	K.DLLFRDDTK.C	K.DNPQTHYYAVAVVK.K	K.DKPDNFQLFQSPHGK.D	K.GYLAVAVVK.T	R.AAANFFSASCVPCADQSSFPK.L		K.CACSNHEPYFGYSGAFK.C	R.CLVEKGDVAFVK.D	K.ENFEVLCK.D	K.SVTDCTSNFCLFQSNSK.D	K.LLEACTFH.K	K.DSADGFLK.I	K.LLEACTFHKP	K.NLKKENFEVLCK.D	K.HSTVFDNLPNPEDR.K	R.WSGFSGGAIECETAENTEECIAK.I	K.DNPQTHYYAVAVVKK.D
346	(D.r. 205)	A2I7N0	84.53	13	5	2	N	Serpin A3-4 OS=Bos taurus OX=9913 GN=SERPINA3-4 PE=3 SV=1	P	Bos taurus	Bos taurus	European cow	Bovinae	K.LTPEMLTR.W	R.VLYSSEAFPTNFRDPEAAK.S
347	(D.r. 205)	A2I7N3	99.05	10	3	2	N	Serpin A3-7 OS=Bos taurus OX=9913 GN=SERPINA3-7 PE=3 SV=1	P	Bos taurus	Bos taurus	European cow	Bovinae	K.DAEAFYASEVLSTNFKDSEAAVK.L	K.DILSQLGIKK.I
348	(D.r. 205)	XP_019818466.1	434.62	63	43	1	Y	Serum Albumin [Bos indicus]	P	Bos indicus	Bos indicus	European cow	Bovinae	K.VGTRCCTKPESER.M
349	(D.r. 205)	O46375	136.18	59	4	4	N	Transthyretin OS=Bos taurus OX=9913 GN=TTR PE=1 SV=1	P	Bos taurus	Bos taurus	European cow	Bovinae	K.SLGISPFHEFAEVVFTANDSGPR.H	K.AADETWEPFASGK.T	R.HYTIAALLSPYSYSTTALVSSPK.A	K.TSESGELHGLTTEDKFVEGLYKVELDTK.S
350	(D.r. 205)	XP_014695112.1	128.07	24	3	1	Y	Hemoglobin subunit beta [Equus asinus]	RBC	Equus asinus	Equus asinus	Donkey	Equidae	K.VNEEEVGGEALGR.L
351	(D.r. 205)	AAG01011.1	65.39	4	3	2	Y	Immunoglobulin G heavy chain, partial [Equus caballus]	P	Equus caballus	Equus caballus	Horse	Equidae	K.NTVSVTCLVK.D	S.DGSYFLYSK.L
352	(D.r. 200)	XP_006047011.1	417.66	48	40	2	Y	Albumin [Bubalus bubalis]	P	Bubalus bubalis	Bubalus bubalis	Water buffalo	Bovinae	D.KEACFALEGPK.L	R.MPCTEDYLSLILNRLCVLHEKTPVSEK.V	K.SLHTLFGEE.L
353	(D.r. 200)	P02769	363.91	57	45	13	Y	Albumin OS=Bos taurus OX=9913 GN=ALB PE=1 SV=4	P	Bos taurus	Bos taurus	European cow	Bovinae	K.CCAADDKEACFAVEGPK.L	K.HLVDEPQNLIKQNCDQFEK.L	R.LAKEYEATLEECCAK.D	K.DDPHACYSTVFDKLK.H	K.LKPDPNTLCDEFKADEKK.F	K.DDPHACYSTVFDK.L	K.EYEATLEECCAK.D	R.FKDLGEEHFK.G	R.RPCFSALTPDETYVPK.A	K.CCTESLVNRRPCFSALTPDETYVPK.A	K.AEFVEVTK.L	C.FSALTPDETYVPK.A	K.EYEATLEECCAKDD.P
354	(D.r. 200)	Q3SZR3	105.77	17	3	3	N	Alpha-1-acid glycoprotein OS=Bos taurus OX=9913 GN=ORM1 PE=2 SV=1	P	Bos taurus	Bos taurus	European cow	Bovinae	K.NVGVSFYADKPEVTQEQKK.E	K.EFLDVIK.C	R.HAEDKLITR.E
355	(D.r. 200)	Q2KJF1	155.14	12	5	4	Y	Alpha-1B-glycoprotein OS=Bos taurus OX=9913 GN=A1BG PE=1 SV=1	P	Bos taurus	Bos taurus	European cow	Bovinae	R.ASTSPDRVFFR.L	R.LSALAAGDGSGYTCR.Y	R.VDGPLPRPQLR.A	R.GAEEQLVPR.A
356	(D.r. 200)	P12763	120.32	15	5	4	Y	Alpha-2-HS-glycoprotein OS=Bos taurus OX=9913 GN=AHSG PE=1 SV=2	P	Bos taurus	Bos taurus	European cow	Bovinae	K.TPIVGQPSIPGGPVR.L	R.GYKHTLNQIDSVK.V	K.EVVDPTKCNLLAEK.Q	K.CNLLAEK.Q
357	(D.r. 200)	Q7SIH1	79.18	2	2	2	N	Alpha-2-macroglobulin OS=Bos taurus OX=9913 GN=A2M PE=1 SV=2	P	Bos taurus	Bos taurus	European cow	Bovinae	R.DTGLGLSPTASLR.V	K.LPPNVVEESAR.A
358	(D.r. 200)	P15497	188.01	34	12	12	N	Apolipoprotein A-I OS=Bos taurus OX=9913 GN=APOA1 PE=1 SV=3	P	Bos taurus	Bos taurus	European cow	Bovinae	R.QQLAPYSDDLRQR.L	K.VAPLGEEFREGAR.Q	R.LEALKEGGGSLAEYHAK.A	K.VAPLGEEFR.E	K.VQPYLDEFQKK.W	R.QKVAPLGEEFR.E	K.AKPVLEDLR.Q	K.VQPYLDEFQK.K	R.QQLAPYSDDLR.Q	K.LSPLAQELR.D	K.WHEEVEIYR.Q	R.AHVETLR.Q
359	(D.r. 200)	Q2UVX4	91.28	3	5	5	Y	Complement C3 OS=Bos taurus OX=9913 GN=C3 PE=1 SV=2	P	Bos taurus	Bos taurus	European cow	Bovinae	K.ACEPGVDYVYK.T	R.TLNPEHLGQGGVQ.R	R.KFISHIK.C	R.SSVAVPYVIVPLK.I	K.AAVYNHFISDGVK.K
360	(D.r. 200)	P23805	121.60	9	2	2	N	Conglutinin OS=Bos taurus OX=9913 GN=CGN1 PE=1 SV=2	P	Bos taurus	Bos taurus	European cow	Bovinae	R.AGVTGPSGAIGPQGPSGAR.G	R.SSAENEAVTQMVR.A
361	(D.r. 200)	XP_019832861.1	139.74	5	5	2	Y	Fibrinogen alpha chain [Bos indicus]	P	Bos indicus	Bos indicus	Zebu	Bovinae	K.NVRDQLVDMK.R	K.SQLQEAPLEWKALLEMQQTK.M
362	(D.r. 200)	XP_019832862.1	172.64	21	10	1	Y	Fibrinogen beta chain [Bos indicus]	P	Bos indicus	Bos indicus	Zebu	Bovinae	K.HQLYIDETVK.N
363	(D.r. 200)	P02676	149.30	22	10	3	Y	Fibrinogen beta chain OS=Bos taurus OX=9913 GN=FGB PE=1 SV=2	P	Bos taurus	Bos taurus	European cow	Bovinae	R.QDGSVDFGR.K	K.GGWTVIQNR.Q	K.HQLYIDETVK.N
364	(D.r. 200)	XP_019832860.1	123.06	13	5	2	Y	Fibrinogen gamma chain isoform X2 [Bos indicus]	P	Bos indicus	Bos indicus	Zebu	Bovinae	R.TSTADYASFK.V	R.FLQEIYNSNSQK.I
365	(D.r. 200)	P12799	104.37	10	4	2	Y	Fibrinogen gamma-B chain OS=Bos taurus OX=9913 GN=FGG PE=1 SV=1	P	Bos taurus	Bos taurus	European cow	Bovinae	R.TSTADYASFK.V	R.DNCCILDER.F
366	(D.r. 200)	XP_019843813.1	309.79	43	8	2	Y	Hemoglobin subunit alpha-like [Bos indicus]	RBC	Bos indicus	Bos indicus	Zebu	Bovinae	K.VGGHAAEYGAEALER.M	H.AAEYGAEALER.M
367	(D.r. 200)	XP_019831403.1	360.55	87	26	6	Y	Hemoglobin subunit beta [Bos indicus]	RBC	Bos indicus	Bos indicus	Zebu	Bovinae	K.VKVDEVGGEALGR.L	V.VAGVANALAHR.Y	V.AGVANALAHR.Y	V.AGVANALAHRYH	K.VVAGVANALAHRY.H	Q.KVVAGVANALAHR.Y
368	(D.r. 200)	XP_025122293.1	310.32	90	21	4	Y	Hemoglobin subunit beta [Bubalus bubalis]	RBC	Bubalus bubalis	Bubalus bubalis	Water buffalo	Bovinae	K.AAVTAFWGK.V	A.AVTAFWGK.V	A.EEKAAVTAFWGK.V	K.AAVTAFWGKVHVD.E
369	(D.r. 200)	P02070	287.57	93	27	2	Y	Hemoglobin subunit beta OS=Bos taurus OX=9913 GN=HBB PE=1 SV=1	RBC	Bos taurus	Bos taurus	European cow	Bovinae	R.NFGKEFTPVLQADFQK.V	R.NFGKEFTPVLQAD.F
370	(D.r. 200)	P33433	80.99	4	1	1	Y	Histidine-rich glycoprotein (Fragment) OS=Bos taurus OX=9913 GN=HRG PE=1 SV=1	P	Bos taurus	Bos taurus	European cow	Bovinae	AVNPTGCDAVEPVAVR.A
371	(D.r. 200)	https://www.hindawi.com/journals/isrn/2013/676703/	170.63	15	4	2	Y	Immunoglobulin C𝜇 Gene of Water Buffalo [Bubalus bubalis]	P	Bubalus bubalis	Bubalus bubalis	Water buffalo	Bovinae	K.SSLICQATDFSPK.Q	R.ESASVTCLVK.G
372	(D.r. 200)	ACS34824.1	92.65	15	3	3	N	Immunoglobulin G3 heavy chain constant region, partial [Bubalus bubalis]	P	Bubalus bubalis	Bubalus bubalis	Water buffalo	Bovinae	K.GLPAPIVR.T	P.IQHQDWLQGK.E	R.EPQVYVLAPPREELSK.S
373	(D.r. 200)	AQT27060.1	149.91	8	6	5	Y	Immunoglobulin gamma heavy chain [Bos taurus]	P	Bos taurus	Bos taurus	European cow	Bovinae	K.VHNEGLPAPIVR.T	K.VYPLSSCCGDK.S	S.SYFLYSK.L	E.GLPAPIVR.T	R.NGQPESEDKYGTTPPQLDADSSYFLYSK.L
374	(D.r. 200)	AAP55674.1	129.38	12	4	1	Y	Immunoglobulin heavy chain constant region, partial [Bos taurus]	P	Bos taurus	Bos taurus	European cow	Bovinae	K.SSLICQATDFSPK.Q
375	(D.r. 200)	P18902	65.34	6	1	1	N	Retinol-binding protein 4 OS=Bos taurus OX=9913 GN=RBP4 PE=1 SV=1	P	Bos taurus	Bos taurus	European cow	Bovinae	R.DPSGFSPEVQK.I
376	(D.r. 200)	Q29443	188.44	17	12	11	Y	Serotransferrin OS=Bos taurus OX=9913 GN=TF PE=2 SV=1	P	Bos taurus	Bos taurus	European cow	Bovinae	R.ILESGPFVSCVK.K	K.CGLVPVLAENYK.T	R.ILESGPFVSCVKK.T	K.ELPDPQESIQR.A	K.NTPEKGYLAVAVVK.T	K.LYKELPDPQESIQR.A	R.AAANFFSASCVPCADQSSFPK.L	K.ENFEVLCK.D	K.LLEACTFHKP	R.KPVTDAENCHLAR.G	K.GYLAVAVVK.T
377	(D.r. 200)	XP_019818466.1	492.62	63	52	7	Y	Serum Albumin [Bos indicus]	P	Bos indicus	Bos indicus	Zebu	Bovinae	K.LKPDPNTLCDEFKADEKK.F	K.EACFAVEGPK.L	R.ALKAWSVAR.L	R.NECFLSHKDDSPDLPK.L	K.VGTRCCTKPESER.M	R.LSQKFPKAEFVEVTK.L	K.DAIPENLPPLTADFAEDKDVCK.N
378	(D.r. 200)	P49822	234.59	19	14	2	Y	Albumin OS=Canis lupus familiaris OX=9615 GN=ALB PE=1 SV=3	P	Canis lupus	Canis lupus	Dog	Canidae	R.RHPYFYAPELLYYAQQYK.G	R.REAYKSEIAHR.Y
379	(D.r. 200)	XP_025872418.1	90.65	5	3	1	N	Fibrinogen beta chain [Vulpes vulpes]	P	Vulpes vulpes	Urocyon cinereoargenteus	Gray fox	Canidae	R.IVSTVDAR.G
380	(D.r. 200)	XP_025840884.1	338.77	17	13	1	Y	Serum Albumin [Vulpes vulpes]	P	Vulpes vulpes	Urocyon cinereoargenteus	Gray fox	Canidae	R.LCVLHEKTPVSDRVSK.C
381	(D.r. 200)	XP_043311924.1	243.14	39	7	1	Y	Hemoglobin subunit alpha [Cervus canadensis]	RBC	Cervus canadensis	Odocoileus virginianus	Deer	Cervidae	P.AFGAEALER.M
382	(D.r. 200)	XP_020741012.1	285.50	22	17	3	Y	Serum Albumin [Odocoileus virginianus texanus]	P	Odocoileus virginianus	Odocoileus virginianus	Deer	Cervidae	K.LQHLVDEPQNLIK.Q	K.EYETTLEDCCAK.D	R.VAKEYETTLEDCCAK.D
383	(D.r. 200)	XP_023446561.1	88.20	5	4	3	Y	Serum Albumin [Dasypus novemcinctus]	P	Dasypus novemcinctus	Dasypus novemcinctus	Armadillo	Dasypodidae	K.TDFAEVTK.I	P.KTDFAEVTK.I	K.AWGVSSTSQK.F
384	(D.r. 200)	XP_037685885.1	127.88	5	5	2	Y	Albumin [Choloepus didactylus]	P	Choloepus didactylus	Choloepus hoffmanni	Sloth	Folivora	K.TPVSEQVTK.C	H.YLYEISR.R
385	(D.r. 200)	P02768	186.94	11	9	2	Y	Albumin OS=Homo sapiens OX=9606 GN=ALB PE=1 SV=2	P	Homo sapiens	Homo sapiens	Human	Homininae	R.AFKAWAVAR.L	K.KVPQVSTPTLVEVSRN.L
386	(D.r. 200)	XP_010340891.1	157.93	10	5	1	Y	Albumin [Saimiri boliviensis boliviensis]	P	Saimiri boliviensis	Saimiri oerstedii	Squirrel monkey	Plathyrrini	R.RPCFSALTVDETYVPK.A
387	(D.r. 200)	P68234	125.82	46	5	1	Y	Hemoglobin subunit beta OS=Ateles belzebuth OX=9507 GN=HBB PE=1 SV=2	RBC	Ateles belzebuth	Ateles geoffroyi	Spider monkey	Plathyrrini	R.FFESFGDLSTPDAVMSNPK.V
388	(D.r. 200)	P67822	157.31	44	6	1	Y	Hemoglobin subunit beta OS=Zebus capucinus OX=9516 GN=HBB PE=1 SV=1	RBC	Cebus capucinus	Cebus capucinus	Capucin monkey	Plathyrrini	K.VVAGVATALAHK.Y
389	(D.r. 200)	XP_047372681.1	152.21	42	5	2	Y	Hemoglobin subunit beta [Neosciurus carolinensis]	RBC	Neosciurus carolinensis	Scirus deppei	Squirrel	Sciuridae	K.KVIDSFSNGLK.H	G.DLSSATAVMGNPK.V
390	(D.r. 200)	P62895	65.08	32	3	3	N	Cytochrome c OS=Sus scrofa OX=9823 GN=CYCS PE=1 SV=2	Mit	Sus scrofa	Sus scrofa	Pig	Suina	K.TGQAPGFSYTDANK.N	K.MIFAGIKK.K	K.TGPNLHGLFGRK.T
391	(D.r. 200)	P80928	92.95	19	3	3	Y	Macrophage migration inhibitory factor OS=Sus scrofa OX=9823 GN=MIF PE=1 SV=3	P	Sus scrofa	Sus scrofa	Pig	Suina	M.PMFVVNTNVPR.A	K.LLCGLLAER.L	K.LLCGLLAERLR.I
392	(D.r. 208)	XP_006047011.1	406.06	64	67	3	Y	Albumin [Bubalus bubalis]	P	Bubalus bubalis	Bubalus bubalis	Water buffalo	Bovinae	R.MPCTEDYLSLILNR.L	K.CCAADDKEACFALEGPK.L	K.TVMENFVAFVDKCCAADDKEACFALEGPK.L
393	(D.r. 208)	P02769	416.44	87	78	26	Y	Albumin OS=Bos taurus OX=9913 GN=ALB PE=1 SV=4	P	Bos taurus	Bos taurus	European cow	Bovinae	K.TVMENFVAFVDKCCAADDKEACFAVEGPK.L	K.HLVDEPQNLIKQNCDQFEK.L	K.CCAADDKEACFAVEGPK.L	K.AEFVEVTKLVTDLTK.V	K.NYQEAKDAFLGSFLYEYSR.R	K.DDPHACYSTVFDKLK.H	K.HLVDEPQNLIKQNCDQFEKLGEYGFQNALIVR.Y	R.LAKEYEATLEECCAK.D	K.DAFLGSFLYEYSR.R	K.CCTESLVNRRPCFSALTPDETYVPK.A	R.RPCFSALTPDETYVPK.A	K.YICDNQDTISSK.L	R.LAKEYEATLEECCAKDDPHACYSTVFDK.L	K.LVNELTEFAK.T	D.PHACYSTVFDKLK.H	K.LFTFHADICTLPDTEKQIK.K	K.QNCDQFEKLGEYGFQNALIVR.Y	R.FKDLGEEHFK.G	K.DAFLGSFLYEYSRR.H	R.CCTKPESERMPCTEDYLSLILNR.L	K.AEFVEVTK.L	K.EYEATLEECCAKDDPHACYSTVFDKLK.H	K.LFTFHADICTLPDTEKQIKK.Q	K.SLHTLFGDELCKVASL.R	K.QNCDQFEK.L	K.IETMREK.V
394	(D.r. 208)	Q3SZR3	124.93	21	4	4	N	Alpha-1-acid glycoprotein OS=Bos taurus OX=9913 GN=ORM1 PE=2 SV=1	P	Bos taurus	Bos taurus	European cow	Bovinae	R.AIQAAFFYLEPR.H	K.VESDREHFVDLLLSK.H	R.HAEDKLITR.E	K.EFLDVIK.C
395	(D.r. 208)	P28800	103.93	6	2	2	Y	Alpha-2-antiplasmin OS=Bos taurus OX=9913 GN=SERPINF2 PE=1 SV=2	P	Bos taurus	Bos taurus	European cow	Bovinae	R.LKEVLHADSGPCLPHLLSR.L	R.LCQDLGPGAFR.L
396	(D.r. 208)	Q7SIH1	94.57	3	3	3	N	Alpha-2-macroglobulin OS=Bos taurus OX=9913 GN=A2M PE=1 SV=2	P	Bos taurus	Bos taurus	European cow	Bovinae	K.ALLAYAFALAGNQER.R	R.GNSEGNTWLTAFVLK.S	R.QTVSWAVTPK.S
397	(D.r. 208)	Q2UVX4	82.49	3	3	3	N	Complement C3 OS=Bos taurus OX=9913 GN=C3 PE=1 SV=2	P	Bos taurus	Bos taurus	European cow	Bovinae	R.VGLVAVDKGVFVLNKK.N	R.HQQTITIPAR.S	R.HIPVVTQGSNVQSLTQDDGVAK.L
398	(D.r. 208)	XP_019832860.1	143.42	15	5	2	N	Fibrinogen gamma chain isoform X2 [Bos indicus]	P	Bos indicus	Bos indicus	European cow	Bovinae	K.ESGLYFIKPLK.A	R.FLQEIYNSNSQK.I
399	(D.r. 208)	P01966	239.24	86	9	7	Y	Hemoglobin subunit alpha OS=Bos taurus OX=9913 GN=HBA PE=1 SV=2	RBC	Bos taurus	Bos taurus	European cow	Bovinae	M.VLSAADKGNVK.A
400	(D.r. 208)	XP_019843813.1	292.30	78	9	5	Y	Hemoglobin subunit alpha-like [Bos indicus]	RBC	Bos indicus	Bos indicus	European cow	Bovinae	K.AVEHLDDLPGALSELSDLHAHK.L	K.VGGHAAEYGAEALER.M	K.LLSHSLLVTLASHLPSDFTPAVHASLDKFLANVSTVLTSK.Y	K.AVEHLDDLPGALSELSDLHAHKL.R
401	(D.r. 208)	XP_025122293.1	295.69	66	15	1	Y	Hemoglobin subunit beta [Bubalus bubalis]	RBC	Bubalus bubalis	Bubalus bubalis	Water buffalo	Bovinae	MLTAEEKAAVTAFWGK.V
402	(D.r. 208)	P02070	285.37	95	20	16	Y	Hemoglobin subunit beta OS=Bos taurus OX=9913 GN=HBB PE=1 SV=1	RBC	Bos taurus	Bos taurus	European cow	Bovinae	LTAEEKAAVTAFWGK.V	K.HLDDLKGTFAALSELHCDKLHVDPENFK.L	R.NFGKEFTPVLQADFQK.V	K.HLDDLKGTFAALSELHCDK.L		K.GTFAALSELHCDKLHVDPENFK.L	R.LLVVYPWTQR.F	K.LLGNVLVVVLAR.N	R.FFESFGDLSTADAVMNNPK.V	L.HVDPENFK.L	R.LLVVYPWTQRF.F	K.LHVDPENFK.L	K.HLDDLKGTFA.A	F.KLLGNVLVVVLARNFGK.E	K.VLDSFSNGMK.H	F.KLLGNVLVVVLAR.N
403	(D.r. 208)	ACS34824.1	82.73	20	4	2	N	Immunoglobulin G3 heavy chain constant region, partial [Bubalus bubalis]	P	Bubalus bubalis	Bubalus bubalis	Water buffalo	Bovinae	R.EPQVYVLAPPREELSK.S	P.IQHQDWLQGKEFK.C
404	(D.r. 208)	AQT27060.1	222.27	14	13	9	Y	Immunoglobulin gamma heavy chain [Bos taurus]	P	Bos taurus	Bos taurus	European cow	Bovinae	R.NSWQEGDTYTCVVMHEALHNHYTQK.S	K.FSWFVDNVEVNTATTKPR.E	K.VHNEGLPAPIVR.T	R.VDRNSWQEGDTYTCVVMHEALHNHYTQK.S	T.CKVHNEGLPAPIVR.T	G.TTPPQLDADSSYFLYSK.L	K.YGTTPPQLDADSSYFLYSK.L		E.GLPAPIVR.T
405	(D.r. 208)	AAP55674.1	165.80	19	7	4	Y	Immunoglobulin heavy chain constant region, partial [Bos taurus]	P	Bos taurus	Bos taurus	European cow	Bovinae	K.DVAMKPPSVYLLPPTR.E	K.AEVLSPVVSVFVPPR.N	K.GFAPADVFVQWLQR.G	R.FWTFPEVLR.D
406	(D.r. 208)	Q29443	224.54	21	14	14	Y	Serotransferrin OS=Bos taurus OX=9913 GN=TF PE=2 SV=1	P	Bos taurus	Bos taurus	European cow	Bovinae	R.TVGGKEDVIWELLNHAQEHFGK.D	K.TYDSYLGDDYVR.A	R.TAGWNIPMGLLYSK.I	R.ILESGPFVSCVK.K	R.ILESGPFVSCVKK.T	K.NTPEKGYLAVAVVK.T	K.TSDANINWNNLKDKK.S	K.KTYDSYLGDDYVR.A	K.DLLFRDDTK.C	K.LYKELPDPQESIQR.A	K.NLKKENFEVLCK.D	K.LLEACTFHKP	R.YYGYTGAFR.C	K.ELPDPQESIQR.A
407	(D.r. 208)	A2I7N3	91.54	7	3	3	N	Serpin A3-7 OS=Bos taurus OX=9913 GN=SERPINA3-7 PE=3 SV=1	P	Bos taurus	Bos taurus	European cow	Bovinae	R.FSISSHYQLKDILSQLGIKK.I	K.DILSQLGIK.K	K.LAVSHVIHK.A
408	(D.r. 208)	XP_019818466.1	444.87	88	84	4	Y	Serum Albumin [Bos indicus]	P	Bos indicus	Bos indicus	European cow	Bovinae	K.CCAADDKEACFAVEGPK.L	R.MPCAEDYLSLILNR.L	R.NECFLSHKDDSPDLPK.L	R.RPCFSALTPDETYVPKAFDEK.L
409	(D.r. 208)	O46375	130.63	50	4	4	N	Transthyretin OS=Bos taurus OX=9913 GN=TTR PE=1 SV=1	P	Bos taurus	Bos taurus	European cow	Bovinae	K.AADETWEPFASGK.T	R.HYTIAALLSPYSYSTTALVSSPK.A	R.GSPAANVGVK.V	K.TSESGELHGLTTEDKFVEGLYKVELDTK.S
410	(D.r. 208)	P49822	227.04	15	13	2	Y	Albumin OS=Canis lupus familiaris OX=9615 GN=ALB PE=1 SV=3	P	Canis lupus	Canis lupus	Dog	Canidae	R.HPYFYAPELLYYAQQYK.G	R.RHPYFYAPELLYYAQQYK.G
411	(D.r. 208)	XP_025840884.1	259.84	18	15	1	Y	Serum Albumin [Vulpes vulpes]	P	Vulpes vulpes	Urocyon cinereoargentus	Gray fox	Canidae	R.AFKAWSVALLSQRFPK.A
412	(D.r. 208)	P85295	180.16	38	6	1	Y	Albumin (Fragment) OS=Capra hircus OX=9925 GN=ALB PE=1 SV=2	P	Capra hircus	Capra hircus	Goat	Caprinae	L.GRHPEYAVSVLLR.H
413	(D.r. 208)	P14639	304.00	34	30	1	Y	Albumin OS=Ovis aries OX=9940 GN=ALB PE=1 SV=1	P	Ovis aries	Ovis aries	Sheep	Caprinae	K.CCAKPESERMPCTEDYLSLILNR.L
414	(D.r. 208)	XP_005691213.2	131.95	11	3	3	N	Fibrinogen gamma chain isoform X2 [Capra hircus]	P	Capra hircus	Capra hircus	Goat	Caprinae	K.IHLISTQSTIPYVLR.I	K.EGFGHLSPTGNTEFWLGNEK.I	K.ESGLYFIRPLK.A
415	(D.r. 208)	CAA49451.1	148.44	9	4	1	Y	Immunoglobulin gamma-1 chain, partial [Ovis aries]	P	Ovis aries	Ovis aries	Sheep	Caprinae	R.VVSALPIQHQDWTGGKEFK.C
416	(D.r. 208)	XP_020747241.1	143.81	15	4	1	Y	Fibrinogen gamma chain [Odocoileus virginianus texanus]	P	Odocoileus virginianus	Odocoileus virginianus	Deer	Cervidae	D.VTGRDCQEVANK.G
417	(D.r. 208)	KAF4018203.1	65.75	7	3	1	Y	Hypotheticalprotein G4228_009434 [Cervus hanglu yarkandensis]	P	Cervus hanglu	Odocoileus virginianus	Deer	Cervidae	R.TKGQALEPQVYLLAPPREELSK.S
418	(D.r. 208)	XP_020741012.1	311.69	37	28	3	Y	Serum Albumin [Odocoileus virginianus texanus]	P	Odocoileus virginianus	Odocoileus virginianus	Deer	Cervidae	K.SHCIAEVEKDAVPENLPPLTADFAEDKEVCK.N	K.CCTESLVNRRPCFSALTLDETYVPK.A	K.ETCFAVEGPK.L
419	(D.r. 208)	P02768	193.06	15	11	3	Y	Albumin OS=Homo sapiens OX=9606 GN=ALB PE=1 SV=2	P	Homo sapiens	Homo sapiens	Human	Homininae	R.AFKAWAVAR.L	K.LKECCEKPLLEK.S	K.KVPQVSTPTLVEVSRN.L
420	(D.r. 208)	732178A	179.19	27	5	1	Y	Hemoglobin alpha [Ateles geoffroyi]	RBC	Ateles geoffroyi	Ateles geoffroyi	Spider monkey	Plathyrrini	K.TYFPHFDLSHGSAQVKGHGK.K
421	(D.r. 208)	P68232.2	111.18	20	3	1	Y	Hemoglobin beta chain [Ateles geoffroyi]	RBC	Ateles geoffroyi	Ateles geoffroyi	Spider monkey	Plathyrrini	R.FFESFGDLSTPDAVMSNPK.V
422	(D.r. 208)	XP_010340891.1	225.22	17	10	2	Y	Albumin [Saimiri boliviensis boliviensis]	P	Saimiri boliviensis	Saimiri oerstedii	Squirrel Monkey	Plathyrrini	K.TVMENFAAFVEKCCKADDK.E	K.QPEAKRMPCAEDYLSVVLNQLCVLHEK.T
423	(D.r. 208)	XP_004419220.1	199.53	15	8	2	Y	Serum Albumin [Ceratotherium simum simum]	P	Ceratotherium simum	Tapirus bairdii	Tapirus bairdii	Tapiridae	K.AVIEDFAAFINKCCAAENKEACFAEEGPK.L	K.VGTKCCKVSEPQR.L
424	(D.r. 209)	P49822	81.52	5	2	3	N	Albumin OS=Canis lupus familiaris OX=9615 GN=ALB PE=1 SV=3	P	Canis lupus	Canidae	Dog	Canidae	R.PESERMSCAEDR.L	R.RHPYFYAPELLYYAQQYK.G	K.EYEATLEKCCATDDPPTCYAK.V
425	(D.r. 209)	XP_025840884.1	163.03	11	4	2	Y	Serum Albumin [Vulpes vulpes]	P	Vulpes vulpes	Urocyon cinereoargenteus	Gray fox	Canidae	K.KPESERMSCAEDYLSVVLNRLCVLHEK.T	K.LGKVGTKCCK.K
426	(D.r. 224)	XP_019818466.1	73	73	69	67	Y	Serum Albumin [Bos indicus]	P	Bos indicus	Bos indicus	Zebu	Bovinae	R.RPCFSALT.P	Y.SRRHPEYAVSVLLR.L	R.RPCFSAL.T
427	(D.r. 224)	XP_019843813.1	58	58	9	5	Y	Hemoglobin subunit alpha-like [Bos indicus]	RBC	Bos indicus	Bos indicus	Zebu	Bovinae	K.VGGHAAEYGAEALERMFLSFPTTK.T
428	(D.r. 224)	https://www.hindawi.com/journals/isrn/2013/676703/	28	28	9	3	Y	Immunoglobulin C𝜇 Gene of Water Buffalo [Bubalus bubalis]	P	Bubalus bubalus	Bubalus bubalus	Water buffalo	Bovinae	K.ALETHTYFE.R
429	(D.r. 224)	ACS34824.1	12	12	3	2	N	Immunoglobulin G3 heavy chain constant region, partial [Bubalus bubalis]	RBC	Bubalus bubalus	Bubalus bubalus	Water buffalo	Bovinae	R.NGQPESEDK.Y
430	(D.r. 224)	XP_044789334.1	3	3	2	2	Y	Immunoglobulin heavy constant delta [Bubalus bubalis]	P	Bubalus bubalus	Bubalus bubalus	Water buffalo	Bovinae	T.FQGPDDYLVCEVQHPK.G
431	(D.r. 224)	Q29443	391.32	77	104	81	Y	Serotransferrin OS=Bos taurus OX=9913 GN=TF PE=2 SV=1	P	Bos taurus	Bos taurus	European cow	Bovinae	K.DGTRKPVTDAENCHLAR.G	K.TEGESCKNTPEKGYLAVAVVK.T	K.HSTVFDNLPNPEDRKNYELLCGDNTR.K	K.HSTVFDNLPNPEDR.K	K.HSTVFDNLPNPEDRK.N	K.CGLVPVLAENYKTEGESCKNTPEK.G	K.KTYDSYLGDDYVR.A	K.INNCKFDEFFSAGCAPGSPR.N	K.TYDSYLGDDYVR.A	K.FDEFFSAGCAPGSPR.N	K.TSDANINWNNLKDKK.S	K.ELPDPQESIQR.A	R.ILESGPFVSCVK.K	K.CGLVPVLAENYKTEGESCK.N	R.KNYELLCGDNTR.K	K.NLKKENFEVLCK.D	K.DTDFKLNELRGK.K	R.ILESGPFVSCVKK.T	K.TSDANINWNNLKDK.K	K.CASFRENVLR.I	K.LCQLCAGKGTDK.C	K.TEGESCKNTPEK.G	K.KTSHMDCIK.A	K.CDRWSGFSGGAIECETAENTEECIAK.I	R.KNYELLCGDNTRK.S	N.NLKPVVAEFHGTK.D	K.DTDFKLNELR.G	K.TSDANINWNNLK.D	R.WCTISTHEANK.C	K.KDTDFKLNELR.G	K.DKPDNFQLFQSPHGK.D	K.DKPDNFQLFQSPHGKDLLFK.D	K.DSADGFLKIPSK.M	K.ENFEVLCKDGTR.K	K.NYELLCGDNTR.K	K.DQTVIQNTDGNNNEAWAK.N
432	(D.r. 224)	Q7SIH1	340.66	38	74	67	Y	Alpha-2-macroglobulin OS=Bos taurus OX=9913 GN=A2M PE=1 SV=2	P	Bos taurus	Bos taurus	European cow	Bovinae	L.SEEHQDAYHSANLVFSR.S	K.QQNCQGGFSSTQDTVVALHALSR.Y	K.SAKEGSQGSHVYTK.A	K.HFDGSYSTFGEHR.G	K.NEESLVFVQTDKPIYKPEQTVK.F	R.YEIEHCLANK.V	K.YRNPSNCYGEESNAVCEK.F	R.NPSNCYGEESNAVCEK.F	K.VSESLSLKLPPNVVEESAR.A	K.VGLNFSPGQSFPASQAHLR.V	R.TTVLVKNEESLVFVQTDKPIYKPEQTVK.F	K.EGSQGSHVYTK.A	K.GSGGTAEHPFTVEEFVLPK.F	K.AILYLNTGYQR.Q	R.KYRNPSNCYGEESNAVCEK.F	K.TQTVQAHYVLK.G	V.LVKNEESLVFVQTDKPIYKPEQTVK.F	R.RTEVLTSLYEEAVKEDN.T	R.DTGLGLSPTASLR.V	R.YGAATFTSAR.K	A.HVTAQPAPNPEDLKR.A	R.STGTLLNNAIK.G	K.EQETYCICGNGR.Q	A.ADAHDPARPGAK.V	A.LLEMPLPVTHPVVR.N	V.KNEESLVFVQTDKPIYKPEQTVK.F	K.YKDHSPCYGYQWLSEEHQDAYHSANLVFSR.S	K.LSFVTVDSNLR.R	K.ICPQPEEHR.I	R.VTASPQSLCALR.A	M.VLVPSLLHTETPEK.G	K.LSFVTVDSNLRR.G	K.IQEEGTEVELTGK.G	L.VKNEESLVFVQTDKPIYKPEQTVK.F	R.SLFTDVVAEK.D	L.AHVTAQPAPNPEDLKR.A
433	(D.r. 224)	P02769	335.08	75	67	67	Y	Albumin OS=Bos taurus OX=9913 GN=ALB PE=1 SV=4	P	Bos taurus	Bos taurus	European cow	Bovinae	K.VHKECCHGDLLECADDRADLAK.Y	R.LCVLHEK.T	K.TVMENFVAFVDKCCAADDKEACFAVEGPK.L	R.RHPYFYAPELL.Y
434	(D.r. 224)	AQT27060.1	312.81	32	59	51	Y	Immunoglobulin gamma heavy chain [Bos taurus]	P	Bos taurus	Bos taurus	European cow	Bovinae	R.IQHQDWTGGKEFTCK.V	K.GQSVTCQVQHLSK.A	R.NGQPESEDKYGTTPPQLDADSSYFLYSKLR.V	K.VYPLSSCCGDK.S	R.VDRNSWQEGDTYTCVVMHEALH.N	R.NSWQEGDTYTCVVMHEALHNH.Y	K.LRVDRNSWQEGDTYTCVVMHEALHNHYTQK.S	K.SAEGASFTWNPTGGK.T	L.TISGTPEVTCVVVDVGHDDPEVK.F	K.VDKAVDPTCKPSPC.D	Q.GLLVTVSSASTTAPK.V	K.SSLTATIKK.D	W.GQGLLVTVSSASTTAPK.V	L.LVTVSSASTTAPK.V	K.AVDPTCKPSPC.D	R.VDRNSWQEGDTYTCVVMHEALHNH.Y	L.VTVSSASTTAPK.V	R.LSITKDNSK.S	N.VEVNTATTKPR.E	D.ADSSYFLYSK.L	R.LSITKDNSK.S	R.NGQPESEDKYGTTPPQLD.A	D.KYGTTPPQLDADSSYFLYSK.L	R.NSWQEGDTYTCVVMHEALH.N	K.GQSVTCQVQHLS.K	R.NGQPESEDKYGTTPPQLDADSSYFLYSK.L	K.LRVDRNSWQEGDTYTCVVMHEALH.N	K.AVDPTCKPSPCD.C	V.TVSSASTTAPK.V	K.SSLTATIK.K	D.SSYFLYSK.L	R.ESGPSLVK.P	K.VHNEGLPAPIV.R	D.NVEVNTATTKPR.E	K.SGVHTFPAVLQ.S	R.NGQPESEDKYGTTPPQLDAD.S
435	(D.r. 224)	P02070	242.94	96	18	16	Y	Hemoglobin subunit beta OS=Bos taurus OX=9913 GN=HBB PE=1 SV=1	P	Bos taurus	Bos taurus	European cow	Bovinae	K.HLDDLKGTFAALSELHCDK.L	R.NFGKEFTPVLQADFQK.V	K.VVAGVANALAHRYH	K.GTFAALSELHCDKLHVDPENFK.L	K.KVLDSFSNGMK.H	K.AAVTAFWGK.V	K.EFTPVLQADFQK.V	K.LLGNVLVVVLAR.N	K.GTFAALSELHCDK.L	MLTAEEK.A
436	(D.r. 224)	P01966	231.13	66	11	5	Y	Hemoglobin subunit alpha OS=Bos taurus OX=9913 GN=HBA PE=1 SV=2	P	Bos taurus	Bos taurus	European cow	Bovinae	K.AVEHLDDLPGALSELSDLHAHKLR.V	M.VLSAADKGNVK.A	K.VGGHAAEYGAEALERMFLSFPTTK.T	K.FLANVSTVLTS.K
437	(D.r. 224)	P00442	229.99	52	10	4	Y	Superoxide dismutase [Cu-Zn] OS=Bos taurus OX=9913 GN=SOD1 PE=1 SV=2	RBC	Bos taurus	Bos taurus	European cow	Bovinae	R.TMVVHEKPDDLGRGGNEESTKTGNAGSR.L	K.AVCVLKGDGPVQGTIHFEAK.G	R.LACGVIGIAK	K.GDGPVQGTIHFEAK.G	K.HGGPKDEER.H
438	(D.r. 224)	P28800	217.68	14	14	14	Y	Alpha-2-antiplasmin OS=Bos taurus OX=9913 GN=SERPINF2 PE=1 SV=2	P	Bos taurus	Bos taurus	European cow	Bovinae	R.LKEVLHADSGPCLPHLLSR.L	L.HADSGPCLPHLLSR.L	V.LHADSGPCLPHLLSR.L	R.LKEVLHADSGPCLPH.L	R.SKFDPNLTQR.G	H.ADSGPCLPHLLSR.L	R.LCQDLGPGAFR.L	K.GEDLANINR.W	L.HQPSLSERPTK.V	K.LSPTPEQTR.R	K.FDPNLTQR.G	K.LSPTPEQTRR.L	Q.DLGPGAFR.L	C.QDLGPGAFR.L
439	(D.r. 224)	AAP55674.1	213.34	34	15	14	Y	Immunoglobulin heavy chain constant region, partial [Bos taurus]	P	Bos taurus	Bos taurus	European cow	Bovinae	K.GETYTCVVGHEALPHMVTER.T	T.KAEVLSPVVSVFVPPR.N	K.ALETHTYFER.H	K.SSLICQATDFSPK.Q	K.SKYVTSSPAPEPQD.P	R.AYSMLTITER.D	R.NSLSGDGNSK.S	A.FQGPDDYLVCEVQHPK.G	K.ALETHTYFE.R
440	(D.r. 224)	P41361	192.59	22	13	3	Y	Antithrombin-III OS=Bos taurus OX=9913 GN=SERPINC1 PE=1 SV=2	P	Bos taurus	Bos taurus	European cow	Bovinae	R.SDLYVSDAFHK.A	K.FSPENTR.K	K.FSPENTRK.E	K.LQPLDFK.G
441	(D.r. 224)	Q3SZV7	184.21	18	14	13	Y	Hemopexin OS=Bos taurus OX=9913 GN=HPX PE=2 SV=1	P	Bos taurus	Bos taurus	European cow	Bovinae	H.GVEGGNVAKPDPEVTER.C	K.GDKFWVYPPEKGEEYPK.L	R.WKDAPSPVDAAFR.Y	R.WKDAPSPVDAAFRYDR.N	R.YDRNSVLLIK.G	K.DAPSPVDAAFR.Y	G.NVAKPDPEVTER.C	R.DYFMSCPNR.G	R.NSVLLIKGDK.F	A.KPDPEVTER.C	N.VAKPDPEVTER.C	V.AKPDPEVTER.C
442	(D.r. 224)	A2I7N3	182.96	22	12	8	Y	Serpin A3-7 OS=Bos taurus OX=9913 GN=SERPINA3-7 PE=3 SV=1	P	Bos taurus	Bos taurus	European cow	Bovinae	K.TPFNPNHTYESEFHVSQNER.V	R.FSISSHYQLK.D	K.LAVSHVIHK.A	L.AVSHVIHK.A	A.VSHVIHK.A	K.THGKIEK.L	K.LINEYVK.N	K.LLDKFRK.D
443	(D.r. 224)	P06868	182.45	20	16	16	Y	Plasminogen OS=Bos taurus OX=9913 GN=PLG PE=1 SV=2	P	Bos taurus	Bos taurus	European cow	Bovinae	R.NPDADKSPWCYTTDPR.V	K.VCNRNEYLDGR.V	R.HFCGGTLISPK.W	R.LFREPSQADIALLK.L	Q.TPVPQDCYHGNGQSYR.G	R.GTSSTTITGRK.C	K.WSATSPHVPK.F	R.EQSVQEIPVSR.L	R.WEFCNLKK.C	K.TGNGQTYRGTTAETK.S	R.GTSSTTITGR.K	K.CQSWSSMTPHR.H	R.VRWEFCNLK.K	K.LSRPAIITK.E	R.VRWEFCNLKK.C
444	(D.r. 224)	Q2UVX4	174.97	8	13	9	Y	Complement C3 OS=Bos taurus OX=9913 GN=C3 PE=1 SV=2	P	Bos taurus	Bos taurus	European cow	Bovinae	R.VELKPGETLNVNFHLR.T	Y.NTQGNSNNYLHLSVPR.V	R.LVAYYTLINAK.G	K.IGLHEVEVK.A	K.TSQGLETQQR.A	K.ADIGCTPGSGR.N	R.KIWDVVEK.A	K.HHRPGQQITLK.I	R.DPLTITVR.T
445	(D.r. 224)	Q3ZBD7	174.42	23	15	2	Y	Glucose-6-phosphate isomerase OS=Bos taurus OX=9913 GN=GPI PE=2 SV=4	RBC	Bos taurus	Bos taurus	European cow	Bovinae	E.QHGSDLNLRR.L	E.QHGSDLNLR.R
446	(D.r. 224)	P00978	164.17	17	8	5	Y	Protein AMBP OS=Bos taurus OX=9913 GN=AMBP PE=1 SV=2	P	Bos taurus	Bos taurus	European cow	Bovinae	K.ADSCQLDYSQGPCLGLFKR.Y	R.TVEACNLPIVQGPCR.S	R.FSYGGCKGNGNK.F	K.GNGNKFYSEKECK.E
447	(D.r. 224)	Q3SZR3	158.58	37	8	8	Y	Alpha-1-acid glycoprotein OS=Bos taurus OX=9913 GN=ORM1 PE=2 SV=1	P	Bos taurus	Bos taurus	European cow	Bovinae	K.VESDREHFVDLLLSK.H	K.CIGIQESEIIYTDEKKDACGPLEK.Q	K.NVGVSFYADKPEVTQEQKK.E	R.HAEDKLITR.E	K.NVGVSFYADKPEVTQEQKKEFLDVIK.C	K.KEFLDVIK.C	Y.ADKPEVTQEQKK.E	K.EFLDVIK.C
448	(D.r. 224)	A2I7N1	158.33	21	11	1	Y	Serpin A3-5 OS=Bos taurus OX=9913 GN=SERPINA3-5 PE=3 SV=1	P	Bos taurus	Bos taurus	European cow	Bovinae	K.HTEQAEFHVSK.N
449	(D.r. 224)	P18902	146.83	34	7	4	Y	Retinol-binding protein 4 OS=Bos taurus OX=9913 GN=RBP4 PE=1 SV=1	P	Bos taurus	Bos taurus	European cow	Bovinae	R.DPSGFSPEVQK.I	R.LIPHNGYCDGK.S	R.QRQEELCLAR.Q	R.FAGTWYAMAK.K
450	(D.r. 224)	Q9BGI2	137.33	22	6	1	N	Peroxiredoxin-4 OS=Bos taurus OX=9913 GN=PRDX4 PE=2 SV=1	RBC	Bos taurus	Bos taurus	European cow	Bovinae	K.ISKPAPYWEGTAVINGEFKELK.L
451	(D.r. 224)	Q9TTE1	137.06	21	10	1	N	Serpin A3-1 OS=Bos taurus OX=9913 GN=SERPINA3-1 PE=1 SV=3	P	Bos taurus	Bos taurus	European cow	Bovinae	K.MRDLEAK.L
452	(D.r. 224)	P00432	122.31	16	7	7	N	Catalase OS=Bos taurus OX=9913 GN=CAT PE=1 SV=3	RBC	Bos taurus	Bos taurus	European cow	Bovinae	R.IQALLDKYNEEKPK.N	R.THFSGDVQR.F	K.NLSVEDAAR.L	R.FNSANDDNVTQVR.T	K.GAGAFGYFEVTHDITR.Y	K.RTPIAVR.F	R.FSTVAGESGSADTVRDPR.G
453	(D.r. 224)	P12799	94.49	7	3	1	N	Fibrinogen gamma-B chain OS=Bos taurus OX=9913 GN=FGG PE=1 SV=1	P	Bos taurus	Bos taurus	European cow	Bovinae	R.LDGSLDFKK.N
454	(D.r. 224)	Q2KJF1	93.63	9	4	4	Y	Alpha-1B-glycoprotein OS=Bos taurus OX=9913 GN=A1BG PE=1 SV=1	P	Bos taurus	Bos taurus	European cow	Bovinae	R.ALWTGALTPGR.D	R.LSALAAGDGSGYTCR.Y	R.GVTFLLR.L	R.VDGPLPRPQLR.A
455	(D.r. 224)	P00921	84.43	8	2	2	N	Carbonic anhydrase 2 OS=Bos taurus OX=9913 GN=CA2 PE=1 SV=3	RBC	Bos taurus	Bos taurus	European cow	Bovinae	K.YAAELHLVHWNTK.Y	K.VLDALDSIK.T
456	(D.r. 224)	Q5BIR5	73.63	5	2	1	Y	Serpin B8 OS=Bos taurus OX=9913 GN=SERPINB8 PE=2 SV=1	P	Bos taurus	Bos taurus	European cow	Bovinae	E.TNSILFCGR.F
457	(D.r. 224)	Q28259	183.74	29	9	7	Y	Glyceraldehyde-3-phosphate dehydrogenase OS=Canis lupus familiaris OX=9615 GN=GAPDH PE=2 SV=3	RBC	Canis lupus	Canis lupus	Dog	Canidae	R.VPTPNVSVVDLTCRLEK.A	K.AENGKLVINGK.S	R.VPTPNVSVVDLTCR.L	R.GAAQNIIPASTGAAK.A	K.SISIFQERDPANIK.W	K.QASEGPLK.G
458	(D.r. 224)	P00011	175.07	43	8	8	Y	Cytochrome c OS=Canis lupus familiaris OX=9615 GN=CYCS PE=1 SV=2	Mit	Canis lupus	Canis lupus	Dog	Canidae	R.ADLIAYLKK.A	R.ADLIAYLK.K
459	(D.r. 224)	Q8WNN6	94.93	12	3	1	Y	Superoxide dismutase [Cu-Zn] OS=Canis lupus familiaris OX=9615 GN=SOD1 PE=2 SV=1	RBC	Canis lupus	Canis lupus	Dog	Canidae	R.TMVVHEKR.D
460	(D.r. 224)	AAA56796.1	53.60	2	1	1	Y	IgA heavy chain constant region, partial [Canis lupus familiaris]	P	Canis lupus	Canis lupus	Dog	Canidae	W.NHGDTFSCTATHPESK.S
461	(D.r. 224)	CAA49451.1	193.66	20	15	6	Y	Immunoglobulin gamma-1 chain, partial [Ovis aries]	P	Ovis aries	Ovis aries	Sheep	Caprinae	R.VVSALPIQHQDWTGGK.E	R.VVSALPIQHQDWTGGKEFK.C	P.IQHQDWTGGKEFK.C	R.LSITKDTSK.S	N.YGVDWVR.Q	K.CKVHNEALPAPIVR.T
462	(D.r. 224)	P32262	183.23	20	11	1	Y	Antithrombin-III OS=Ovis aries OX=9940 GN=SERPINC1 PE=2 SV=1	P	Ovis aries	Ovis aries	Sheep	Caprinae	Q.ANRPFLVLIR.E
463	(D.r. 224)	P09670	172.49	30	6	2	Y	Superoxide dismutase [Cu-Zn] OS=Ovis aries OX=9940 GN=SOD1 PE=1 SV=2	RBC	Ovis aries	Ovis aries	Sheep	Caprinae	K.AVCVLKGDGPVQGTIR.F
464	(D.r. 224)	ABQ51194.1	132.98	16	5	1	Y	Immunoglobulin gamma 2 heavy chain constant region, partial [Capra hircus]	P	Capra hircus	Capra hircus	Goat	Caprinae	F.VDNVEVHTAR.T
465	(D.r. 224)	Q9XT27	73.99	3	2	2	Y	Ceruloplasmin OS=Ovis aries OX=9940 GN=CP PE=2 SV=1	P	Ovis aries	Ovis aries	Sheep	Caprinae	K.TESSTVTPTAPGETR.T
466	(D.r. 224)	OWK07416.1	23	23	10	3	Y	Hypotheticalprotein Celaphus_00017124, partial [Cervus elaphus hippelaphus]	P	Cervus elaphus	Odocoileus virginianus	Deer	Cervidae	I.SEGQVETVQSSPVTFR.A	R.NSLSGNGNSK.S	K.DVTMKPPSVYVLPPTR.E
467	(D.r. 224)	KAF4018201.1	9	9	4	4	Y	Hypotheticalprotein G4228_009736 [Cervus hanglu yarkandensis]	P	Cervus hanglu	Odocoileus virginianus	Deer	Cervidae	K.SAQGASFTWNPTGGK.T
468	(D.r. 224)	KAF4018203.1	6	6	4	1	N	Hypotheticalprotein G4228_009434 [Cervus hanglu yarkandensis]	P	Cervus hanglus	Odocoileus virginianus	Deer	Cervidae	T.SGVHTFPAVR.Q
469	(D.r. 224)	Q8MIP0	160.50	25	7	1	N	Ferritin heavy chain OS=Equus caballus OX=9796 GN=FTH1 PE=2 SV=3	P	Equus caballus	Equus caballus	Horse	Equidae	K.ELGDHVTNLRR.M
470	(D.r. 224)	AAG01011.1	101.08	7	5	1	Y	Immunoglobulin G heavy chain, partial [Equus caballus]	P	Equus caballus	Equus caballus	Horse	Equidae	K.NTVSVTCLVK.D
471	(D.r. 224)	Q28369	94.51	15	4	1	Y	Retinol-binding protein 4 OS=Equus caballus OX=9796 GN=RBP4 PE=2 SV=1	P	Equus caballus	Equus caballus	Horse	Equidae	R.RRQEELCLAR.Q
472	(D.r. 224)	AAU09792.1	84.53	6	3	1	Y	Immunoglobulin mu heavy chain constant chain secreted form, partial [Equus caballus]	P	Equus caballus	Equus caballus	Horse	Equidae	K.EISVSWLR.D
473	(D.r. 224)	P02787	167.29	7	7	1	Y	Serotransferrin OS=Homo sapiens OX=9606 GN=TF PE=1 SV=3	P	Homo sapiens	Homo sapiens	Human	Homininae	K.CLKDGAGDVAFVK.H
474	(D.r. 224)	P01023	150.29	4	8	1	N	Alpha-2-macroglobulin OS=Homo sapiens OX=9606 GN=A2M PE=1 SV=3	P	Homo sapiens	Homo sapiens	Human	Homininae	K.YGAATFTR.T
475	(D.r. 224)	P00390	149.14	13	6	6	Y	Glutathione reductase, mitochondrial OS=Homo sapiens OX=9606 GN=GSR PE=1 SV=2	Mit	Homo sapiens	Homo sapiens	Human	Homininae	K.ADFDNTVAIHPTSSEELVTLR	K.LGGTCVNVGCVPK.K	K.GIYAVGDVCGK.A	K.ALLTPVAIAAGR.K	K.ALLTPVAIAAGRK.L	K.MVCANKEEK.V
476	(D.r. 224)	P01703	136.62	14	7	4	Y	Immunoglobulin lambda variable 1-40 OS=Homo sapiens OX=9606 GN=IGLV1-40 PE=1 SV=2	P	Homo sapiens	Homo sapiens	Human	Homininae	S.NRPSGVPDRFSGSK.S	N.SNRPSGVPDR.F
477	(D.r. 224)	Q13162	131.75	17	7	2	N	Peroxiredoxin-4 OS=Homo sapiens OX=9606 GN=PRDX4 PE=1 SV=1	RBC	Homo sapiens	Homo sapiens	Human	Homininae	V.ADHSLHLSK.A	A.DHSLHLSK.A
478	(D.r. 224)	Q9Y6R7	122.66	2	7	7	Y	IgGFc-binding protein OS=Homo sapiens OX=9606 GN=FCGBP PE=1 SV=3	P	Homo sapiens	Homo sapiens	Human	Homininae	G.KVTSYCHETMTGWVHDVLGR.N	K.KVVVHLK.K
479	(D.r. 224)	P0DOX8	106.71	10	4	1	N	Immunoglobulin lambda-1 light chain OS=Homo sapiens OX=9606 PE=1 SV=1	P	Homo sapiens	Homo sapiens	Human	Homininae	K.VTVLGQPK.A
480	(D.r. 224)	P01699	101.62	12	4	1	Y	Immunoglobulin lambda variable 1-44 OS=Homo sapiens OX=9606 GN=IGLV1-44 PE=1 SV=2	P	Homo sapiens	Homo sapiens	Human	Homininae	N.QRPSGVPDR.F
481	(D.r. 224)	P01762	100.21	32	5	1	Y	Immunoglobulin heavy variable 3-11 OS=Homo sapiens OX=9606 GN=IGHV3-11 PE=1 SV=2	P	Homo sapiens	Homo sapiens	Human	Homininae	C.QVQLVESGGGLVKPGGSLR.L
482	(D.r. 224)	P35237	98.29	7	3	2	N	Serpin B6 OS=Homo sapiens OX=9606 GN=SERPINB6 PE=1 SV=3	P	Homo sapiens	Homo sapiens	Human	Homininae	K.NEEKPVQMMFK.Q	Q.ILVLPYVGK.E
483	(D.r. 224)	P02760	90.44	8	3	1	Y	Protein AMBP OS=Homo sapiens OX=9606 GN=AMBP PE=1 SV=1	P	Homo sapiens	Homo sapiens	Human	Homininae	R.TVAACNLPIVR.G
484	(D.r. 224)	P0C0L4	79.43	1	2	2	N	Complement C4-A OS=Homo sapiens OX=9606 GN=C4A PE=1 SV=2	P	Homo sapiens	Homo sapiens	Human	Homininae	R.YIYGKPVQGVAYVR.F	K.YVLPNFEVK.I
485	(D.r. 224)	Q9Y639	72.62	6	2	2	N	Neuroplastin OS=Homo sapiens OX=9606 GN=NPTN PE=1 SV=2	P	Homo sapiens	Homo sapiens	Human	Homininae	K.AAPDITGHKR.S	K.SVGYPHPDWIWR.K
486	(D.r. 224)	P0DOX6	71.16	5	3	1	Y	Immunoglobulin mu heavy chain OS=Homo sapiens OX=9606 PE=1 SV=2	P	Homo sapiens	Homo sapiens	Human	Homininae	R.LSISKNDSK.N
487	(D.r. 224)	P01031	69.72	1	2	1	N	Complement C5 OS=Homo sapiens OX=9606 GN=C5 PE=1 SV=4	P	Homo sapiens	Homo sapiens	Human	Homininae	R.VYSLNDDLKPAKR.E
488	(D.r. 224)	P01701	67.51	12	3	3	N	Immunoglobulin lambda variable 1-51 OS=Homo sapiens OX=9606 GN=IGLV1-51 PE=1 SV=2	P	Homo sapiens	Homo sapiens	Human	Homininae	K.RPSGIPDR.F	K.RPSGIPDRFSGSK.S	N.KRPSGIPDR.F
489	(D.r. 224)	P02790	64.63	5	2	1	Y	Hemopexin OS=Homo sapiens OX=9606 GN=HPX PE=1 SV=2	P	Homo sapiens	Homo sapiens	Human	Homininae	T.KPDPDVTER.C
490	(D.r. 224)	A0A0C4DH36	58.34	16	2	1	N	Probable non-functional Immunoglobulin heavy variable 3-38 OS=Homo sapiens OX=9606 GN=IGHV3-38 PE=1 SV=1	P	Homo sapiens	Homo sapiens	Human	Homininae	K.NTLYLQMNNLR.A
491	(D.r. 224)	A0A0C4DH30	57.88	23	2	1	N	Probable non-functional Immunoglobulin heavy variable 3-16 OS=Homo sapiens OX=9606 GN=IGHV3-16 PE=1 SV=1	P	Homo sapiens	Homo sapiens	Human	Homininae	K.GLEWVSGV.S
492	(D.r. 224)	P01718	51.74	19	2	1	N	Immunoglobulin lambda variable 3-27 OS=Homo sapiens OX=9606 GN=IGLV3-27 PE=1 SV=2	P	Homo sapiens	Homo sapiens	Human	Homininae	Q.QKPGQAPVLVIYK.D
493	(D.r. 224)	P02057	82.69	30	3	1	N	Hemoglobin subunit beta-1/2 OS=Oryctolagus cuniculus OX=9986 GN=HBB2 PE=1 SV=2	P	Oryctolagus cuniculus	Oryctolagus cuniculus	Rabbit	Leporidae	K.SAVTALWGKVNVEEVGGEALGR.L		K.GTFAKLSELHCDK.L
494	(D.r. 224)	P41982	54.16	15	2	1	N	Superoxide dismutase [Mn], mitochondrial (Fragment) OS=Oryctolagus cuniculus OX=9986 GN=SOD2 PE=2 SV=1	Mit	Oryctolagus cuniculus	Oryctolagus cuniculus	Rabbit	Leporidae	K.HHAAYVNNLNATEEKYREALAR.G
495	(D.r. 224)	Q29545	132.81	4	4	1	Y	Inhibitor of carbonic anhydrase OS=Sus scrofa OX=9823 GN=ICA PE=1 SV=1	RBC	Sus scrofa	Sus scrofa	Pig	Suina	R.NPEAWAK.D
496	(D.r. 224)	P01025	95.83	2	5	1	N	Complement C3 OS=Sus scrofa OX=9823 GN=C3 PE=1 SV=2	P	Sus scrofa	Sus scrofa	Pig	Suina	R.ISLSQSLTR.V
497	(D.r. 224)	P04366	89.85	6	4	2	Y	Protein AMBP (Fragment) OS=Sus scrofa OX=9823 GN=AMBP PE=1 SV=2	P	Sus scrofa	Sus scrofa	Pig	Suina	Q.GNGNQFYSEKECK.E	Q.GNGNQFYSEK.E
498	(D.r. 224)	P80928	86.53	17	2	1	Y	Macrophage migration inhibitory factor OS=Sus scrofa OX=9823 GN=MIF PE=1 SV=3	P	Sus scrofa	Sus scrofa	Pig	Suina	K.LLCGLLAER.L
499	(D.r. 210)	Unknown	0	0	160	0	Y	No selection	None	Unknown	Unknown	Unknown	Unknown	No selection
500	(D.r.. 221)	P02769	290.05	54	37	29	Y	Albumin OS=Bos taurus OX=9913 GN=ALB PE=1 SV=4	P	Bos taurus	Bos taurus	European cow	Bovinae	K.CCAADDKEACFAVEGPK.L	R.LCVLHEKTPVSEK.V	K.HLVDEPQNLIK.Q	R.RHPEYAVSVLLR.L	K.TPVSEKVTK.C	K.LVNELTEFAK.T	K.TCVADESHAGCEK.S	K.YNGVFQECCQAEDKGACLLPK.I	K.LKECCDKPLLEK.S	K.DAFLGSFLYEYSR.R	K.QEPERNECFLSHKDDSPDLPK.L	R.LCVLHEKTPVSEKVTK.C	R.RPCFSALTPDETYVPK.A	K.QTALVELLK.H	K.AEFVEVTK.L	R.FKDLGEEHFK.G	K.LKPDPNTLCDEFK.A	K.KQTALVELLK.H	K.LKPDPNTLCDEFKADEK.K	R.LAKEYEATLEECCAK.D	R.ALKAWSVAR.L	K.DLGEEHFK.G	K.YNGVFQECCQAEDK.G	R.DTHKSEIAHR.F	K.QNCDQFEK.L	K.IETMREK.V	K.LVVSTQTALA	C.DNQDTISSK.L	K.ECCDKPLLEK.S
501	(D.r.. 221)	Q7SIH1	137.67	6	9	9	Y	Alpha-2-macroglobulin OS=Bos taurus OX=9913 GN=A2M PE=1 SV=2	P	Bos taurus	Bos taurus	European cow	Bovinae	R.DTGLGLSPTASLR.V	R.VTASPQSLCALR.A	R.STGTLLNNAIK.G	L.TEDIYQPR.A	R.YGAATFTSAR.K	K.LPPNVVEESAR.A	K.FQVENSNR.L	K.AGALCLSR.D	F.DDTSEPPTETVR.K
502	(D.r.. 221)	XP_019832862.1	163.11	19	9	6	Y	Fibrinogen beta chain [Bos indicus]	P	Bos indicus	Bos indicus	European cow	Bovinae	K.GGWTVIQNR.Q	R.QDGSVDFGR.K	R.ISQLTNMGPTK.L	R.NGGETSEMYLIQPEDSSKPYR.V		R.SILENLR.S
503	(D.r.. 221)	P02676	112.59	14	7	1	Y	Fibrinogen beta chain OS=Bos taurus OX=9913 GN=FGB PE=1 SV=2	P	Bos taurus	Bos taurus	European cow	Bovinae	R.ISQLTNMGPTK.L
504	(D.r.. 221)	XP_019832860.1	80.84	5	2	2	N	Fibrinogen gamma chain isoform X2 [Bos indicus]	P	Bos indicus	Bos indicus	European cow	Bovinae	R.FLQEIYNSNSQK.I	R.TSTADYASFK.V
505	(D.r.. 221)	P01966	256.84	66	13	6	Y	Hemoglobin subunit alpha OS=Bos taurus OX=9913 GN=HBA PE=1 SV=2	RBC	Bos taurus	Bos taurus	European cow	Bovinae	K.AVEHLDDLPGALSELSDLHAHKLR.V	K.VGGHAAEYGAEALER.M	K.AVEHLDDLPGALSELSDLHAHK.L	M.VLSAADKGNVK.A	V.LSAADKGNVK.A	K.AVEHLDDLPGALSE.L
506	(D.r.. 221)	XP_019831403.1	317.11	87	20	4	Y	Hemoglobin subunit beta [Bos indicus]	RBC	Bos indicus	Bos indicus	European cow	Bovinae	K.VVAGVANALAHRYH	K.VVAGVANALAHR.Y	K.VKVDEVGGEALGR.L	V.AGVANALAHR.Y
507	(D.r.. 221)	ACS34824.1	74.49	11	2	1	Y	Immunoglobulin G3 heavy chain constant region, partial [Bubalus bubalis]	P	Bubalus bubalis	Bubalus bubalis	Water buffalo	Bovinae	R.EPQVYVLAPPREELSK.S
508	(D.r.. 221)	AQT27060.1	180.08	11	13	9	Y	Immunoglobulin gamma heavy chain [Bos taurus]	P	Bos taurus	Bos taurus	European cow	Bovinae	K.VHNEGLPAPIVR.T	K.VYPLSSCCGDK.S	R.NGQPESEDKYGTTPPQLDADSSYFLYSK.L	T.CKVHNEGLPAPIVR.T	S.SYFLYSK.L	G.TTPPQLDADSSYFLYSK.L	K.YGTTPPQLDADSSYFLYSK.L	E.GLPAPIVR.T	F.VDNVEVNTATTKPR.E
509	(D.r.. 221)	Q29443	239.57	34	23	22	Y	Serotransferrin OS=Bos taurus OX=9913 GN=TF PE=2 SV=1	P	Bos taurus	Bos taurus	European cow	Bovinae	K.DGTRKPVTDAENCHLAR.G	R.KPVTDAENCHLAR.G	K.TSDANINWNNLK.D	R.ILESGPFVSCVK.K	K.TYDSYLGDDYVR.A	K.CGLVPVLAENYK.T	K.FDEFFSAGCAPGSPR.N	K.ILNKQQDDFGK.S	R.GPNHAVVSR.K	K.CLMEGAGDVAFVK.H	K.LYKELPDPQESIQR.A	K.ELPDPQESIQR.A	K.LCQLCAGK.G	R.WCTISTHEANK.C	K.NYELLCGDNTR.K	K.ENFEVLCK.D	K.DTDFKLNELR.G	R.AAANFFSASCVPCADQSSFPK.L	K.LLEACTFHKP	K.TSDANINWNNLKDKK.S	R.ILESGPFVSCVKK.T	K.IMKGEADAMSLDGGYLYIAGK.C
510	(D.r.. 221)	A2I7N1	78.49	8	4	4	Y	Serpin A3-5 OS=Bos taurus OX=9913 GN=SERPINA3-5 PE=3 SV=1	P	Bos taurus	Bos taurus	European cow	Bovinae	K.HTEQAEFHVSK.N	K.LTPETLTR.W	R.IHELYLPK.F	K.MQDLEAK.L
511	(D.r.. 221)	XP_045315957.1	164.57	44	5	1	N	Hemoglobin subunit alpha [Leopardus geoffroyi]	RBC	Leopardus geoffroyi	Leopardus pardalis	Ocelot	Felidae	K.VADALTQAVAHMDDLPNALSALSDLHAYKLRVDPVNFK.F
512	(D.r.. 221)	XP_019323347.1	251.26	12	9	2	Y	Serum Albumin [Panthera pardus]	P	Panthera pardus	Pantera onca	Jaguar	Felidae	K.YICENQDSISTK.L	K.GVFTECCEAADKAACLTPK.V
513	(D.r.. 221)	P02768	160.94	8	6	1	Y	Albumin OS=Homo sapiens OX=9606 GN=ALB PE=1 SV=2	P	Homo sapiens	Homo sapiens	Human	Homininae	K.LKECCEKPLLEK.S
514	(D.r.. 221)	P06744	140.57	19	8	2	Y	Glucose-6-phosphate isomerase OS=Homo sapiens OX=9606 GN=GPI PE=1 SV=4	RBC	Homo sapiens	Homo sapiens	Human	Homininae	K.KIEPELDGSAQVTSHDASTNGLINFIK.Q	K.KIEPELDGSAQVTSHDASTNGLINFIKQQR.E
515	(D.r.. 221)	P00390	57.28	4	1	1	N	Glutathione reductase, mitochondrial OS=Homo sapiens OX=9606 GN=GSR PE=1 SV=2	Mit	Homo sapiens	Homo sapiens	Human	Homininae	K.ADFDNTVAIHPTSSEELVTLR
516	(D.r.. 221)	P0DOX8	75.34	10	2	2	N	Immunoglobulin lambda-1 light chain OS=Homo sapiens OX=9606 PE=1 SV=1	P	Homo sapiens	Homo sapiens	Human	Homininae	K.RPSGVPDRFSGSK.S	K.VTVLGQPK.A
517	(D.r.. 221)	P35237	102.51	9	3	2	Y	Serpin B6 OS=Homo sapiens OX=9606 GN=SERPINB6 PE=1 SV=3	P	Homo sapiens	Homo sapiens	Human	Homininae	R.FCADHPFLFFIQHSK.T	Q.ILVLPYVGK.E
518	(D.r.. 221)	CCE45998.1	155.20	25	5	1	Y	alpha-globin [Sylvilagus floridanus]	P	Sylvilagus floridanus	Sylvilagus brasiliensis	Cottton tail rabbit	Leporidae	K.IGSHGGEYGAEALER.M
519	(D.r.. 221)	Q9N1E2	177.31	23	10	2	Y	Glucose-6-phosphate isomerase OS=Oryctolagus cuniculus OX=9986 GN=GPI PE=1 SV=3	RBC	Oryctolagus cuniculus	Oryctolagus cuniculus	Rabbit	Leporidae	K.KIEPELDGSSPVTSHDSSTNGLINFIKQQR.E	K.TLACLNPESSLFIIASK.T
520	(D.r. 222)	XP_006047011.1	290.18	35	23	1	Y	Albumin [Bubalus bubalis]	P	Bubalus bubalis	Bubalus bubalis	Wter buffalo	Bovinae	K.LKPDPNTLCAEFK.A
521	(D.r. 222)	P02769	294.92	41	28	23	Y	Albumin OS=Bos taurus OX=9913 GN=ALB PE=1 SV=4	P	Bos taurus	Bos taurus	European cow	Bovinae	R.LCVLHEKTPVSEKVTK.C	K.HLVDEPQNLIK.Q	K.HLVDEPQNLIKQNCDQFEK.L	K.LKPDPNTLCDEFKADEK.K	R.LSQKFPKAEFVEVTK.L	K.QEPERNECFLSHKDDSPDLPK.L	R.LCVLHEKTPVSEK.V	Y.TRKVPQVSTPTLVEVSR.S	K.LKECCDKPLLEK.S	K.LKPDPNTLCDEFKADEKK.F	K.CCTESLVNRRPCFSALTPDETYVPK.A	K.QTALVELLK.H	R.FKDLGEEHFK.G	K.LVNELTEFAK.T	K.KQTALVELLK.H	R.RHPEYAVSVLLR.L	K.FPKAEFVEVTK.L	R.RPCFSALTPDETYVPK.A	R.ALKAWSVAR.L	K.LKHLVDEPQNLIK.Q	K.LKPDPNTLCDEFK.A	K.DDPHACYSTVFDKLK.H
522	(D.r. 222)	XP_019843813.1	226.97	49	6	6	Y	Hemoglobin subunit alpha-like [Bos indicus]	RBC	Bos indicus	Bos indicus	Zebu	Bovinae	K.AVEHLDDLPGALSELSDLHAHKLR.V	K.VGGHAAEYGAEALER.M	K.TYFPHFDLSHGSAQVK.G	R.MFLSFPTTK.T	K.AVEHLDDLPGALSELSDLHAHK.L	M.FLSFPTTKTYFPHFDLSHGSAQVKGHGAK.V
523	(D.r. 222)	XP_019831403.1	122.41	21	3	1	Y	Hemoglobin subunit beta [Bos indicus]	RBC	Bos indicus	Bos indicus	Zebu	Bovinae	K.VVAGVANALAHRYH
524	(D.r. 222)	P67820	100.32	21	3	2	Y	Hemoglobin subunit beta OS=Bubalus bubalis OX=89462 GN=HBB PE=1 SV=1	RBC	Bubalus bubalis	Bubalus bubalis	Water buffalo	Bovinae	D.FQKVVAGVANALAHRYH	MLTAEEKAAVTAF.W
525	(D.r. 222)	Q29443	153.25	12	6	6	Y	Serotransferrin OS=Bos taurus OX=9913 GN=TF PE=2 SV=1	P	Bos taurus	Bos taurus	European cow	Bovinae	K.KTYDSYLGDDYVR.A	K.HSTVFDNLPNPEDRK.N	K.NLKKENFEVLCK.D	R.ILESGPFVSCVKK.T	K.INNCKFDEFFSAGCAPGSPR.N	K.LYKELPDPQESIQR.A
526	(D.r. 222)	XP_019818466.1	375.23	47	33	3	Y	Serum Albumin [Bos indicus]	P	Bos indicus	Bos indicus	Zebu	Bovinae	K.VHKECCHGDLLECADDRADLAK.Y	K.SLHTLFGDELCK.V	L.SHKDDSPDLPK.L
527	(D.r. 222)	XP_037685885.1	100.97	5	3	3	Y	Albumin [Choloepus didactylus]	P	Choloepus didactylus	Choleopus hoffmanii	Sloth	Folivora	K.LKQCCDKPLLEK.S	K.SLHTLLGDK.A	K.LEKLKEKVLFSAAKQR.L
528	(D.r. 212)	P02769	79.40	15	5	1	Y	Albumin OS=Bos taurus OX=9913 GN=ALB PE=1 SV=4	P	Bos taurus	Bos taurus	European cow	Bovinae	K.TVMENFVAFVDKCCAADDKEACFAVEGPK.L
529	(D.r. 212)	P01966	89.10	31	4	4	Y	Hemoglobin subunit alpha OS=Bos taurus OX=9913 GN=HBA PE=1 SV=2	RBC	Bos taurus	Bos taurus	European cow	Bovinae	R.MFLSFPTTK.T	K.VGGHAAEYGAEALER.M	K.LRVDPVNFK.L	M.VLSAADKGNVK.A
530	(D.r. 212)	XP_019831403.1	110.68	29	4	5	Y	Hemoglobin subunit beta [Bos indicus]	RBC	Bos indicus	Bos indicus	Zebu	Bovinae	R.FFESFGDLSTADAVMNNPK.V	MLTAEEKAAVTAF.W	R.LLVVYPWTQR.F	R.FFESFGDLSTADAVMNNPK.V	R.LLVVYPWTQRF.F
531	(D.r. 212)	XP_019818466.1	150.35	13	5	5	Y	Serum Albumin [Bos indicus]	P	Bos indicus	Bos indicus	Zebu	Bovinae	R.RHPEYAVSVLLR.L	K.SHCIAEVEKDAIPENLPPLTADFAEDKDVCK.N	K.HLVDEPQNLIK.Q	K.KQTALVELLK.H	R.KVPQVSTPTLVEVSR.S
532	(D.r. 214)	Q3Y5Z3	71.36	10	2	2	N	Adiponectin OS=Bos taurus OX=9913 GN=ADIPOQ PE=1 SV=1	P	Bos taurus	Bos taurus	European cow	Bovinae	R.SAFSVGLER.Q	K.IFYNQQNHYDGTTGK.F
533	(D.r. 214)	XP_006047011.1	308.99	23	17	1	Y	Albumin [Bubalus bubalis]	P	Bubalus bubalis	Bubalus bubalis	Water buffalo	Bovinae	K.TCVADESHAGCDK.S
534	(D.r. 214)	P34955	102.70	11	5	4	N	Alpha-1-antiproteinase OS=Bos taurus OX=9913 GN=SERPINA1 PE=1 SV=1	P	Bos taurus	Bos taurus	European cow	Bovinae	K.LSISETYDLK.S	R.ADLSGITK.E	K.YASSANLHLPK.L	K.EQPLKVSK.A
535	(D.r. 214)	P28800	66.46	4	2	2	Y	Alpha-2-antiplasmin OS=Bos taurus OX=9913 GN=SERPINF2 PE=1 SV=2	P	Bos taurus	Bos taurus	European cow	Bovinae	R.LCQDLGPGAFR.L	R.SKFDPNLTQR.G
536	(D.r. 214)	Q7SIH1	143.15	6	8	7	Y	Alpha-2-macroglobulin OS=Bos taurus OX=9913 GN=A2M PE=1 SV=2	P	Bos taurus	Bos taurus	European cow	Bovinae	R.DTGLGLSPTASLR.V	R.QTVSWAVTPK.S	R.VTASPQSLCALR.A	R.NPSNCYGEESNAVCEK.F	F.DDTSEPPTETVR.K	K.AGALCLSR.D	L.TEDIYQPR.A
537	(D.r. 214)	XP_019843813.1	247.50	45	5	4	Y	Hemoglobin subunit alpha-like [Bos indicus]	RBC	Bos indicus	Bos indicus	Zebu	Bovinae	K.AVEHLDDLPGALSELSDLHAHKLR.V	K.TYFPHFDLSHGSAQVK.G	K.VGGHAAEYGAEALER.M	K.AVEHLDDLPGALSELSDLHAHK.L
538	(D.r. 214)	P02070	181.94	69	12	6	Y	Hemoglobin subunit beta OS=Bos taurus OX=9913 GN=HBB PE=1 SV=1	RBC	Bos taurus	Bos taurus	European cow	Bovinae	R.NFGKEFTPVLQADFQK.V	R.LLVVYPWTQR.F	K.VDEVGGEALGR.L	R.LLVVYPWTQRF.F	K.LLGNVLVVVLAR.N	R.FFESFGDLSTAD.A
539	(D.r. 214)	https://www.hindawi.com/journals/isrn/2013/676703/	78.44	9	3	2	Y	Immunoglobulin C𝜇 Gene of Water Buffalo [Bubalus bubalis]	P	Bubalus bubalis	Bubalus bubalis	Water buffalo	Bovinae	K.ALETHTYFER.H	K.SSLICQATDFSPK.Q
540	(D.r. 214)	AQT27060.1	189.03	11	12	11	Y	Immunoglobulin gamma heavy chain [Bos taurus]	P	Bos taurus	Bos taurus	European cow	Bovinae	R.TKGQAREPQVYVLAPPQEELSK.S	K.VHNEGLPAPIVR.T	R.EPQVYVLAPPQEELSK.S	K.VYPLSSCCGDK.S	K.GQAREPQVYVLAPPQEELSK.S	Q.GLLVTVSSASTTAPK.V	G.TTPPQLDADSSYFLYSK.L	R.NGQPESEDKYGTTPPQLDADSSYFLYSK.L	K.YGTTPPQLDADSSYFLYSK.L	Y.VLAPPQEELSK.S	R.LSITKDNSK.S	T.CKVHNEGLPAPIVR.T
541	(D.r. 214)	Q8SPP7	63.06	12	2	2	N	Peptidoglycan recognition protein 1 OS=Bos taurus OX=9913 GN=PGLYRP1 PE=1 SV=1	P	Bos taurus	Bos taurus	European cow	Bovinae	R.DVQQTLSPGDELYK.I	R.VPPASALR.A
542	(D.r. 214)	P00978	75.79	4	1	1	Y	Protein AMBP OS=Bos taurus OX=9913 GN=AMBP PE=1 SV=2	P	Bos taurus	Bos taurus	European cow	Bovinae	R.TVEACNLPIVQGPCR.S
543	(D.r. 214)	Q29443	160.73	14	8	5	Y	Serotransferrin OS=Bos taurus OX=9913 GN=TF PE=2 SV=1	P	Bos taurus	Bos taurus	European cow	Bovinae	K.TYDSYLGDDYVR.A	K.TSDANINWNNLK.D	R.GPNHAVVSR.K	K.ILNKQQDDFG.K	K.IMKGEADAMSLDGGYLYIAGK.C
544	(D.r. 214)	A2I7N0	51.84	4	2	1	Y	Serpin A3-4 OS=Bos taurus OX=9913 GN=SERPINA3-4 PE=3 SV=1	P	Bos taurus	Bos taurus	European cow	Bovinae	K.LTPEMLTR.W
545	(D.r. 214)	XP_019818466.1	330.20	26	19	2	Y	Serum Albumin [Bos indicus]	P	Bos indicus	Bos indicus	Zebu	Bovinae	K.CCAADDKEACFAVEGPK.L	K.EACFAVEGPK.L
546	(D.r. 214)	Q8MIP0	70.14	10	3	1	N	Ferritin heavy chain OS=Equus caballus OX=9796 GN=FTH1 PE=2 SV=3	P	Equus caballus	Equus caballus	Horse	Equidae	K.ELGDHVTNLRR.M
547	(D.r. 214)	AAG01011.1	56.25	4	2	2	Y	Immunoglobulin G heavy chain, partial [Equus caballus]	P	Equus caballus	Equus caballus	Horse	Equidae	S.DGSYFLYSK.L	K.NTVSVTCLVK.D
548	(D.r. 214)	P35237	98.69	9	3	3	Y	Serpin B6 OS=Homo sapiens OX=9606 GN=SERPINB6 PE=1 SV=3	P	Homo sapiens	Homo sapiens	Human	Homininae	R.FCADHPFLFFIQHSK.T	K.TGTQYLLR.M	Q.ILVLPYVGK.E
549	(D.r. 214)	P08059	175.37	25	8	3	Y	Glucose-6-phosphate isomerase OS=Sus scrofa OX=9823 GN=GPI PE=1 SV=3	RBC	Sus scrofa	Sus scrofa	Pig	Suina	K.HFVALSTNTTK.V	K.ILLANFLAQTEALMK.G	K.KIEPELDGSSPVTSHDSSTNGLINFIKQER.E
550	(D.r. 214)	P09571	116.36	6	4	1	Y	Serotransferrin OS=Sus scrofa OX=9823 GN=TF PE=1 SV=2	P	Sus scrofa	Sus scrofa	Pig	Suina	R.APNHAVVAR.D
551	(D.r. 217)	P02769	128.00	9	7	1	Y	Albumin OS=Bos taurus OX=9913 GN=ALB PE=1 SV=4	P	Bos taurus	Bos taurus	European European cow	Bovinae	K.CCTESLVNR.R
552	(D.r. 217)	XP_019832860.1	56.09	2	1	1	N	Fibrinogen gamma chain isoform X2 [Bos indicus]	P	Bos indicus	Bos indicus	Zebu	Bovinae	K.VTGENDKYR.L												Aproved
553	(D.r. 217)	XP_019831403.1	77.32	10	2	2	Y	Hemoglobin subunit beta [Bos indicus]	RBC	Bos indicus	Bos indicus	Zebu	Bovinae	MLTAEEK.A	A.DAVMNNPK.V
554	(D.r. 217)	Q29443	58.66	1	1	1	N	Serotransferrin OS=Bos taurus OX=9913 GN=TF PE=2 SV=1	P	Bos taurus	Bos taurus	European European cow	Bovinae	R.GPNHAVVSR.K
555	(D.r. 217)	XP_019818466.1	238.56	14	12	3	Y	Serum Albumin [Bos indicus]	P	Bos indicus	Bos indicus	Zebu	Bovinae	R.EKVLTSSAR.Q	R.SLGKVGTR.C	Y.ICDNQDTISSK.L
556	(D.r. 217)	XP_010340891.1	128.47	7	4	3	Y	Albumin [Saimiri boliviensis boliviensis]	P	Saimiri boliviensis	Saimiri oerstedi	Squirrel monkey	Plathyrrini	K.AAFTECCQAADK.D	K.EACFAAEGPK.L	K.VPQVSTPTLVEVARNLGKVGTK.C
557	(D.r. 219)	XP_006047011.1	211.43	20	9	1	Y	Albumin [Bubalus bubalis]	P	Bubalus bubalus	Bubalus bubalus	Water buffalo	Bovinae	K.TVMENFVAFVDKCCAADDKEACFALEGPK.L	K.ATEEQLKTVMENFVAFVDK.C
558	(D.r. 219)	P02769	151.82	22	9	7	Y	Albumin OS=Bos taurus OX=9913 GN=ALB PE=1 SV=4	P	Bos taurus	Bos taurus	European cow	Bovinae	K.LGEYGFQNALIVR.Y	K.DAFLGSFLYEYSR.R	R.RHPEYAVSVLLR.L	K.HLVDEPQNLIK.Q	K.TVMENFVAFVDKCCAADDKEACFAVEGPK.L	K.YICDNQDTISSK.L	R.LSQKFPK.A
559	(D.r. 219)	XP_019843813.1	352.25	82	15	5	Y	Hemoglobin subunit alpha-like [Bos indicus]	RBC	Bos taurus	Bos taurus	European cow	Bovinae	K.AVEHLDDLPGALSELSDLHAHKLR.V	K.AVEHLDDLPGALSELSDLHAHK.L	K.VGGHAAEYGAEALER.M	K.LLSHSLLVTLASHLPSDFTPAVHASLDK.F	K.VGGHAAEYGAEALERMFLSFPTTK.T	S.ELSDLHAHKLR.V
560	(D.r. 219)	XP_019831403.1	256.45	81	14	2	Y	Hemoglobin subunit beta [Bos indicus]	RBC	Bos indicus	Bos indicus	Zebu	Bovinae	K.VVAGVANALAHR.Y	K.VVAGVANALAHRYH
561	(D.r. 219)	P02070	195.17	95	16	8	Y	Hemoglobin subunit beta OS=Bos taurus OX=9913 GN=HBB PE=1 SV=1	RBC	Bos taurus	Bos taurus	European cow	Bovinae	MLTAEEKAAVTAFWGK.V	K.GTFAALSELHCDKLHVDPENFK.L	K.HLDDLKGTFAALSELHCDK.L	K.AAVTAFWGKVKVDEVGGEALGR.L	K.HLDDLKGTFAALSELHCDKLHVDPENFK.L	R.NFGKEFTPVLQADFQK.V	K.GTFAALSELHCDKLHVDPENFKLLGNVLVVVLAR.N	R.NFGKEFTPVLQADFQKVVAGVANALAHR.Y
562	(D.r. 219)	XP_020760940.1	130.08	35	4	1	Y	Hemoglobin subunit beta [Odocoileus virginianus texanus]	RBC	Odocoileus virginianus	Odocoileus virginianus	Deer	Cervidae	K.AAVTGFWGKVKVDEVGAEALGR.L
563	(D.r. 219)	NP_001166576.1	64.74	5	3	2	Y	Albumin precursor [Cavia porcellus]	P	Cavia porcellus	Cuniculus/Dasyprocta	Paca, agouti	Dasyproctidae	R.RHPEYSIGMLLR.I	K.TVMGDFAAFLK.K
564	(D.r. 219)	XP_045329730.1	82.45	6	3	1	Y	Albumin [Leopardus geoffroyi]	P	Leopardus geoffroyi	Leopardus pardalis	Oelot	Felidae	K.AACLTPKIDALR.E
565	(D.r. 219)	XP_045315957.1	148.22	33	4	1	Y	Hemoglobin subunit alpha [Leopardus geoffroyi]	RBC	Leopardus geoffroyi	Leopardus pardalis	Ocelot	Felidae	Q.AVAHMDDLPNALSALSDLHAYKLR.V
566	(D.r. 219)	XP_047575458.1	65.07	8	3	1	Y	Albumin [Lutra lutra]	P	Lutra lutra	Lontra longicaudis	Otter	Mustelidae	ATDEQLKTVMGDFGAFVDKC
567	(D.r. 219)	XP_047549623.1	89.04	29	2	1	Y	Hemoglobin subunit beta [Lutra lutra]	RBC	Lutra lutra	Lontra longicaudis	Otter	Mustelidae	K.VNVDEVGGEALGRLLVVYPWTQRFFDSFGDLSSPDAVMGNPK.V
568	(D.r. 219)	732178A	174.14	45	6	2	Y	Hemoglobin alpha [Ateles geoffroyi]	RBC	Ateles geoffroyi	Ateles geoffroyi	Spider monkey	Plathyrrini	L.TNAVAHVDDMPNALSALSDLHAHK.L	K.KVADALTNAVAHVDDMPNALSALSDLHAHK.L
569	(D.r. 219)	P68232.2	97.41	20	2	1	Y	Hemoglobin beta chain [Ateles geoffroyi]	RBC	Ateles geoffroyi	Ateles geoffroyi	Spider monkey	Plathyrrini	R.FFESFGDLSTPDAVMSNPK.V
570	(D.r. 219)	XP_017377050.2	173.39	45	6	2	Y	Hemoglobin subunit alpha [Cebus imitator]	RBC	Cebus imitator	Cebus capucinus	Capucin monkey	Plathyrrini	K.KVADALSNAVAHVDDMPNALSALSDLHAHK.L	K.KVADALSNAVAHVDDMPN.A
571	(D.r. 220)	XP_019843813.1	181.22	56	4	4	N	Hemoglobin subunit alpha-like [Bos indicus]	RBC	Bos indicus	Bos indicus	Zebu	Bovinae	K.VGGHAAEYGAEALER.M	K.AVEHLDDLPGALSELSDLHAHKLR.V	K.AVEHLDDLPGALSELSDLHAHK.L	K.LLSHSLLVTLASHLPSDFTPAVHASLDKFLANVSTVLTSK.Y
572	(D.r. 220)	XP_025122293.1	127.23	34	3	3	Y	Hemoglobin subunit beta [Bubalus bubalis]	RBC	Bubalus bubalis	Bubalus bubalis	Wateer buffalo	Bovinae	MLTAEEKAAVTAFWGK.V	K.LLGNVLVVVLAR.H	K.GTFAALSELHCDKLHVDPENFKLLGNVLVVVLAR.H
573	(D.r. 223)	XP_006047011.1	453.02	51	55	1	Y	Albumin [Bubalus bubalis]	P	Bubalus bubalis	Bubalus bubalis	Water buffalo	Bovinae	K.SLHTLFGEELCK.V
574	(D.r. 223)	P02769	343.04	65	78	20	Y	Albumin OS=Bos taurus OX=9913 GN=ALB PE=1 SV=4	P	Bos taurus	Bos taurus	European cow	Bovinae	R.LAKEYEATLEECCAK.D	K.TCVADESHAGCEK.S	K.DDPHACYSTVFDK.L	K.DDPHACYSTVFDKLK.H	K.CCTESLVNRRPCFSALTPDETYVPK.A	K.EYEATLEECCAK.D	R.CCTKPESER.M	K.LVNELTEFAK.T	K.FPKAEFVEVTK.L	R.RPCFSALTPDETYVPK.A	R.FKDLGEEHFK.G	K.AEFVEVTK.L	Y.ICDNQDTISSK.L	K.DLGEEHFK.G	K.EYEATLEECCAKDDPHACYSTVFDK.L	K.QNCDQFEK.L	K.EYEATLEECCAKDDPHACYSTVFDKLK.H	S.ALTPDETYVPK.A	C.FSALTPDETYVPK.A	T.RCCTKPESER.M
575	(D.r. 223)	P28800	110.66	10	4	4	Y	Alpha-2-antiplasmin OS=Bos taurus OX=9913 GN=SERPINF2 PE=1 SV=2	P	Bos taurus	Bos taurus	European cow	Bovinae	R.LKEVLHADSGPCLPHLLSR.L	R.SKFDPNLTQR.G	K.GEDLANINR.W	R.LCQDLGPGAFR.L
576	(D.r. 223)	Q7SIH1	185.68	10	12	12	Y	Alpha-2-macroglobulin OS=Bos taurus OX=9913 GN=A2M PE=1 SV=2	P	Bos taurus	Bos taurus	European cow	Bovinae	K.HFDGSYSTFGEHR.G	R.NPSNCYGEESNAVCEK.F	R.QTVSWAVTPK.S	K.AILYLNTGYQR.Q	R.VTASPQSLCALR.A	K.NEESLVFVQTDKPIYKPEQTVK.F	K.ATVLNYLPK.C	R.DTGLGLSPTASLR.V	K.IQEEGTEVELTGK.G	K.GPTQEFK.K	K.AGALCLSR.D	F.DDTSEPPTETVRK.Y
577	(D.r. 223)	P41361	121.31	13	7	2	Y	Antithrombin-III OS=Bos taurus OX=9913 GN=SERPINC1 PE=1 SV=2	P	Bos taurus	Bos taurus	European cow	Bovinae	R.SDLYVSDAFHK.A	K.FSPENTRK.E
578	(D.r. 223)	XP_006055340.1	208.84	41	8	8	N	Cytochrome c [Bubalus bubalis]	Mit	Bubalus bubalis	Bubalus bubalis	Water buffalo	Bovinae	K.TGPNLHGLFGR.K	K.TGQAPGFSYTDANK.N	K.TGQAPGFSYTDANKNK.G	R.KTGQAPGFSYTDANK.N	K.TGPNLHGLFGRK.T	K.KYIPGTK.M	K.MIFAGIKK.K	R.KTGQAPGFSYTDANKNK.G
579	(D.r. 223)	O46415	156.95	18	8	1	Y	Ferritin light chain OS=Bos taurus OX=9913 GN=FTL PE=2 SV=3	P	Bos taurus	Bos taurus	European cow	Bovinae	R.LLKLQNQR.G
580	(D.r. 223)	XP_019832861.1	94.52	2	2	2	N	Fibrinogen alpha chain [Bos indicus]	P	Bos indicus	Bos indicus	Zebu	Bovinae	R.ALEHKVDLEDYK.N	R.ALEHKVDLEDYKNQQK.Q
581	(D.r. 223)	XP_019832862.1	159.77	17	8	2	Y	Fibrinogen beta chain [Bos indicus]	P	Bos indicus	Bos indicus	Zebu	Bovinae	R.ISQLTNMGPTK.L	K.LQDTLVR.Q
582	(D.r. 223)	P02676	114.28	18	8	5	Y	Fibrinogen beta chain OS=Bos taurus OX=9913 GN=FGB PE=1 SV=2	P	Bos taurus	Bos taurus	European cow	Bovinae	K.ISQLTNMGPTK.L	K.EDGGGWWYNR.C	K.LQDTLVR.Q	R.CHAANPNGR.Y	K.IETMREK.V
583	(D.r. 223)	XP_019832860.1	246.97	30	15	8	Y	Fibrinogen gamma chain isoform X2 [Bos indicus]	P	Bos indicus	Bos indicus	Zebu	Bovinae	R.FLQEIYNSNSQK.I	K.VTGENDKYR.L	R.DCQDVANK.G	R.LDGSLDFKK.N	R.DCQDVANKGAK.E	R.LDGSLDFK.K	K.IHDVTGRDCQDVANKGAK.E	K.RLDGSLDFK.K
584	(D.r. 223)	P12799	180.97	27	14	1	Y	Fibrinogen gamma-B chain OS=Bos taurus OX=9913 GN=FGG PE=1 SV=1	P	Bos taurus	Bos taurus	European cow	Bovinae	R.FLQEVYNSNSQK.I
585	(D.r. 223)	P01966	160.00	42	6	1	Y	Hemoglobin subunit alpha OS=Bos taurus OX=9913 GN=HBA PE=1 SV=2	RBC	Bos taurus	Bos taurus	European cow	Bovinae	M.VLSAADKGNVK.A
586	(D.r. 223)	XP_019843813.1	263.61	42	7	3	Y	Hemoglobin subunit alpha-like [Bos indicus]	RBC	Bos indicus	Bos indicus	Zebu	Bovinae	K.TYFPHFDLSHGSAQVK.G	K.VASLRETYGDMADCCAK.Q	T.RCCTKPESER.M
587	(D.r. 223)	XP_025122293.1	264.95	52	12	2	Y	Hemoglobin subunit beta [Bubalus bubalis]	RBC	Bubalus bubalis	Bubalus bubalis	Water buffalo	Bovinae	K.VHVDEVGGEALGR.L	K.AAVTAFWGK.V
588	(D.r. 223)	ACS34824.1	117.09	12	3	1	N	Immunoglobulin G3 heavy chain constant region, partial [Bubalus bubalis]	P	Bubalus bubalis	Bubalus bubalis	Water buffalo	Bovinae	P.IQHQDWLQGK.E
589	(D.r. 223)	AQT27060.1	222.80	16	17	11	Y	Immunoglobulin gamma heavy chain [Bos taurus]	P	Bos taurus	Bos taurus	European cow	Bovinae	R.IQHQDWTGGKEFTCK.V	K.VHNEGLPAPIVR.T	K.VYPLSSCCGDK.S	F.VDNVEVNTATTKPR.E	L.VTVSSASTTAPK.V	C.KVHNEGLPAPIVR.T	Q.GLLVTVSSASTTAPK.V	L.LVTVSSASTTAPK.V	R.ESGPSLVK.P	E.GLPAPIVR.T	V.TVSSASTTAPK.V
590	(D.r. 223)	AAP55674.1	118.77	9	4	1	Y	Immunoglobulin heavy chain constant region, partial [Bos taurus]	P	Bos taurus	Bos taurus	European cow	Bovinae	R.NSLSGDGNSK.S
591	(D.r. 223)	Q8SPP7	100.75	29	4	4	Y	Peptidoglycan recognition protein 1 OS=Bos taurus OX=9913 GN=PGLYRP1 PE=1 SV=1	P	Bos taurus	Bos taurus	European cow	Bovinae	R.DVQQTLSPGDELYK.I	R.AAQSLLACGAAR.G	R.GYLTPNYEVK.G	R.YVVVSHTAGSVCNTPASCQR.Q
592	(D.r. 223)	P00978	108.45	10	4	4	Y	Protein AMBP OS=Bos taurus OX=9913 GN=AMBP PE=1 SV=2	P	Bos taurus	Bos taurus	European cow	Bovinae	R.TVEACNLPIVQGPCR.S	K.FYSEKECK.E	R.FSYGGCK.G	R.FSYGGCKGNGNK.F
593	(D.r. 223)	P18902	84.72	15	3	3	Y	Retinol-binding protein 4 OS=Bos taurus OX=9913 GN=RBP4 PE=1 SV=1	P	Bos taurus	Bos taurus	European cow	Bovinae	R.DPSGFSPEVQK.I	R.QRQEELCLAR.Q	R.VKENFDK.A
594	(D.r. 223)	Q29443	288.91	59	48	40	Y	Serotransferrin OS=Bos taurus OX=9913 GN=TF PE=2 SV=1	P	Bos taurus	Bos taurus	European cow	Bovinae	K.DGTRKPVTDAENCHLAR.G	R.KPVTDAENCHLAR.G	K.KTYDSYLGDDYVR.A	K.TYDSYLGDDYVR.A	K.TSDANINWNNLKDKK.S	K.TEGESCKNTPEKGYLAVAVVK.T	K.DQTVIQNTDGNNNEAWAK.N	K.NTPEKGYLAVAVVK.T	K.HSTVFDNLPNPEDRK.N	K.TSDANINWNNLK.D	K.ILNKQQDDFGK.S	R.GPNHAVVSR.K	K.GTGKECVPNSNER.Y	K.TSHMDCIK.A	R.GPNHAVVSRK.D	K.DKPDNFQLFQSPHGK.D	K.NLKKENFEVLCK.D	K.ELPDPQESIQR.A	R.WCTISTHEANK.C	K.CACSNHEPYFGYSGAFK.C	R.CLVEKGDVAFVKDQTVIQNTDGNNNEAWAK.N	K.TEGESCKNTPEK.G	K.WCAIGHQER.T	K.LYKELPDPQESIQR.A	K.CASFRENVLR.I	K.DTDFKLNELR.G	K.LCQLCAGK.G	K.CGLVPVLAENYKTEGESCK.N	R.ILESGPFVSCVKK.T	K.ECVPNSNER.Y	K.GYLAVAVVK.T	K.ENFEVLCK.D	K.INNCKFDEFFSAGCAPGSPR.N	K.LLEACTFHKP	K.DNPQTHYYAVAVVKK.D	K.GDVAFVKDQTVIQNTDGNNNEAWAK.N
595	(D.r. 223)	A2I7M9	142.53	17	8	1	N	Serpin A3-2 OS=Bos taurus OX=9913 GN=SERPINA3-2 PE=3 SV=1	P	Bos taurus	Bos taurus	European cow	Bovinae	K.MRDLEAK.L
596	(D.r. 223)	A2I7N1	164.72	22	10	1	Y	Serpin A3-5 OS=Bos taurus OX=9913 GN=SERPINA3-5 PE=3 SV=1	P	Bos taurus	Bos taurus	European cow	Bovinae	K.HTEQAEFHVSK.N
597	(D.r. 223)	A2I7N3	168.41	17	9	6	Y	Serpin A3-7 OS=Bos taurus OX=9913 GN=SERPINA3-7 PE=3 SV=1	P	Bos taurus	Bos taurus	European cow	Bovinae	K.TPFNPNHTYESEFHVSQNER.V	R.FSISSHYQLK.D	K.LAVSHVIHK.A	A.VSHVIHK.A	K.LINEYVK.N	R.FSISSHYQLKDI.L
598	(D.r. 223)	A6QPQ2	136.71	19	8	1	Y	Serpin A3-8 OS=Bos taurus OX=9913 GN=SERPINA3-8 PE=2 SV=1	P	Bos taurus	Bos taurus	European cow	Bovinae	K.AVLDVGEEGTEGAAATGVK.V
599	(D.r. 223)	Q5BIR5	73.51	5	2	1	Y	Serpin B8 OS=Bos taurus OX=9913 GN=SERPINB8 PE=2 SV=1	P	Bos taurus	Bos taurus	European cow	Bovinae	E.TNSILFCGR.F
600	(D.r. 223)	XP_019818466.1	523.15	72	84	3	Y	Serum Albumin [Bos indicus]	P	Bos indicus	Bos indicus	Zebu	Bovinae	K.TCVADESHAGCEK.S	R.ALKAWSVAR.L	K.SHCIAEVE.K
601	(D.r. 223)	P00442	152.85	28	5	2	Y	Superoxide dismutase [Cu-Zn] OS=Bos taurus OX=9913 GN=SOD1 PE=1 SV=2	RBC	Bos taurus	Bos taurus	European cow	Bovinae	R.HVGDLGNVTADK.N	R.LACGVIGIAK
602	(D.r. 223)	Q3MHN5	54.80	2	1	1	Y	Vitamin D-binding protein OS=Bos taurus OX=9913 GN=GC PE=2 SV=1	P	Bos taurus	Bos taurus	European cow	Bovinae	R.ICSQYAAYGK.E
603	(D.r. 223)	P49822	217.30	15	16	1	Y	Albumin OS=Canis lupus familiaris OX=9615 GN=ALB PE=1 SV=3	P	Canis lupus	Canis lupus	Dog	Canidae	L.YYAQQYK.G
604	(D.r. 223)	P49819	119.88	13	5	2	Y	Dihydrolipoyl dehydrogenase, mitochondrial OS=Canis lupus	Mit	Canis lupus	Canis lupus	Dog	Canidae	K.ADGSTQVIDTK.N	K.TVCVEKNETLGGTCLNVGCIPSK.A
605	(D.r. 223)	Q28259	128.42	21	6	4	Y	Glyceraldehyde-3-phosphate dehydrogenase OS=Canis lupus	RBC	Canis lupus	Canis lupus	Dog	Canidae	R.GAAQNIIPASTGAAK.A	K.AAKYDDIKK.V	K.VIPELNGK.L	K.SISIFQERDPANIK.W
606	(D.r. 223)	XP_025845187.1	114.66	12	3	1	N	Ig heavy chain Mem5-like, partial [Vulpes vulpes]	P	Vulpes vulpes	Urocyon cinereoargenteus	Gray fox	Canidae	G.EVQLVESGGDLVKPGGSLR.L
607	(D.r. 223)	P01784	75.37	25	2	1	N	Ig heavy chain V region GOM OS=Canis lupus familiaris OX=9615 PE=1 SV=1	P	Canis lupus	Canis lupus	Dog	Canidae	R.FTISKDNAK.D
608	(D.r. 223)	XP_025840884.1	353.27	18	17	1	Y	Serum Albumin [Vulpes vulpes]	P	Vulpes vulpes	Urocyon cinereoargenteus	Gray fox	Canidae	R.RPCFSGLEVDETYVPKE.F
609	(D.r. 223)	Q8WNN6	83.26	5	2	1	Y	Superoxide dismutase [Cu-Zn] OS=Canis lupus familiaris OX=9615 GN=SOD1 PE=2 SV=1	RBC	Canis lupus	Canis lupus	Dog	Canidae	R.TMVVHEKR.D
610	(D.r. 223)	P14639	265.31	26	25	1	Y	Albumin OS=Ovis aries OX=9940 GN=ALB PE=1 SV=1	P	Ovis aries	Ovis aries	Sheep	Capridae	K.KNCELFEK.H
611	(D.r. 223)	Q9XT27	86.39	4	3	1	Y	Ceruloplasmin OS=Ovis aries OX=9940 GN=CP PE=2 SV=1	P	Ovis aries	Ovis aries	Sheep	Capridae	K.NMATRPYSIHAHGVK.T
612	(D.r. 223)	CAA49451.1	175.85	13	9	4	Y	Immunoglobulin gamma-1 chain, partial [Ovis aries]	P	Ovis aries	Ovis aries	Sheep	Capridae	R.VVSALPIQHQDWTGGK.E	R.VVSALPIQHQDWTGGKEFK.C	P.IQHQDWTGGKEFK.C	S.ALPIQHQDWTGGKEFK.C
613	(D.r. 223)	P09670	159.69	24	6	3	Y	Superoxide dismutase [Cu-Zn] OS=Ovis aries OX=9940 GN=SOD1 PE=1 SV=2	RBC	Ovis aries	Ovis aries	Sheep	Capridae	K.AVCVLKGDGPVQGTIR.F	K.GDGPVQGTIR.F	D.GPVQGTIR.F
614	(D.r. 223)	OWK07416.1	158.25	8	4	1	Y	Hypotheticalprotein Celaphus_00017124, partial [Cervus elaphus hippelaphus]	RBC	Cervus elaphus hippelaphus	Odocoileus virginianus	Deer	Cervidae	R.NSLSGNGNSK.S
615	(D.r. 223)	KAF4018203.1	90.59	3	2	1	N	Hypotheticalprotein G4228_009434 [Cervus hanglu yarkandensis]	P	Cervus hanglu yarkandensis	Odocoileus virginianus	Deer	Cervidae	T.SGVHTFPAVR.Q	K.EFKCKVYNKGLPAPIVRTISRTK.G
616	(D.r. 223)	NP_001166576.1	170.09	5	4	1	Y	Albumin precursor [Cavia porcellus]	P	Cavia porcellus	Cuniculus/Dasyprocta	Paca, agouti	Dasyproctidae	R.LCILHEK.T
617	(D.r. 223)	XP_012996226.1	158.67	11	4	1	Y	Fibrinogen gamma chain [Cavia porcellus]	P	Cavia porcellus	Cuniculus/Dasyprocta	Paca, agouti	Dasyproctidae	K.PDSIESATQNYK.K
618	(D.r. 223)	P01862	94.17	6	3	1	Y	Ig gamma-2 chain C region OS=Cavia porcellus OX=10141 PE=1 SV=1	P	Cavia porcellus	Cuniculus/Dasyprocta	Paca, agouti	Dasyproctidae	A.TCNVAHPASSTK.V
619	(D.r. 223)	AHA35861.1	125.39	6	3	2	Y	Immunoglobulin gamma heavy chain, partial [Cavia porcellus]	P	Cavia porcellus	Cuniculus/Dasyprocta	Paca, agouti	Dasyproctidae	A.DGSYFLYSK.L	G.SYFLYSK.L
620	(D.r. 223)	QWC92951.1	75.58	4	2	3	Y	IgA heavy chain, partial [Monodelphis domestica]	P	Monodelphis domestica	Didelphis marsupialis	Opossum	Didelphidae	K.AEDTATFYCAR.G	K.YRVSSVLEICTEEWLR.G	K.LSCKTSGFTFSNYYMGWVR.Q
621	(D.r. 223)	Q5XLE4	204.12	10	11	2	Y	Albumin OS=Equus asinus OX=9793 GN=ALB PE=1 SV=1	P	Equus asinus	Equus asinus	Donkey	Equidae	K.VHKECCHGDLLECADDRADLTK.Y	K.ECCHGDLLECADDRADLTK.Y
622	(D.r. 223)	Q8MIP0	171.83	30	8	1	Y	Ferritin heavy chain OS=Equus caballus OX=9796 GN=FTH1 PE=2 SV=3	P	Equus caballus	Equus caballus	Horse	Equidae	K.ELGDHVTNLRR.M
623	(D.r. 223)	AAG01011.1	86.45	4	3	1	Y	Immunoglobulin G heavy chain, partial [Equus caballus]	P	Equus caballus	Equus caballus	Horse	Equidae	K.NTVSVTCLVK.D
624	(D.r. 223)	P49064	240.70	17	19	3	Y	Albumin OS=Felis catus OX=9685 GN=ALB PE=1 SV=1	P	Felis catus	Felis catus	Cat	Felidae	K.IHKECCHGDLLECADDR.A	K.IHKECCHGDLLEC.A	K.YICENQDSISTK.L
625	(D.r. 223)	XP_003984974.1	122.16	9	6	1	Y	Fibrinogen gamma chain [Felis catus]	P	Felis catus	Felis catus	Cat	Felidae	R.TSTADYAMFR.V
626	(D.r. 223)	XP_019323347.1	360.73	19	20	1	Y	Serum Albumin [Panthera pardus]	P	Panthera pardus	Panthera Onca	Jaguar	Felidae	K.YICENQDSISTK.L
627	(D.r. 223)	P02768	211.85	15	16	4	Y	Albumin OS=Homo sapiens OX=9606 GN=ALB PE=1 SV=2	P	Homo sapiens	Homo sapiens	Human	Hominae	R.AFKAWAVAR.L	K.LKECCEKPLLEK.S	K.KVPQVSTPTLVEVSRN.L	K.ECCEKPLLEK.S
628	(D.r. 223)	P00450	66.32	2	2	1	Y	Ceruloplasmin OS=Homo sapiens OX=9606 GN=CP PE=1 SV=1	P	Homo sapiens	Homo sapiens	Human	Hominae	K.YTVNQCR.R
629	(D.r. 223)	P12532	137.47	20	9	6	Y	Creatine kinase U-type, mitochondrial OS=Homo sapiens OX=9606 GN=CKMT1B PE=1 SV=1	Mit	Homo sapiens	Homo sapiens	Human	Hominae	R.AGVHIKLPLLSK.D	K.HTTDLDASK.I	R.VVVDALSGLK.G	R.GIWHNNEK.S	R.SGYFDER.Y	R.LYPPSAEYPDLR.K
630	(D.r. 223)	P02679	123.06	8	3	1	Y	Fibrinogen gamma chain OS=Homo sapiens OX=9606 GN=FGG PE=1 SV=3	P	Homo sapiens	Homo sapiens	Human	Hominae	R.NSWGEPWGER.G
631	(D.r. 223)	A0A0C4DH29	76.77	21	2	1	Y	Immunoglobulin heavy variable 1-3 OS=Homo sapiens OX=9606 GN=IGHV1-3 PE=3 SV=1	P	Homo sapiens	Homo sapiens	Human	Hominae	T.SASTAYMELSSLR.S
632	(D.r. 223)	P01766	72.09	32	3	1	Y	Immunoglobulin heavy variable 3-13 OS=Homo sapiens OX=9606 GN=IGHV3-13 PE=1 SV=2	P	Homo sapiens	Homo sapiens	Human	Hominae	R.AGDTAVYYCAR
633	(D.r. 223)	P01700	96.29	14	4	1	Y	Immunoglobulin lambda variable 1-47 OS=Homo sapiens OX=9606 GN=IGLV1-47 PE=1 SV=2	P	Homo sapiens	Homo sapiens	Human	Hominae	S.NNQRPSGVPDRFSGSK.S
634	(D.r. 223)	P01701	81.62	11	2	2	N	Immunoglobulin lambda variable 1-51 OS=Homo sapiens OX=9606 GN=IGLV1-51 PE=1 SV=2	P	Homo sapiens	Homo sapiens	Human	Hominae	K.RPSGIPDRFSGSK.S	K.RPSGIPDR.F
635	(D.r. 223)	A0A075B6J9	98.06	12	4	1	N	Immunoglobulin lambda variable 2-18 OS=Homo sapiens OX=9606 GN=IGLV2-18 PE=3 SV=2	P	Homo sapiens	Homo sapiens	Human	Hominae	S.NRPSGVPDR.F
636	(D.r. 223)	P0DOX8	98.51	10	4	1	N	Immunoglobulin lambda-1 light chain OS=Homo sapiens OX=9606 PE=1 SV=1	P	Homo sapiens	Homo sapiens	Human	Hominae	K.VTVLGQPK.A
637	(D.r. 223)	P16671	52.85	3	2	2	N	Platelet glycoprotein 4 OS=Homo sapiens OX=9606 GN=CD36 PE=1 SV=2	P	Homo sapiens	Homo sapiens	Human	Hominae	K.VAIIDTYK.G	K.TGTEVYR.Q
638	(D.r. 223)	A0A0C4DH35	60.43	23	2	1	N	Probable non-functional Immunoglobulin heavy variable 3-35 OS=Homo sapiens OX=9606 GN=IGHV3-35 PE=1 SV=1	P	Homo sapiens	Homo sapiens	Human	Hominae	K.GLEWVSGV.S
639	(D.r. 223)	A0A0C4DH36	85.46	19	3	1	Y	Probable non-functional Immunoglobulin heavy variable 3-38 OS=Homo sapiens OX=9606 GN=IGHV3-38 PE=1 SV=1	P	Homo sapiens	Homo sapiens	Human	Hominae	R.DNSKNTLYLQMNNLR.A
640	(D.r. 223)	A0A075B6I7	92.09	13	2	1	Y	Probable non-functional Immunoglobulin lambda variable 5-48 OS=Homo sapiens OX=9606 GN=IGLV5-48 PE=1 SV=2	P	Homo sapiens	Homo sapiens	Human	Hominae	K.HQGSGVPSR.F
641	(D.r. 223)	Q07954	66.09	1	2	2	N	Prolow-density lipoprotein receptor-related protein 1 OS=Homo sapiens OX=9606 GN=LRP1 PE=1 SV=2	P	Homo sapiens	Homo sapiens	Human	Hominae	R.YVVISQGLDKPR.A	R.MYDAQQQQVGTNK.C
642	(D.r. 223)	P02760	55.01	3	1	1	Y	Protein AMBP OS=Homo sapiens OX=9606 GN=AMBP PE=1 SV=1	P	Homo sapiens	Homo sapiens	Human	Hominae	R.TVAACNLPIVR.G
643	(D.r. 223)	P35237	81.76	5	2	1	Y	Serpin B6 OS=Homo sapiens OX=9606 GN=SERPINB6 PE=1 SV=3	P	Homo sapiens	Homo sapiens	Human	Hominae	K.NEEKPVQMMFK.Q
644	(D.r. 223)	P50452	94.96	5	3	1	N	Serpin B8 OS=Homo sapiens OX=9606 GN=SERPINB8 PE=1 SV=2	P	Homo sapiens	Homo sapiens	Human	Hominae	R.TGTQYLLRTANR.L
645	(D.r. 223)	P49065	223.96	11	14	2	Y	Albumin OS=Oryctolagus cuniculus OX=9986 GN=ALB PE=1 SV=2	P	Oryctolagus cuniculus	Oryctolagus cuniculus	Rabbit	Leporidae	V.ADESAANCDK.S	K.YKAILTECCEAADK.G
646	(D.r. 223)	P19134	147.14	8	8	1	Y	Serotransferrin OS=Oryctolagus cuniculus OX=9986 GN=TF PE=1 SV=4	P	Oryctolagus cuniculus	Oryctolagus cuniculus	Rabbit	Leporidae	K.TKDLLFRDDTK.C
647	(D.r. 223)	P11009	86.29	11	5	1	Y	Creatine kinase S-type, mitochondrial OS=Gallus gallus OX=9031 GN=CKMT2 PE=1 SV=2	Mit	Gallus gallus	Gallus gallus	Chicken	Phasianidae	K.ITHGQFDER.Y
648	(D.r. 223)	P08267	143.83	30	5	1	Y	Ferritin heavy chain OS=Gallus gallus OX=9031 GN=FTH PE=2 SV=2	P	Gallus gallus	Gallus gallus	Chicken	Phasianidae	K.LATEKNDPHLCDFIETHYLDEQVK.A
649	(D.r. 223)	G1MRK4	84.33	5	3	1	Y	Fibrinogen beta chain OS=Meleagris gallopavo OX=9103 GN=FGB PE=4 SV=3 [Meleagris gallopavo]	P	Meleagris gallopavo	Meleagris gallopavo	Turkey	Phasianidae	R.AVVDSLHK.K
650	(D.r. 223)	P09623	92.12	10	4	1	Y	Dihydrolipoyl dehydrogenase, mitochondrial OS=Sus scrofa OX=9823 GN=DLD PE=1 SV=1	Mit	Sus scrofa	Sus scrofa	Pig	Suina	K.NQVTATKADGSTEVINTK.N
651	(D.r. 223)	XP_005666850.1	85.96	4	2	2	N	Fibrinogen gamma chain isoform X1 [Sus scrofa]	P	Sus scrofa	Sus scrofa	Pig	Suina	R.VGPESDKYR.M	K.VIQLEAKCQEPCK.D
652	(D.r. 225)	Q2HJ98	51.48	7	2	2	N	Acylpyruvase FAHD1, mitochondrial OS=Bos taurus OX=9913 GN=FAHD1 PE=2 SV=1	Mit	Bos taurus	Bos taurus	European cow	Bovinae	K.GLPWTLAK.S	K.FKVERPEY
653	(D.r. 225)	Q3Y5Z3	120.75	15	4	4	N	Adiponectin OS=Bos taurus OX=9913 GN=ADIPOQ PE=1 SV=1	P	Bos taurus	Bos taurus	European cow	Bovinae	K.IFYNQQNHYDGTTGK.F	R.QVTVPNVPIRFTK.I	R.QVTVPNVPIR.F	R.SAFSVGLER.Q
654	(D.r. 225)	P02769	305.13	57	40	33	Y	Albumin OS=Bos taurus OX=9913 GN=ALB PE=1 SV=4	P	Bos taurus	Bos taurus	European cow	Bovinae	K.CCAADDKEACFAVEGPK.L	K.SLHTLFGDELCK.V	K.DDPHACYSTVFDKLK.H	K.QEPERNECFLSHKDDSPDLPK.L	K.HLVDEPQNLIK.Q	R.LAKEYEATLEECCAK.D	K.TCVADESHAGCEK.S	K.DDPHACYSTVFDK.L	R.RHPEYAVSVLLR.L	R.KVPQVSTPTLVEVSR.S	K.LKECCDKPLLEK.S	K.LKPDPNTLCDEFKADEK.K	R.CCTKPESER.M	K.VPQVSTPTLVEVSR.S	K.ECCDKPLLEK.S	K.YICDNQDTISSK.L	R.LCVLHEKTPVSEKVTK.C	K.CCTESLVNR.R	R.RPCFSALTPDETYVPK.A	K.YNGVFQECCQAEDK.G	K.TPVSEKVTK.C	K.SHCIAEVEK.D	K.CCTESLVNRRPCFSALTPDETYVPK.A	K.LVNELTEFAK.T	R.FKDLGEEHFK.G	K.AEFVEVTK.L	K.KQTALVELLK.H	K.DLGEEHFK.G	K.EYEATLEECCAKDDPHACYSTVFDKLK.H	K.ATEEQLK.T	K.QNCDQFEK.L	K.YLYEIAR.R	K.LKPDPNTLCDEFK.A
655	(D.r. 225)	Q7SIH1	119.54	5	6	6	Y	Alpha-2-macroglobulin OS=Bos taurus OX=9913 GN=A2M PE=1 SV=2	P	Bos taurus	Bos taurus	European cow	Bovinae	R.VTASPQSLCALR.A	R.DTGLGLSPTASLR.V	R.QTVSWAVTPK.S	K.YRNPSNCYGEESNAVCEK.F	K.AGALCLSR.D	R.VTMNMCR.K
656	(D.r. 225)	P41361	101.90	11	6	1	N	Antithrombin-III OS=Bos taurus OX=9913 GN=SERPINC1 PE=1 SV=2	P	Bos taurus	Bos taurus	European cow	Bovinae	K.FSPENTRK.E
657	(D.r. 225)	O46415	166.10	18	8	1	Y	Ferritin light chain OS=Bos taurus OX=9913 GN=FTL PE=2 SV=3	P	Bos taurus	Bos taurus	European cow	Bovinae	R.LLKLQNQR.G
658	(D.r. 225)	Q3ZBD7	180.99	24	16	1	Y	Glucose-6-phosphate isomerase OS=Bos taurus OX=9913 GN=GPI PE=2 SV=4	RBC	Bos taurus	Bos taurus	European cow	Bovinae	E.QHGSDLNLR.R
659	(D.r. 225)	P01966	184.33	42	7	2	Y	Hemoglobin subunit alpha OS=Bos taurus OX=9913 GN=HBA PE=1 SV=2	RBC	Bos taurus	Bos taurus	European cow	Bovinae	M.VLSAADKGNVK.A	V.LSAADKGNVK.A
660	(D.r. 225)	XP_019843813.1	323.04	42	6	1	Y	Hemoglobin subunit alpha-like [Bos indicus]	RBC	Bos indicus	Bos indicus	Zebu	Bovinae	K.TYFPHFDLSHGSAQVK.G
661	(D.r. 225)	XP_019831403.1	348.40	50	14	3	Y	Hemoglobin subunit beta [Bos indicus]	RBC	Bos indicus	Bos indicus	Zebu	Bovinae	K.VVAGVANALAHRYH	K.VVAGVANALAHR.Y	V.VAGVANALAHR.Y
662	(D.r. 225)	XP_025122293.1	305.33	47	10	2	Y	Hemoglobin subunit beta [Bubalus bubalis]	RBC	Bubalus bubalis	Bubalus bubalis	Water buffalo	Bovinae	K.VHVDEVGGEALGR.L	K.AAVTAFWGK.V
663	(D.r. 225)	P02070	215.52	57	16	1	Y	Hemoglobin subunit beta OS=Bos taurus OX=9913 GN=HBB PE=1 SV=1	RBC	Bos taurus	Bos taurus	European cow	Bovinae	W.GKVKVDEVGGEALGR.L
664	(D.r. 225)	Q3B7M2	121.46	12	3	2	Y	Hydroxyacylglutathione hydrolase, mitochondrial OS=Bos taurus OX=9913 GN=HAGH PE=2 SV=3	Mit	Bos taurus	Bos taurus	European cow	Bovinae	R.VYCGHEYTINNLK.F	K.ALLEVLGR.L
665	(D.r. 225)	ACS34824.1	55.96	4	1	1	N	Immunoglobulin G3 heavy chain constant region, partial [Bubalus bubalis]	P	Bubalus bubalis	Bubalus bubalis	Water buffalo	Bovinae	R.NGQPESEDK.Y
666	(D.r. 225)	AQT27060.1	220.33	18	17	12	Y	Immunoglobulin gamma heavy chain [Bos taurus]	P	Bos taurus	Bos taurus	European cow	Bovinae	K.GQSVTCQVQHLSK.A	R.IQHQDWTGGKEFTCK.V	K.VYPLSSCCGDK.S	T.CKVHNEGLPAPIVR.T	R.NSWQEGDTYTCVVMHEALHNHYTQK.S	K.VHNEGLPAPIVR.T	Q.GLLVTVSSASTTAPK.V	L.LVTVSSASTTAPK.V	L.VTVSSASTTAPK.V	K.VDKAVDPTCKPSPC.D	K.AVDPTCKPSPC.D	F.VDNVEVNTATTKPR.E
667	(D.r. 225)	Q3SZB4	97.00	10	4	1	Y	Medium-chain specific acyl-CoA dehydrogenase, mitochondrial OS=Bos taurus OX=9913 GN=ACADM PE=2 SV=1	Mit	Bos taurus	Bos taurus	European cow	Bovinae	K.IAMGAFDK.T
668	(D.r. 225)	Q8SPP7	52.05	6	1	1	Y	Peptidoglycan recognition protein 1 OS=Bos taurus OX=9913 GN=PGLYRP1 PE=1 SV=1	P	Bos taurus	Bos taurus	European cow	Bovinae	R.AAQSLLACGAAR.G
669	(D.r. 225)	P00978	108.31	10	4	4	Y	Protein AMBP OS=Bos taurus OX=9913 GN=AMBP PE=1 SV=2	P	Bos taurus	Bos taurus	European cow	Bovinae	R.TVEACNLPIVQGPCR.S	R.FSYGGCKGNGNK.F	K.FYSEKECK.E	R.FSYGGCK.G
670	(D.r. 225)	Q29443	264.09	44	37	32	Y	Serotransferrin OS=Bos taurus OX=9913 GN=TF PE=2 SV=1	P	Bos taurus	Bos taurus	European cow	Bovinae	K.HSTVFDNLPNPEDRK.N	K.DGTRKPVTDAENCHLAR.G	K.HSTVFDNLPNPEDR.K	K.INNCKFDEFFSAGCAPGSPR.N	R.ILESGPFVSCVK.K	K.FDEFFSAGCAPGSPR.N	K.NTPEKGYLAVAVVK.T	K.TSHMDCIK.A	K.DNPQTHYYAVAVVK.K	R.GPNHAVVSR.K	K.TSDANINWNNLK.D	K.ILNKQQDDFGK.S	R.KNYELLCGDNTR.K	K.LYKELPDPQESIQR.A	K.DTDFKLNELR.G	K.WCAIGHQER.T	K.DKPDNFQLFQSPHGK.D	R.WCTISTHEANK.C	K.ELPDPQESIQR.A	K.GTGKECVPNSNER.Y	R.CLVEKGDVAFVKDQTVIQNTDGNNNEAWAK.N	K.GYLAVAVVK.T	K.TEGESCKNTPEK.G	R.KPVTDAENCHLAR.G	R.ILESGPFVSCVKK.T	K.NYELLCGDNTR.K	K.NYELLCGDNTRK.S	K.ECVPNSNER.Y	K.DNPQTHYYAVAVVKK.D	K.KENFEVLCK.D	K.ENFEVLCK.D	K.ILNKQQDDFG.K
671	(D.r. 225)	A2I7N1	157.85	21	11	1	Y	Serpin A3-5 OS=Bos taurus OX=9913 GN=SERPINA3-5 PE=3 SV=1	P	Bos taurus	Bos taurus	European cow	Bovinae	K.HTEQAEFHVSK.N
672	(D.r. 225)	A2I7N3	169.03	20	9	5	Y	Serpin A3-7 OS=Bos taurus OX=9913 GN=SERPINA3-7 PE=3 SV=1	P	Bos taurus	Bos taurus	European cow	Bovinae	K.TPFNPNHTYESEFHVSQNER.V	R.FSISSHYQLK.D	K.LAVSHVIHK.A	K.LINEYVK.N	K.LLDKFRK.D
673	(D.r. 225)	Q5BIR5	90.35	7	3	1	Y	Serpin B8 OS=Bos taurus OX=9913 GN=SERPINB8 PE=2 SV=1	P	Bos taurus	Bos taurus	European cow	Bovinae	E.TNSILFCGR.F
674	(D.r. 225)	P00442	184.83	52	8	1	Y	Superoxide dismutase [Cu-Zn] OS=Bos taurus OX=9913 GN=SOD1 PE=1 SV=2	RBC	Bos taurus	Bos taurus	European cow	Bovinae	K.AVCVLKGDGPVQGTIHFEAK.G
675	(D.r. 225)	O46375	149.02	35	5	5	N	Transthyretin OS=Bos taurus OX=9913 GN=TTR PE=1 SV=1	P	Bos taurus	Bos taurus	European cow	Bovinae	K.TSESGELHGLTTEDKFVEGLYK.V	K.TSESGELHGLTTEDK.F	K.AADETWEPFASGK.T	K.VLDAVRGSPAANVGVK.V	R.GSPAANVGVK.V
676	(D.r. 225)	P49819	235.67	30	19	2	Y	Dihydrolipoyl dehydrogenase, mitochondrial OS=Canis lupus familiaris OX=9615 GN=DLD PE=1 SV=1	Mit	Canis lupus	Canis lupus	Dog	Canidae	K.ADGSTQVIDTK.N	K.TVCVEKNETLGGTCLNVGCIPSK.A
677	(D.r. 225)	Q28259	164.71	27	8	5	Y	Glyceraldehyde-3-phosphate dehydrogenase OS=Canis lupus familiaris OX=9615 GN=GAPDH PE=2 SV=3	RBC	Canis lupus	Canis lupus	Dog	Canidae	K.AENGKLVINGK.S	K.SISIFQERDPANIK.W	R.GAAQNIIPASTGAAK.A	K.AAKYDDIKK.V	K.QASEGPLK.G
678	(D.r. 225)	XP_025845187.1	135.22	15	3	2	Y	Ig heavy chain Mem5-like, partial [Vulpes vulpes]	P	Vulpes vulpes	Urocyon cineteoargentus	Gray fox	Canidae	G.EVQLVESGGDLVKPGGSLR.L	K.NTLYLQMNSLR.A
679	(D.r. 225)	P01784	76.68	25	2	1	N	Ig heavy chain V region GOM OS=Canis lupus familiaris OX=9615 PE=1 SV=1	P	Canis lupus	Canis lupus	Dog	Canidae	R.FTISKDNAK.D
680	(D.r. 225)	Q8WNN6	98.96	12	4	2	Y	Superoxide dismutase [Cu-Zn] OS=Canis lupus familiaris OX=9615 GN=SOD1 PE=2 SV=1	RBC	Canis lupus	Canis lupus	Dog	Canidae	K.SKFSPENTKK.E	T.MVVHEKR.D
681	(D.r. 225)	P32262	113.18	12	7	2	N	Antithrombin-III OS=Ovis aries OX=9940 GN=SERPINC1 PE=2 SV=1	P	Ovis aries	Ovis aries	Sheep	Caprinae	K.SKFSPENTKK.E	K.FSPENTK.K
682	(D.r. 225)	CAA49451.1	117.04	9	6	1	Y	Immunoglobulin gamma-1 chain, partial [Ovis aries]	P	Ovis aries	Ovis aries	Sheep	Caprinae	P.IQHQDWTGGKEFK.C
683	(D.r. 225)	P09670	171.19	30	6	2	Y	Superoxide dismutase [Cu-Zn] OS=Ovis aries OX=9940 GN=SOD1 PE=1 SV=2	RBC	Ovis aries	Ovis aries	Sheep	Caprinae	K.AVCVLKGDGPVQGTIR.F	K.GDGPVQGTIR.F
684	(D.r. 225)	NP_001310707.1	222.86	9	5	1	Y	Albumin precursor [Equus africanus]	P	Equus africanus	Equus asinus	Donkey	Equidae	K.KAPQVSTPTLVEIGR.T
685	(D.r. 225)	P12762	94.73	8	4	1	Y	Aldehyde dehydrogenase, mitochondrial OS=Equus caballus OX=9796 GN=ALDH2 PE=1 SV=1	Mit	Equus caballus	Equus caballus	Horse	Equidae	K.LLCGGGAAADR.G
686	(D.r. 225)	Q8MIP0	173.27	27	9	1	Y	Ferritin heavy chain OS=Equus caballus OX=9796 GN=FTH1 PE=2 SV=3	P	Equus caballus	Equus caballus	Horse	Equidae	K.ELGDHVTNLRR.M
687	(D.r. 225)	XP_014695112.1	199.02	33	4	2	N	Hemoglobin subunit beta [Equus asinus]	RBC	Equus asinus	Equus asinus	Donkey	Equidae	R.HFGKDFTPELQASYQK.V	L.ALWDKVNEEEVGGEALGR.L
688	(D.r. 225)	AAG01011.1	77.39	6	4	2	Y	Immunoglobulin G heavy chain, partial [Equus caballus]	P	Equus caballus	Equus caballus	Horse	Equidae	K.NTVSVTCLVK.D	K.ALPAPVER.T
689	(D.r. 225)	P05091	100.86	10	4	1	N	Aldehyde dehydrogenase, mitochondrial OS=Homo sapiens OX=9606 GN=ALDH2 PE=1 SV=2	Mit	Homo sapiens	Homo sapiens	Human	Homininae	R.VVGNPFDSKTEQGPQVDETQFKK.I
690	(D.r. 225)	P17050	79.67	6	4	1	N	Alpha-N-acetylgalactosaminidase OS=Homo sapiens OX=9606 GN=NAGA PE=1 SV=2	Mit	Homo sapiens	Homo sapiens	Human	Homininae	C.RTDMPYR.Y
691	(D.r. 225)	O15382	82.12	5	2	2	Y	Branched-chain-amino-acid aminotransferase, mitochondrial OS=Homo sapiens OX=9606 GN=BCAT2 PE=1 SV=2	Mit	Homo sapiens	Homo sapiens	Human	Homininae	R.LFRPWLNMDR.M	R.LCLPSFDK.L
692	(D.r. 225)	Q9UI17	151.39	12	9	5	Y	Dimethylglycine dehydrogenase, mitochondrial OS=Homo sapiens OX=9606 GN=DMGDH PE=1 SV=2	Mit	Homo sapiens	Homo sapiens	Human	Homininae	R.SDGTWDVETPQGSMR.A	K.AGMKDVVLLEK.S	K.YPAPVTSLK.A	K.WTTTQYTEAK.A	R.FAGRPTQR.V	R.IVNAAGFWAR.E	K.LNKPADFIGK.Q	R.LATTPVRVDEFK.Y
693	(D.r. 225)	P00390	181.45	17	8	6	Y	Glutathione reductase, mitochondrial OS=Homo sapiens OX=9606 GN=GSR PE=1 SV=2	Mit	Homo sapiens	Homo sapiens	Human	Homininae	K.MGATKADFDNTVAIHPTSSEELVTLR	K.ALLTPVAIAAGRK.L	K.GIYAVGDVCGK.A	K.LGGTCVNVGCVPK.K	K.LGGTCVNVGCVPKK.V	R.RAAELGAR.A
694	(D.r. 225)	P0DOX5	57.28	6	3	1	Y	Immunoglobulin gamma-1 heavy chain OS=Homo sapiens OX=9606 PE=1 SV=2	P	Homo sapiens	Homo sapiens	Human	Homininae	QVQLVQSGGGVVQ.P
695	(D.r. 225)	A0A0C4DH29	97.24	21	3	1	Y	Immunoglobulin heavy variable 1-3 OS=Homo sapiens OX=9606 GN=IGHV1-3 PE=3 SV=1	P	Homo sapiens	Homo sapiens	Human	Homininae	T.SASTAYMELSSLR.S
696	(D.r. 225)	A0A0B4J2H0	104.01	21	3	1	Y	Immunoglobulin heavy variable 1-69D OS=Homo sapiens OX=9606 GN=IGHV1-69D PE=1 SV=1	P	Homo sapiens	Homo sapiens	Human	Homininae	K.STSTAYMELSSLR.S
697	(D.r. 225)	A0A0B4J1X5	118.06	41	5	1	Y	Immunoglobulin heavy variable 3-74 OS=Homo sapiens OX=9606 GN=IGHV3-74 PE=3 SV=1	P	Homo sapiens	Homo sapiens	Human	Homininae	K.NTLYLQMNSLR.A
698	(D.r. 225)	P01703	125.99	14	6	2	Y	Immunoglobulin lambda variable 1-40 OS=Homo sapiens OX=9606 GN=IGLV1-40 PE=1 SV=2	P	Homo sapiens	Homo sapiens	Human	Homininae	G.NSNRPSGVPDRFSGSK.S	S.NRPSGVPDR.F
699	(D.r. 225)	P01700	91.49	14	4	1	Y	Immunoglobulin lambda variable 1-47 OS=Homo sapiens OX=9606 GN=IGLV1-47 PE=1 SV=2	P	Homo sapiens	Homo sapiens	Human	Homininae	S.NNQRPSGVPDRFSGSK.S
700	(D.r. 225)	P01701	106.43	18	5	5	Y	Immunoglobulin lambda variable 1-51 OS=Homo sapiens OX=9606 GN=IGLV1-51 PE=1 SV=2	P	Homo sapiens	Homo sapiens	Human	Homininae	K.RPSGIPDRFSGSK.S	K.LLIYDNNKRPSGIPDR.F	K.RPSGIPDR.F	K.LLIYDNNK.R	R.PSGIPDRFSGSK.S
701	(D.r. 225)	A0A075B6K5	92.67	23	2	1	Y	Immunoglobulin lambda variable 3-9 OS=Homo sapiens OX=9606 GN=IGLV3-9 PE=3 SV=1	P	Homo sapiens	Homo sapiens	Human	Homininae	R.FSGSNSGNTATLTISR.A
702	(D.r. 225)	A0A075B6H9	80.01	12	2	2	N	Immunoglobulin lambda variable 4-69 OS=Homo sapiens OX=9606 GN=IGLV4-69 PE=1 SV=1	P	Homo sapiens	Homo sapiens	Human	Homininae	N.SDGSHSKGDGIPDR.F	S.KGDGIPDR.F
703	(D.r. 225)	P0DOX8	92.42	10	4	1	N	Immunoglobulin lambda-1 light chain OS=Homo sapiens OX=9606 PE=1 SV=1	P	Homo sapiens	Homo sapiens	Human	Homininae	K.VTVLGQPK.A
704	(D.r. 225)	Q9Y2C4	78.40	7	3	3	Y	Nuclease EXOG, mitochondrial OS=Homo sapiens OX=9606 GN=EXOG PE=1 SV=2	Mit	Homo sapiens	Homo sapiens	Human	Homininae	R.GHMAPAGNNK.F	R.NICSVDTCK.L	R.WVLEHISK.S
705	(D.r. 225)	P36551	114.91	7	3	3	N	Oxygen-dependent coproporphyrinogen-III oxidase, mitochondrial OS=Homo sapiens OX=9606 GN=CPOX PE=1 SV=3	Mit	Homo sapiens	Homo sapiens	Human	Homininae	K.NPHAPTIHFNYR.Y	K.EAEILEVLRHPR.D	K.FGLFTPGSR.I
706	(D.r. 225)	P16671	55.76	3	2	2	N	Platelet glycoprotein 4 OS=Homo sapiens OX=9606 GN=CD36 PE=1 SV=2	P	Homo sapiens	Homo sapiens	Human	Homininae	K.VAIIDTYK.G	K.TGTEVYR.Q
707	(D.r. 225)	A0A0C4DH35	61.74	23	2	1	N	Probable non-functional Immunoglobulin heavy variable 3-35 OS=Homo sapiens OX=9606 GN=IGHV3-35 PE=1 SV=1	P	Homo sapiens	Homo sapiens	Human	Homininae	K.GLEWVSGV.S
708	(D.r. 225)	A0A0C4DH36	94.77	19	3	2	Y	Probable non-functional Immunoglobulin heavy variable 3-38 OS=Homo sapiens OX=9606 GN=IGHV3-38 PE=1 SV=1	P	Homo sapiens	Homo sapiens	Human	Homininae	R.DNSKNTLYLQMNNLR.A
709	(D.r. 225)	A0A075B6I7	109.61	24	3	3	N	Probable non-functional Immunoglobulin lambda variable 5-48 OS=Homo sapiens OX=9606 GN=IGLV5-48 PE=1 SV=2	P	Homo sapiens	Homo sapiens	Human	Homininae	Y.SDSDKHQGSGVPSR.F	K.HQGSGVPSR.F	Y.WYQQKPGSPPR.Y
710	(D.r. 225)	P29508	51.97	5	2	1	Y	Serpin B3 OS=Homo sapiens OX=9606 GN=SERPINB3 PE=1 SV=2	P	Homo sapiens	Homo sapiens	Human	Homininae	K.NEEKPVQMMFK.Q
711	(D.r. 225)	P35237	90.51	5	2	1	Y	Serpin B6 OS=Homo sapiens OX=9606 GN=SERPINB6 PE=1 SV=3	P	Homo sapiens	Homo sapiens	Human	Homininae	E.TNSILFCGR.F
712	(D.r. 225)	P27105	58.47	9	3	3	N	Stomatin OS=Homo sapiens OX=9606 GN=STOM PE=1 SV=3	RBC	Homo sapiens	Homo sapiens	Human	Homininae	R.LLAQTTLR.N	K.LPVQLQR.A	K.VIAAEGEMNASR.A
713	(D.r. 225)	P51687	53.82	3	2	2	N	Sulfite oxidase, mitochondrial OS=Homo sapiens OX=9606 GN=SUOX PE=1 SV=2	Mit	Homo sapiens	Homo sapiens	Human	Homininae	R.VVVPGVVGAR.H	R.DHGFPVR.V
714	(D.r. 225)	P08267	171.52	27	6	1	Y	Ferritin heavy chain OS=Gallus gallus OX=9031 GN=FTH PE=2 SV=2	P	Gallus gallus	Gallus gallus	Chicken	Phasianidae	K.LATEKNDPHLCDFIETHYLDEQVK.A
715	(D.r. 225)	P80566	69.45	14	2	2	Y	Superoxide dismutase [Cu-Zn] OS=Gallus gallus OX=9031 GN=SOD1 PE=1 SV=3	RBC	Gallus gallus	Gallus gallus	Chicken	Phasianidae	S.DDLGRGGDNESK.L	K.GDAPVEGVIHFQQQGSGPVK.V
716	(D.r. 225)	P00506	117.06	17	7	1	Y	Aspartate aminotransferase, mitochondrial OS=Sus scrofa OX=9823 GN=GOT2 PE=1 SV=2	Mit	Sus scrofa	Sus scrofa	Pig	Suina	K.ILIRPMYSNPPVNGAR.I
717	(D.r. 225)	P09623	231.14	31	19	1	Y	Dihydrolipoyl dehydrogenase, mitochondrial OS=Sus scrofa OX=9823 GN=DLD PE=1 SV=1	Mit	Sus scrofa	Sus scrofa	Pig	Suina	K.NQVTATKADGSTEVINTK.N
718	(D.r. 225)	P08059	209.89	35	16	1	Y	Glucose-6-phosphate isomerase OS=Sus scrofa OX=9823 GN=GPI PE=1 SV=3	RBC	Sus scrofa	Sus scrofa	Pig	Suina	R.LFEGDKDRFNHFSLNLNTNHGR.I
719	(D.r. 225)	P50441	82.73	5	2	2	N	Glycine amidinotransferase, mitochondrial OS=Sus scrofa OX=9823 GN=GATM PE=1 SV=2	Mit	Sus scrofa	Sus scrofa	Pig	Suina	R.VMVDANEVPIQK.M	R.RPDPIDWSVK.Y
720	(D.r. 225)	Q29545	62.54	2	2	1	N	Inhibitor of carbonic anhydrase OS=Sus scrofa OX=9823 GN=ICA PE=1 SV=1	RBC	Sus scrofa	Sus scrofa	Pig	Suina	R.NPEAWAK.D
721	(D.r. 225)	P79274	120.88	13	6	6	Y	Long-chain specific acyl-CoA dehydrogenase, mitochondrial OS=Sus scrofa OX=9823 GN=ACADL PE=2 SV=1	Mit	Sus scrofa	Sus scrofa	Pig	Suina	K.TVAHIQTVQHK.L	K.HFIPQMTAGK.C	R.IFSSEHDIFR.E	K.KLTDIGIR.R	R.VQPIYGGTNEIMK.E	E.EQIKHFIPQMTAGK.C
722	(D.r. 225)	P80928	76.93	17	2	1	Y	Macrophage migration inhibitory factor OS=Sus scrofa OX=9823 GN=MIF PE=1 SV=3	P	Sus scrofa	Sus scrofa	Pig	Suina	K.LLCGLLAER.L
723	(D.r. 225)	P41367	117.75	11	4	1	N	Medium-chain specific acyl-CoA dehydrogenase, mitochondrial OS=Sus scrofa OX=9823 GN=ACADM PE=1 SV=3	Mit	Sus scrofa	Sus scrofa	Pig	Suina	K.TRPPVAAGAVGLAQR.A
724	(D.r. 226)	ADI71360.1	54.15	11	2	2	Y	Hemoglobin alpha D subunit [Anser anser]	RBC	Anser anser	Anser anser	Goose	Anatidae	E.FGNEALQR.M	R.SHGKKVAAALGNAVK.S
725	(D.r. 226)	XP_027324928.1	229.36	27	18	2	Y	Hemoglobin subunit alpha-A [Anas platyrhynchos]	RBC	Anas platyrhynchos	Anas platyrhynchos	Duck	Anatidae	M.VLSAADKTNVKGV.F	M.VLSAADKTNVKG.V
726	(D.r. 226)	XP_019843813.1	293.14	46	25	3	Y	Hemoglobin subunit alpha-like [Bos indicus]	RBC	Bos indicus	Bos indicus	Zebu	Bovinae	K.VGGHAAEYGAEALER.M	A.LSELSDLHAHK.L	K.TYFPHFDLSHGSAQVKGHGAK.V
727	(D.r. 226)	XP_019831403.1	285.25	63	30	3	Y	Hemoglobin subunit beta [Bos indicus]	RBC	Bos indicus	Bos indicus	Zebu	Bovinae	K.VVAGVANALAHRYH	K.VVAGVANALAHR.Y	K.VKVDEVGGEALGR.L
728	(D.r. 226)	XP_019818466.1	335.99	45	40	4	Y	Serum Albumin [Bos indicus]	P	Bos indicus	Bos indicus	Zebu	Bovinae	R.EKVLTSSAR.Q	K.AEFVEVTK.L	R.RPCFSALTPDETYVPK.A	K.LKPDPNTLCDEFKADEK.K	R.LRCASIQK.F
729	(D.r. 226)	P02769	279.03	38	34	2	Y	Albumin OS=Bos taurus OX=9913 GN=ALB PE=1 SV=4	P	Bos taurus	Bos taurus	European cow	Bovinae	K.YICDNQDTISSK.L	K.AEFVEVTK.L
730	(D.r. 226)	Q7SIH1	117.47	4	8	4	Y	Alpha-2-macroglobulin OS=Bos taurus OX=9913 GN=A2M PE=1 SV=2	P	Bos taurus	Bos taurus	European cow	Bovinae	R.VTASPQSLCALR.A	T.SEPPTETVR.K	T.SEPPTETVRK.Y	S.EPPTETVR.K
731	(D.r. 226)	P41361	149.80	14	8	1	Y	Antithrombin-III OS=Bos taurus OX=9913 GN=SERPINC1 PE=1 SV=2	P	Bos taurus	Bos taurus	European cow	Bovinae	R.SDLYVSDAFHK.A
732	(D.r. 226)	Q29RK1	64.35	6	3	1	Y	Citrate synthase, mitochondrial OS=Bos taurus OX=9913 GN=CS PE=1 SV=1	Mit	Bos taurus	Bos taurus	European cow	Bovinae	K.SMSTDGLMK.F
733	(D.r. 226)	XP_006055340.1	175.06	41	7	2	N	Cytochrome c [Bubalus bubalis]	Mit	Bubalus bubalis	Bubalus bubalis	Water buffalo	Bovinae	K.KYIPGTK.M	R.KTGQAPGFSYTDANKNK.G
734	(D.r. 226)	XP_006061631.4	60.05	2	2	2	Y	Fibrinogen alpha chain [Bubalus bubalis]	P	Bubalus bubalis	Bubalus bubalis	Water buffalo	Bovinae	K.VIEQVQHINLLQK.N	K.QEFHTGK.L
735	(D.r. 226)	Q9XSK1	249.13	58	28	5	Y	Hemoglobin subunit alpha-4 OS=Bubalus bubalis OX=89462 PE=2 SV=3	RBC	Bubalus bubalis	Bubalus bubalis	Water buffalo	Bovinae	W.GKVGGHAADYGAEALER.M	K.AVGHLDDLPGALSELSDLHAHK.L	A.ADYGAEALER.M	K.VGGHAADYGAEALER.M	K.AVGHLDDLPGALSELSDLHAHKL.R
736	(D.r. 226)	XP_025122293.1	275.70	70	27	3	Y	Hemoglobin subunit beta [Bubalus bubalis]	RBC	Bubalus bubalis	Bubalus bubalis	Water buffalo	Bovinae	K.AAVTAFWGK.V	K.VHVDEVGGEALGR.L	R.HFGKEFTPVLQADFQK.V
737	(D.r. 226)	P02070	245.18	80	29	1	Y	Hemoglobin subunit beta OS=Bos taurus OX=9913 GN=HBB PE=1 SV=1	RBC	Bos taurus	Bos taurus	European cow	Bovinae	R.NFGKEFTPVLQADFQK.V
738	(D.r. 226)	P67820	237.61	69	28	1	Y	Hemoglobin subunit beta OS=Bubalus bubalis OX=89462 GN=HBB PE=1 SV=1	RBC	Bubalus bubalis	Bubalus bubalis	Water buffalo	Bovinae	K.VHVDEVGGEALGR.L
739	(D.r. 226)	https://www.hindawi.com/journals/isrn/2013/676703/	70.56	5	2	1	Y	Immunoglobulin C𝜇 Gene of Water Buffalo [Bubalus bubalis]	P	Bubalus bubalis	Bubalus bubalis	Water buffalo	Bovinae	P.TVAEEDWSK.G
740	(D.r. 226)	Q32LG3	91.08	11	4	2	Y	Malate dehydrogenase, mitochondrial OS=Bos taurus OX=9913 GN=MDH2 PE=1 SV=1	P	Bos taurus	Bos taurus	European cow	Bovinae	K.VSPFEEK.M	K.MIAEAIPELK.A
741	(D.r. 226)	Q3MHN5	99.92	6	5	2	Y	Vitamin D-binding protein OS=Bos taurus OX=9913 GN=GC PE=2 SV=1	P	Bos taurus	Bos taurus	European cow	Bovinae	R.ICSQYAAYGK.E	R.ICSQYAAYGKEK.S
742	(D.r. 226)	P49822	241.05	27	25	4	Y	Albumin OS=Canis lupus familiaris OX=9615 GN=ALB PE=1 SV=3	P	Canis lupus	Canis lupus	Dog	Canidae	K.CCSESLVNRRPCFSGLEVDETYVPK.E	R.EAYKSEIAHR.Y	K.CCAAENKEGCFSEEGPK.L	K.ACAAEESGANCDK.S
743	(D.r. 226)	O97492	78.77	7	3	3	Y	Catalase OS=Canis lupus familiaris OX=9615 GN=CAT PE=1 SV=3	RBC	Canis lupus	Canis lupus	Dog	Canidae	K.NFSDVHPDYGAR.I	R.IQALLDKYNAEKPK.N	S.SQCSPDVQR.F
744	(D.r. 226)	XP_025872414.1	65.69	3	2	2	Y	Fibrinogen alpha chain [Vulpes vulpes]	P	Vulpes vulpes	Urocyon cineroargentus	Grey fox	Canidae	R.MKGLIDEVNQDFTNR.I	L.MEMKQMKMTLER.L
745	(D.r. 226)	XP_025840884.1	296.70	24	27	2	Y	Serum Albumin [Vulpes vulpes]	P	Vulpes vulpes	Urocyon cineroargentus	Grey fox	Canidae	K.CCAAENKEGCFSEEGPK.L	R.ADLAKYMCENQDSISSKLK.E
746	(D.r. 226)	P14639	262.11	25	30	1	Y	Albumin OS=Ovis aries OX=9940 GN=ALB PE=1 SV=1	P	Ovis aries	Ovis aries	Sheep	Caprinae	K.KNCELFEK.H
747	(D.r. 226)	P32262	134.79	12	6	1	Y	Antithrombin-III OS=Ovis aries OX=9940 GN=SERPINC1 PE=2 SV=1	P	Ovis aries	Ovis aries	Sheep	Caprinae	Q.ANRPFLVLIR.E
748	(D.r. 226)	P02102	209.76	43	22	1	Y	Hemoglobin subunit epsilon-1 OS=Capra hircus OX=9925 GN=HBE1 PE=2 SV=2	RBC	Capra hircus	Capra hircus	Goat	Caprinae	F.TAEEKAAITGLWGKVNVEEAGGEALGR.L
749	(D.r. 226)	P09670	101.65	21	3	1	Y	Superoxide dismutase [Cu-Zn] OS=Ovis aries OX=9940 GN=SOD1 PE=1 SV=2	RBC	Ovis aries	Ovis aries	Sheep	Caprinae	K.AVCVLKGDGPVQGTIR.F
750	(D.r. 226)	P07404.1	158.67	22	8	2	Y	Hemoglobin subunit alpha-A; AltName: Full=Alpha-A-globin; AltName: Full=Hemoglobin alpha-A chain [Cathartes aura]	RBC	Cathartes aura	Cathartes aura	Volture	Catharidae	K.TYFPHFDLQHGSAQIKGHGKK.V	K.TYFPHFDLQHGSAQIK.G
751	(D.r. 226)	XP_020760940.1	263.95	42	26	1	Y	Hemoglobin subunit beta [Odocoileus virginianus texanus]	RBC	Odocoileus virginianus	Odocoileus virginianus	Dear	Cervidae	R.HFGKDFTPVLQADFQK.V
752	(D.r. 226)	OWK07416.1	108.00	4	4	3	Y	Hypotheticalprotein Celaphus_00017124, partial [Cervus elaphus hippelaphus]	P	Cervus elaphus hippelaphus	Odocoileus virginianus	Dear	Cervidae	R.TVDKSTGKPTLY.N	R.TVDKSTGKPTL.Y	K.STGKPTLY.N
753	(D.r. 226)	XP_020741012.1	265.87	24	26	1	Y	Serum Albumin [Odocoileus virginianus texanus]	P	Odocoileus virginianus	Odocoileus virginianus	Dear	Cervidae	K.VHKECCHGDLLECADDRADLVK.Y
754	(D.r. 226)	PKK28970.1	89.48	4	3	2	Y	Albumin [Columba livia]	P	Columba livia	Columba livia	Pigeon	Columbidae	R.GAEHKSEIAHR.Y	L.LSQKYPK.A
755	(D.r. 226)	PKK24539.1	196.51	25	11	1	Y	Hemoglobin subunit alpha-A-like [Columba livia]	RBC	Columba livia	Columba livia	Pigeon	Columbidae	K.IGGQAGDLGGEA.L
756	(D.r. 226)	P01964	162.49	33	12	3	Y	Hemoglobin subunit alpha OS=Dasypus novemcinctus OX=9361 GN=HBA PE=1 SV=1	RBC	Dasypus novemcinctus	Dasypus novemcinctus	Armadillo	Dasypodidae	S.HMDLSHGSAQVK.A	K.TYFSHMDLSHGSAQVK.A	K.VGGHAAEFGAEALER.M
757	(D.r. 226)	XP_023446561.1	191.95	11	8	1	Y	Serum Albumin [Dasypus novemcinctus]	P	Dasypus novemcinctus	Dasypus novemcinctus	Armadillo	Dasypodidae	K.IHKECCNGDLLECADDRADLAK.Y
758	(D.r. 226)	NP_001166576.1	146.03	12	10	3	Y	Albumin precursor [Cavia porcellus]	P	Cavia porcellus	Cuniculus/Dasyprocta	Paca, agouti	Dasyproctidae	R.LCILHEK.T	R.RHPEYSIGMLLR.I	R.LKCASLQKFGERAFK.A
759	(D.r. 226)	Q5XLE4	394.90	78	146	1	Y	Albumin OS=Equus asinus OX=9793 GN=ALB PE=1 SV=1	P	Equus asinus	Equus asinus	Donkey	Equidae	K.ADFTECCPADDKAGCLIPK.L
760	(D.r. 226)	P35747	400.23	82	146	6	Y	Albumin OS=Equus caballus OX=9796 GN=ALB PE=1 SV=1	P	Equus caballus	Equus caballus	Horse	Equidae	R.LKCSSFQNFGER.A	R.RPCFSALELDEGYVPK.E	R.RPCFSALELDEGYVPKE.F	K.CCTDSLAERRPCFSALELDEGYVPK.E	L.KCSSFQNFGER.A	R.AVKAWSVAR.L
761	(D.r. 226)	NP_001310707.1	453.97	80	160	50	Y	Albumin precursor [Equus africanus]	P	Equus africanus	Equus asinus	Donkey	Equidae	A.ADFAEDKEICK.H	A.TYGELADCCEKQEPERNECFLTHK.D	C.KLPESERLPCSENHLALALNR.L	D.QFTPLVEEPK.S	F.DQFTPLVEEPK.S	F.KAETFTFHADICTLPEDEKQIK.K	F.TFHADICTLPEDEKQIK.K	K.AETFTFHADICTLPEDEKQIKK.Q	K.CAADESAENCDKSLHTLFGDKLCTVAT.L	K.CCGAEDK.E	K.EFKAETFTFHADICTLPEDEKQIK.K	K.ERILLSSAK.E	K.HKPKATKEQLK.T	K.ITKCCTDSLAER.R	K.KCAADESAENCDKSLHTLFGDK.L	K.KQSALAELVK.H	K.LDALKER.I	K.LKPEPDAQ.C	K.LKPEPDAQCAAFQEDPDK.F	K.LPESERLPC.S	K.LVASSQLALA	K.LVNEVTEFAKK.C	K.QEPERNECFLTHKDDHPNLPK.L	K.QSALAELVK.H	K.SEIAHRFNDLGEKHFK.G	K.SHCIAEVK.E	K.SHCIAEVKEDDLPSD.L	K.TYEATLEKCCAEAD.P	K.YICEHQD.S	K.YICEHQDSISGKLK.A	L.FHAEEYK.A	L.KTVLGNFSAFVAK.C	L.RATYGELADCCEK.Q	P.KLKPEPDAQCAAFQEDPDKFLGK.Y	R.ADLTKYICEHQDSISGK.L	R.ATYGELADCCEKQEPERNECFLTHK.D
762	(D.r. 226)	P00917	175.46	44	10	10	N	Carbonic anhydrase 1 OS=Equus caballus OX=9796 GN=CA1 PE=1 SV=3	RBC	Equus caballus	Equus caballus	Horse	Equidae	K.HDTSLKPFSVSYDPATAK.E	K.TSETKHDTSLKPFSVSYDPATAK.E	K.YSAELHLVHWNSSK.Y	K.LYPIANGNNQSPIDIK.T	K.EIVNVGHSFQVK.F	R.SLLSNVEGGK.A	K.VLDALNEVK.T	K.AVPIQHNNRPPQPLK.G	K.DGPLPGSYR.L	K.FEDSDNR.S
763	(D.r. 226)	XP_014699359.1	234.91	28	20	16	Y	Fibrinogen beta chain [Equus asinus]	P	Equus asinus	Equus asinus	Donkey	Equidae	K.GEGDKYQLSVGK.Y	K.ALYEGFTVKGEGDKYQLSVGK.Y	R.NPCTVSCNIPVVSGR.E	K.QGFGNIATNADGKK.Y	R.CHAANPNGR.Y	K.ALYEGFTVK.G	Y.IDETVNSNVPTNIR.V	I.DETVNSNVPTNIR.V	L.YIDETVNSNVPTNIR.V	R.NSVNELSHNVE.S	N.SNVPTNIR.V	R.ECEEVIR.N	T.VNSNVPTNIR.V	R.NSVNELSH.N	V.NSNVPTNIR.V	R.KWDPYKQGFGNIATNADGK.K
764	(D.r. 226)	XP_014699382.1	153.28	16	8	2	Y	Fibrinogen gamma chain [Equus asinus]	P	Equus asinus	Equus asinus	Donkey	Equidae	R.FLQDIYNSNNQK.I	V.VTHESTIR.F
765	(D.r. 226)	XP_001914833.2	126.80	16	7	1	Y	Fibrinogen gamma chain [Equus caballus]	P	Equus caballus	Equus caballus	Horse	Equidae	R.FLQDIYNSNNQK.I
766	(D.r. 226)	XP_044603266.1	386.45	68	58	8	Y	Hemoglobin subunit alpha [Equus asinus]	RBC	Equus asinus	Equus asinus	Donkey	Equidae	L.AVGHLDDLPGALSNLSDLHAHKLR.V	D.DLPGALSNLSDLHAHKLR.V	K.LLSHCLLS.T	K.KVGDALTLAV.G	K.KVGDALTL.A	MVLSAADKTNVKAAWSK.V
767	(D.r. 226)	P01958	339.85	85	62	14	Y	Hemoglobin subunit alpha OS=Equus caballus OX=9796 GN=HBA PE=1 SV=2	RBC	Equus caballus	Equus caballus	Horse	Equidae	K.AAWSKVGGHAGEYGAEALER.M	L.AVGHLDDLPGALSNLSDLHAHKLR.V	W.SKVGGHAGEYGAEALER.M	K.VGGHAGEYGAEALER.M	S.KVGGHAGEYGAEALER.M	K.FLSSVSTVLTSK.Y	L.SNLSDLHAHK.L	S.NLSDLHAHK.L	L.SNLSDLHAHKLR.V	G.GHAGEYGAEALER.M	K.VGGHAGEYG.A	K.VGGHAGEYGA.E	G.ALSNLSDLHAHK.L	K.VGGHAGEYGAE.A
768	(D.r. 226)	XP_014695112.1	390.97	91	100	11	Y	Hemoglobin subunit beta [Equus asinus]	RBC	Equus asinus	Equus asinus	Donkey	Equidae	K.KVLHSFGEGVHHLDNLKGTFA.Q	F.DSFGDLSNPAAVMGNPK.V	G.EGVHHLDNLKGTFAQLSELHCDK.L	K.VLHSFGEGVHHLD.N	D.SFGDLSNPAAVMGNPK.V	S.FGEGVHHLDNLK.G	R.HFGKDFTPE.L	F.FDSFGDLSNPAAVMGNPK.V	G.VHHLDNLK.G	K.KVLHSFGEGVHHLDNL.K	L.VVVLARHFGKDFTPELQASYQK.V
769	(D.r. 226)	P02062	368.94	92	108	18	Y	Hemoglobin subunit beta OS=Equus caballus OX=9796 GN=HBB PE=1 SV=1	RBC	Equus caballus	Equus caballus	Horse	Equidae	F.AALSELHCDKLHVDPENFR.L	K.KVLHSFGEGVHHLDNLKGTFAALSELHCDK.L	A.ALSELHCDKLHVDPENFR.L	ALSELHCDK.L	K.GTFAALSELHCDKLHVDPENFR.L	K.KVLHSFGEGVHHLDNLKGTFA.A	F.DSFGDLSNPGAVMGNPK.V	H.SFGEGVHHLDNLKGTFAALSELHCDK.L	F.FDSFGDLSNPGAVMGNPK.V	L.SNPGAVMGNPK.V	N.PGAVMGNPK.V	S.NPGAVMGNPK.V	L.KGTFAALSELHCDKLHVDPENFR.L	G.TFAALSELHCDKLHVDPENFR.L	S.FGDLSNPGAVMGNPK.V	F.GEGVHHLDNLKGTFAALSELHCDK.L	A.VLALWDK.V	R.HFGKDFT.P
770	(D.r. 226)	AAP80145.1	57.96	5	2	2	N	Immunoglobulin alpha constant heavy chain, partial [Equus caballus]	P	Equus caballus	Equus caballus	Horse	Equidae	K.ESQTVSITKPK.E	R.VEAEAWK.R
771	(D.r. 226)	AAG01011.1	195.28	21	11	10	Y	Immunoglobulin G heavy chain, partial [Equus caballus]	P	Equus caballus	Equus caballus	Horse	Equidae	K.GQLRVPQVYVLAPHPDELAK.N	R.VPQVYVLAPHPDELAK.N	K.AKGQLRVPQVYVLAPHPDELAK.N	D.GVETHTATTEPK.E	K.NTVSVTCLVK.D	K.ALPAPVER.T	N.SAHHSLSSMMAVPR.S	L.SICGNTPDPK.V	S.KALPAPVER.T	T.VSVTCLVK.D
772	(D.r. 226)	P0DUB2	96.46	21	3	3	Y	Immunoglobulin J chain OS=Equus asinus OX=9793 GN=JCHAIN PE=1 SV=1	P	Equus asinus	Equus asinus	Donkey	Equidae	R.IIPSPENPNEDILER.H	R.IIIPVNSR.E
773	(D.r. 226)	XP_044631041.1	156.61	13	5	4	Y	Immunoglobulin lambda-like polypeptide 1 [Equus asinus]	P	Equus asinus	Equus asinus	Donkey	Equidae	K.YAASSYLTR.T	Y.SSVSCQVTHQGK.T	K.KLSPSECP	K.KLSPSEC.P
774	(D.r. 226)	AAU09792.1	195.00	28	15	11	Y	Immunoglobulin mu heavy chain constant chain secreted form, partial [Equus caballus]	P	Equus caballus	Equus caballus	Horse	Equidae	K.HPPSVYVLPPTR.E	K.VFTCHVEHQQGVFQK.N	R.LVCQATGFSPK.E	K.QAISRPDAVAK.H	R.DGKPVESGFTTEEVQPQNK.E	R.DGKPVESGFTTEEVQPQNKESWPVTYK.V	R.ESASVTCLVK.G	K.ESWPVTYK.V	R.DAFTGPGQR.T	R.SQDIKNFPSVLR.E	K.NFPSVLR.E
775	(D.r. 226)	P80010	54.60	6	2	2	Y	Plasminogen (Fragment) OS=Equus caballus OX=9796 GN=PLG PE=1 SV=1	P	Equus caballus	Equus caballus	Horse	Equidae	R.CQAWAAQEPHR.H	K.KATTVTGTR.C
776	(D.r. 226)	P27425	260.85	37	29	25	Y	Serotransferrin OS=Equus caballus OX=9796 GN=TF PE=2 SV=1	P	Equus caballus	Equus caballus	Horse	Equidae	K.HQTVEQNTDGRNPDDWAK.D	K.SVDEYKDCYLASIPSHAVVAR.S	R.KSVDEYKDCYLASIPSHAVVAR.S	K.HSTVLENLPQEADRDEYQLLCR.D	K.SSSDPDLTWNSLK.G	R.DDTQCLANLQPTTTYK.T	R.TAVPNLCQLCVGK.G	K.HQTVEQNTDGR.N	K.HCEFDKFFR.E	R.EDIRPEVPKDECK.K	R.NLREDIRPEVPKDECK.K	R.EGCAPGYR.R	K.YLTAVANLR.Q	R.TSYLECIK.A	K.SCHTGVDR.T	R.LLEACTFHRV	K.WCAIGHHEK.V	K.LLCPDGTR.K	K.DLKSENFK.L	K.TEPQTHYYAVAVVK.K	R.EGCAPGYRR.N	K.LLCPDGTRK.S	R.WCTVSNHEVSK.C	R.KSVTEFK.S	K.HQTVEQNTDGRNPDDWAKDLK.S
777	(D.r. 226)	P00443	168.11	44	6	4	Y	Superoxide dismutase [Cu-Zn] OS=Equus caballus OX=9796 GN=SOD1 PE=1 SV=2	RBC	Equus caballus	Equus caballus	Horse	Equidae	R.TMVVHEKQDDLGKGGNEESTK.T	K.QDDLGKGGNEESTKTGNAGSR.L	R.HVGDLGNVTADENGKADVDMKDSVISLSGK.H	K.QDDLGKGGNEESTK.T
778	(D.r. 226)	P49064	249.31	24	24	3	Y	Albumin OS=Felis catus OX=9685 GN=ALB PE=1 SV=1	P	Felis catus	Felis catus	Cat	Felidae	K.CCAAEDKEACFAEEGPK.L	K.IHKECCHGDLLECADDR.A	K.GCVADQSAANCEK.S
779	(D.r. 226)	P63109.2	208.88	30	13	1	Y	Hemoglobin subunit alpha; AltName [Panthera onca]	RBC	Panthera onca	Panthera onca	Jaguar	Felidae	P.HFDLSHGSAQVQAHGQK.V
780	(D.r. 226)	XP_045329730.1	301.83	31	30	1	Y	Albumin [Leopardus geoffroyi]	P	Leopardus geoffroyi	Leopardus geoffroyi	Ocelot	Felide	K.VGSKCCTRPESER.L
781	(D.r. 226)	XP_037685885.1	133.83	12	7	2	Y	Albumin [Choloepus didactylus]	P	Choloepus didactylus	Choloepus hoffmanii	Sloth	Folivora	K.YICENQGSISNK.L	K.HKDDNPDLPPFARPEVAVICASFQENEEK.F
782	(D.r. 226)	A0A2Z2ZG90	93.98	23	4	1	Y	Beta-globin (Fragment) OS=Bradypus torquatus OX=227087 GN=HBB PE=3 SV=1	RBC	Bradypus torquatus	Bradypus variegatus	Sloth	Folivora	R.LLVVYPWTCR.F
783	(D.r. 226)	P02768	240.05	23	26	1	Y	Albumin OS=Homo sapiens OX=9606 GN=ALB PE=1 SV=2	P	Homo sapiens	Homo sapiens	Human	Homininae	K.KVPQVSTPTLVEVSRN.L
784	(D.r. 226)	P01023	110.90	3	5	1	N	Alpha-2-macroglobulin OS=Homo sapiens OX=9606 GN=A2M PE=1 SV=3	P	Homo sapiens	Homo sapiens	Human	Homininae	R.SSGSLLNNAIK.G
785	(D.r. 226)	P01008	141.89	12	8	4	N	Antithrombin-III OS=Homo sapiens OX=9606 GN=SERPINC1 PE=1 SV=1	P	Homo sapiens	Homo sapiens	Human	Homininae	K.ATEDEGSEQKIPEATNR.R	K.SKLPGIVAEGR.D	K.IPEATNRR.V	Q.KIPEATNR.R
786	(D.r. 226)	P00918	73.10	9	2	1	N	Carbonic anhydrase 2 OS=Homo sapiens OX=9606 GN=CA2 PE=1 SV=2	RBC	Homo sapiens	Homo sapiens	Human	Homininae	K.SADFTNFDPR.G
787	(D.r. 226)	P00751	64.70	2	2	1	Y	Complement factor B OS=Homo sapiens OX=9606 GN=CFB PE=1 SV=2	P	Homo sapiens	Homo sapiens	Human	Homininae	K.VASYGVKPR.Y
788	(D.r. 226)	P10515	50.29	2	2	2	N	Dihydrolipoyllysine-residue acetyltransferase component of pyruvate dehydrogenase complex, mitochondrial OS=Homo sapiens OX=9606 GN=DLAT PE=1 SV=3	Mit	Homo sapiens	Homo sapiens	Human	Homininae	K.ILVAEGTR.D	K.ILVPEGTR.D
789	(D.r. 226)	P02679	65.90	4	2	1	Y	Fibrinogen gamma chain OS=Homo sapiens OX=9606 GN=FGG PE=1 SV=3	P	Homo sapiens	Homo sapiens	Human	Homininae	K.QSGLYFIKPLK.A
790	(D.r. 226)	P00738	163.65	15	7	3	Y	Haptoglobin OS=Homo sapiens OX=9606 GN=HP PE=1 SV=1	P	Homo sapiens	Homo sapiens	Human	Homininae	K.HYEGSTVPEKK.T	R.HYEGSTVPEK.K	R.VGYVSGWGR.N
791	(D.r. 226)	P00739	145.03	14	5	1	Y	Haptoglobin-related protein OS=Homo sapiens OX=9606 GN=HPR PE=2 SV=2	P	Homo sapiens	Homo sapiens	Human	Homininae	R.VMPICLPSKNYAEVGR.V
792	(D.r. 226)	P68871	250.23	39	37	3	Y	Hemoglobin subunit beta OS=Homo sapiens OX=9606 GN=HBB PE=1 SV=2	RBC	Homo sapiens	Homo sapiens	Human	Homininae	F.ATLSELHCDKLHVDPENFR.L	K.GTFATLSELHCDKLHVDPENFR.L	F.ATLSELHCDK.L
793	(D.r. 226)	P68871	250.23	39	37	2	Y	Hemoglobin subunit beta OS=Homo sapiens OX=9606 GN=HBB PE=1 SV=2	RBC	Homo sapiens	Homo sapiens	Human	Homininae	K.GTFATLSELHCDKLHVDPENFR.L	F.ATLSELHCDK.L
794	(D.r. 226)	P01615	67.38	18	2	2	N	Immunoglobulin kappa variable 2D-28 OS=Homo sapiens OX=9606 GN=IGKV2D-28 PE=1 SV=2	P	Homo sapiens	Homo sapiens	Human	Homininae	R.FSGSGSGTDFTLK.I	N.RASGVPDR.F
795	(D.r. 226)	P01700	76.99	18	3	2	N	Immunoglobulin lambda variable 1-47 OS=Homo sapiens OX=9606 GN=IGLV1-47 PE=1 SV=2	P	Homo sapiens	Homo sapiens	Human	Homininae	Q.RPSGVPDRFSGSK.S	S.GVPDRFSGSK.S
796	(D.r. 226)	P01701	60.78	16	3	1	Y	Immunoglobulin lambda variable 1-51 OS=Homo sapiens OX=9606 GN=IGLV1-51 PE=1 SV=2	P	Homo sapiens	Homo sapiens	Human	Homininae	D.NNKRPSGIPDR.F
797	(D.r. 226)	P40926	85.18	9	3	1	Y	Malate dehydrogenase, mitochondrial OS=Homo sapiens OX=9606 GN=MDH2 PE=1 SV=3	P	Homo sapiens	Homo sapiens	Human	Homininae	R.ANTFVAELK.G
798	(D.r. 226)	P35237	75.49	5	2	2	N	Serpin B6 OS=Homo sapiens OX=9606 GN=SERPINB6 PE=1 SV=3	P	Homo sapiens	Homo sapiens	Human	Homininae	K.NEEKPVQMMFK.Q	K.TGTQYLLR.M
799	(D.r. 226)	Q13813	206.28	7	16	3	Y	Spectrin alpha chain, non-erythrocytic 1 OS=Homo sapiens OX=9606 GN=SPTAN1 PE=1 SV=3	RBC	Homo sapiens	Homo sapiens	Human	Homininae	K.NNHHEENISSK.M	R.DLAALEDKVK.A	K.LLEAQSHFR.K
800	(D.r. 226)	CCE45998.1	219.10	45	19	1	Y	alpha-globin [Sylvilagus floridanus]	P	Sylvilagus floridanus	Sylvilagus floridanus	Rabbit	Leporidae	K.AVNHLDDLPTALSNLSDLHAHK.L
801	(D.r. 226)	Q28640	53.21	2	1	1	Y	Histidine-rich glycoprotein (Fragment) OS=Oryctolagus cuniculus OX=9986 GN=HRG PE=1 SV=1	P	Oryctolagus cuniculus	Oryctolagus cuniculus	Rabbit	Leporidae	K.RPSLDVIGQCK.V
802	(D.r. 226)	P19134	136.82	6	6	2	Y	Serotransferrin OS=Oryctolagus cuniculus OX=9986 GN=TF PE=1 SV=4	P	Oryctolagus cuniculus	Oryctolagus cuniculus	Rabbit	Leporidae	K.TKDLLFRDDTK.C	K.DLLFRDDTK.C
803	(D.r. 226)	P53789	115.12	9	6	1	Y	Vitamin D-binding protein OS=Oryctolagus cuniculus OX=9986 GN=GC PE=2 SV=1	P	Oryctolagus cuniculus	Oryctolagus cuniculus	Rabbit	Leporidae	K.CCESTSEDCMAK.E
804	(D.r. 226)	XP_047575458.1	319.33	27	36	1	Y	Albumin [Lutra lutra]	P	Lutra lutra	Lutra longicaudis	Otter	Mustelidae	K.CCATDDPPSCYGK.V
805	(D.r. 226)	XP_047549623.1	284.31	56	33	1	Y	Hemoglobin subunit beta [Lutra lutra]	RBC	Lutra lutra	Lutra longicaudis	Otter	Mustelidae	V.TSLWGKVNVDEVGGEALGR.L
806	(D.r. 226)	XP_010340891.1	292.59	31	33	6	Y	Albumin [Saimiri boliviensis boliviensis]	P	Saimiri boliviensis boliviensis	Saimiri oerstedii	Squirrel monkey	Platyrrhini	K.TCVADESAENCDK.S	T.QKVPQVSTPTLVEVAR.N	R.RPCFSALTVDETYVPK.A	R.FKDLGEENFK.A	V.EVARNLGK.V	K.HNCELFEQLGEYK.F
807	(D.r. 226)	732178A	271.35	43	24	1	Y	Hemoglobin alpha [Ateles geoffroyi]	RBC	Ateles geoffroyi	Ateles geoffroyi	Spider momkey	Platyrrhini	VLSPADKSNVK.A
808	(D.r. 226)	P68232.2	317.71	63	47	2	Y	Hemoglobin beta chain [Ateles geoffroyi]	RBC	Ateles geoffroyi	Ateles geoffroyi	Spider momkey	Platyrrhini	L.TGEEKAAVTALWGKVNVDEVGGEALGR.L	H.HFGKEFTPQLQAAYQK.V
809	(D.r. 226)	P33499	224.03	53	33	4	Y	Hemoglobin subunit delta OS=Ateles fusciceps OX=9508 GN=HBD PE=1 SV=1	RBC	Ateles fusciceps	Ateles geoffroyi	Spider momkey	Platyrrhini	K.NFGKEFTPQVQ.A	R.NFGKEFTPQVQAA.F	R.NFGKEFTPQV.Q	R.NFGKEFTPQVQA.A
810	(D.r. 226)	Q28356	209.78	37	22	1	Y	Hemoglobin subunit epsilon OS=Daubentonia madagascariensis OX=31869 GN=HBE1 PE=2 SV=3	RBC	Daubentonia madagascariensis	Cebus capucinus	Capucin monkey	Platyrrhini	I.MSLWGKVNVEEAGGEALGR.L
811	(D.r. 226)	P26916.1	315.32	57	45	1	Y	Hemoglobin beta chain [Nasua nasua]	RBC	Nasua nasua	Nasua nasua	Coati	Procyonidae	A.VTNLWAKVNVDEVGGEALGR.L
812	(D.r. 226)	KQK84809.1	141.12	19	6	2	Y	Hemoglobin subunit alpha-A [Amazona aestiva]	RBC	Amazona aestiva	Amazona auropalliata	Parrot	Psittacidae	F.AKIGGHADDYGAEALER.M	K.LLVSSEDYGR.D
813	(D.r. 226)	KQL60778.1	79.09	3	2	1	Y	Serum Albumin-like protein [Amazona aestiva]	P	Amazona aestiva	Amazona auropalliata	Parrot	Psittacidae	E.NEHKSEIAHR.Y
814	(D.r. 226)	XP_047372681.1	301.02	31	36	1	Y	Hemoglobin subunit beta [Neosciurus carolinensis]	RBC	Neosciurus carolinensis	Scirus deppei	Squirrel	Sciuridae	S.SLSELHCDKLHVDPENFR.L
815	(D.r. 226)	B3EWD2	245.98	31	34	1	Y	Hemoglobin subunit beta OS=Sciurus carolinensis OX=30640 PE=1 SV=1	RBC	Sciurus carolinensis	Scirus deppei	Squirrel	Sciuridae	F.SSLSELHCDKLHVDPENFR.L
816	(D.r. 226)	P08835	261.46	24	27	1	Y	Albumin OS=Sus scrofa OX=9823 GN=ALB PE=1 SV=2	P	Sus scofa	Sus scofa	Pig	Suina	T.KKVPQVSTPTLVEVAR.K
817	(D.r. 226)	P00889	60.04	5	3	1	N	Citrate synthase, mitochondrial OS=Sus scrofa OX=9823 GN=CS PE=1 SV=2	Mit	Sus scrofa	Sus scrofa	Pig	Suina	R.AYAEGIHR.T
818	(D.r. 226)	P01025	132.23	2	5	4	Y	Complement C3 OS=Sus scrofa OX=9823 GN=C3 PE=1 SV=2	P	Sus scofa	Sus scofa	Pig	Suina	K.SGSDEVQVGQERR.F	K.SGSDEVQVGQER.R	Q.EALELIK.K	R.VGLVAVDK.G
819	(D.r. 226)	P01965	150.31	32	13	1	Y	Hemoglobin subunit alpha OS=Sus scrofa OX=9823 GN=HBA PE=1 SV=1	RBC	Sus scrofa	Sus scrofa	Pig	Suina	K.TYFPHFNLSHG.S
820	(D.r. 226)	P02067	235.74	45	31	5	Y	Hemoglobin subunit beta OS=Sus scrofa OX=9823 GN=HBB PE=1 SV=3	RBC	Sus scrofa	Sus scrofa	Pig	Suina	A.KLSELHCDQLHVDPENFR.L	F.AKLSELHCDQLHVDPENFR.L	K.GTFAKLSELHCDQLHVDPENFR.L	K.LSELHCDQ.L	L.HCDQLHVDPENFR.L
821	(D.r. 226)	P80928	82.11	17	2	3	Y	Macrophage migration inhibitory factor OS=Sus scrofa OX=9823 GN=MIF PE=1 SV=3	P	Sus scrofa	Sus scrofa	Pig	Suina	M.PMFVVNTNVPR.A	K.LLCGLLAER.L	M.PMFVVNTNVPR.A
822	(D.r. 226)	Q19AZ8	50.00	3	2	2	Y	Prothrombin OS=Sus scrofa OX=9823 GN=F2 PE=2 SV=1	P	Sus scrofa	Sus scrofa	Pig	Suina	K.YTACESVR.K	R.SGIECQLWR.S
823	(D.r. 226)	P50390	107.56	20	2	2	Y	Transthyretin OS=Sus scrofa OX=9823 GN=TTR PE=1 SV=1	P	Sus scrofa	Sus scrofa	Pig	Suina	K.TSEFGELHGLTTDEK.F	A.GPAGAGESKCPLMVK.V
824	(D.r. 226)	XP_004419220.1	273.97	24	25	3	Y	Serum Albumin [Ceratotherium simum simum]	P	Ceratotherium simum simum	Tapirus bairdii	Tapir	Tapiridae	R.ETYGELADCCTKEEPERNECFLQHK.D	K.IHTECCHGDLLECADDRADLAK.Y	K.VPQASTPTLVEISRK.M
825	(D.r. 226)	P02064.1	310.79	46	41	1	Y	Hemoglobin beta-major chain^ Tapirus terrestris]	RBC	Tapirus terrestris	Tapirus bairdii	Tapir	Tapiridae	S.FGDGVHHLDDLKVTFAQLSELHCDK.L
826	(D.r. 226)	P01962.1	233.33	56	20	3	Y	Hemoglobin subunit alpha-1/2[Tapirus terrestris]	RBC	Tapirus terrestris	Tapirus bairdii	Tapir	Tapiridae	K.TYFPHFDLSHGSAQVQAHGKKVGDAL.T	VLSPTDKTNVK.A	VLSPTDKTNVKAAWSK.V
827	(D.r. 226)	KAF5916413.1	62.57	4	2	1	Y	Immunoglobulin like HPG69_006817 [Diceros bicornis minor]	P	Diceros bicornis minor	Tapirus bairdii	Tapir	Tapiridae	Q.DWLSGKEFK.C
828	(D.r. 227)	Q2HJ73	73.83	8	3	1	Y	3-hydroxyisobutyryl-CoA hydrolase, mitochondrial OS=Bos taurus OX=9913 GN=HIBCH PE=2 SV=1	MIt	Bos taurus	Bos taurus	European cow	Bovinae	K.SLGSNDLK.F
829	(D.r. 227)	XP_006047011.1	559.48	70	186	8	Y	Albumin [Bubalus bubalis]	P	Bubalus bubalis	Bubalus bubalis	Water buffalo	Bovinae	K.ECCHGDLLECADDRADLTKYICDNQDTISSK.L	K.CCAADDKEACFALEGPK.L	R.ADLTKYICDNQDTISSK.L	K.SLHTLFGEELCK.V	R.RPCFSALTPDETYVPKG.F	R.SLGVVGTKCCTKPESER.M	D.DRADLTKYICDNQDTISSK.L	R.LSQRFPKAEFVEVTK.L
830	(D.r. 227)	P02769	444.07	84	220	88	Y	Albumin OS=Bos taurus OX=9913 GN=ALB PE=1 SV=4	P	Bos taurus	Bos taurus	European cow	Bovinae	A.DESHAGCEK.S	A.EFVEVTK.L	A.KYICDNQDTISSK.L	C.FLSHKDDSPDLPK.L	C.FSALTPDETYVPK.A	D.DPHACYSTVFDKLK.H	D.PHACYSTVFDK.L	D.PHACYSTVFDKLK.H	E.KLFTFHADICTLPDTEK.Q	E.KLFTFHADICTLPDTEKQIK.K	E.RNECFLSHKDDSPDLPK.L	F.DEHVKLVNELTEFAK.T	F.KDLGEEHFK.G	F.SALTPDETYVPK.A	F.VEVTKLVTDLTK.V	K.AEFVEVTK.L	K.AEFVEVTKL.V	K.AFDEKLF.T	K.CCAADDKEAC.F	K.DDPHACYSTVFDK.L	K.DDPHACYSTVFDKLK.H	K.DLGEEHFK.G	K.EYEATLEECCAK.D	K.EYEATLEECCAKDD.P	K.EYEATLEECCAKDDPHACYSTVFDK.L	K.EYEATLEECCAKDDPHACYSTVFDKLK.H	K.FPKAEFVEVTK.L	K.GACLLPKIETMREK.V	K.GACLLPKIETMR.E	K.HLVDEPQNLIKQ.N	K.HLVDEPQNLIKQNCDQFEKL.G	K.HLVDEPQNLIKQNCDQFEKLGE.Y	K.LFTFHADICTLPDTEKQIK.K	K.LFTFHADICTLPDTEKQIKK.Q	K.LKHLVDEPQNLIKQNCDQFEK.L	K.LKPDPNTLCDEFK.A
831	(D.r. 227)	Q3SZR3	226.70	41	13	13	Y	Alpha-1-acid glycoprotein OS=Bos taurus OX=9913 GN=ORM1 PE=2 SV=1	P	Bos taurus	Bos taurus	European cow	Bovinae	K.CIGIQESEIIYTDEKK.D	K.CIGIQESEIIYTDEKKDACGPLEK.Q	K.DACGPLEK.Q	K.DACGPLEKQHEEER.K	K.EFLDVIK.C	K.KDACGPLEKQHEEER.K	K.KEFLDVIK.C	K.NVGVSFYADKPEVTQEQK.K	K.NVGVSFYADKPEVTQEQKK.E	K.NVGVSFYADKPEVTQEQKKEFLDVIK.C	K.VESDREHFVDLLLSK.H	K.VESDREHFVDLLLSKHFR.T	R.HAEDKLITR.E
832	(D.r. 227)	Q2KJF1	189.55	29	11	11	Y	Alpha-1B-glycoprotein OS=Bos taurus OX=9913 GN=A1BG PE=1 SV=1	P	Bos taurus	Bos taurus	European cow	Bovinae	K.DGVGQEPVHLESPAHEHRFPLGPVTSTTR.G	R.ALWTGALTPGR.D	R.ALWTGALTPGRDAVLR.C	R.ASTSPDRVFFR.L	R.GVTFLLR.L	R.LRSELAAWSR.D	R.LSALAAGDGSGYTCR.Y	R.THAAGTPSEPSATVTIEELDPPPAPTLTVDRESAK.V	R.VDGPLPRPQ.L	R.VDGPLPRPQLR.A	R.VLSPAGPEAQFELR.G
833	(D.r. 227)	P28800	203.73	12	9	9	Y	Alpha-2-antiplasmin OS=Bos taurus OX=9913 GN=SERPINF2 PE=1 SV=2	P	Bos taurus	Bos taurus	European cow	Bovinae	K.EVLHADSGPCLPHLLSR.L	K.FDPNLTQR.G	K.KAPEDCK.L	K.KAPEDCKLSPTPEQTR.R	K.LSPTPEQTR.R	K.LSPTPEQTRR.L	R.LCQDLGPGAFR.L	R.LKEVLHADSGPCLPHLLSR.L	R.SKFDPNLTQR.G
834	(D.r. 227)	P12763	92.23	10	3	4	Y	Alpha-2-HS-glycoprotein OS=Bos taurus OX=9913 GN=AHSG PE=1 SV=2	P	Bos taurus	Bos taurus	European cow	Bovinae	K.ALGGEDVR.V	K.EVVDPTKCNLLAEK.Q	R.GYKHTLNQIDSVK.V	R.VPGNYHFLFDVDLHHCK.V
835	(D.r. 227)	Q7SIH1	244.57	23	35	34	Y	Alpha-2-macroglobulin OS=Bos taurus OX=9913 GN=A2M PE=1 SV=2	P	Bos taurus	Bos taurus	European cow	Bovinae	A.ADAHDPARPGAK.V	F.DDTSEPPTETVR.K	F.DDTSEPPTETVRK.Y	H.DPARPGAK.V	K.AGALCLSR.D	K.ATVLNYLPK.C	K.EGSQGSHVYTK.A	K.FQVENSNR.L	K.GPTQEFK.K	K.HFDGSYSTFGEHR.G	K.ICPQPEEHR.I	K.ICPQPEEHRIQHH.T	K.IKGTSLSIR.V	K.LPPNVVEESAR.A	K.LSFVTVDSNLRR.G	K.MVSGFIPLKPTVK.M	K.QQNCQGGFSSTQDTVVALHALSR.Y	K.SAKEGSQGSHVYTK.A	K.TQTVQAHYVLK.G	K.VGLNFSPGQSFPASQAHLR.V	K.VSESLSLK.L	K.VSESLSLKLPPNVVEESAR.A	L.LEMPLPVTHPVVR.N	L.TEDIYQPR.A	Q.TLPQTCDGPK.A	R.DTGLGLSPTASLR.V	R.QTVSWAVTPK.S	R.SLFTDVVAEK.D	R.STGTLLNNAIK.G	R.VTASPQSLCALR.A	R.VTMNMCR.K	R.YEIEHCLANK.V	R.YGAATFTSAR.K	T.DTAADAHDPARPGAK.V
836	(D.r. 227)	P41361	189.29	23	13	4	Y	Antithrombin-III OS=Bos taurus OX=9913 GN=SERPINC1 PE=1 SV=2	P	Bos taurus	Bos taurus	European cow	Bovinae	K.FSPENTRK.E	K.SKFSPENTR.K	L.NSDRVTFK.A	R.SDLYVSDAFHK.A
837	(D.r. 227)	P01888	81.23	8	2	2	N	Beta-2-microglobulin OS=Bos taurus OX=9913 GN=B2M PE=1 SV=2	P	Bos taurus	Bos taurus	European cow	Bovinae	K.HVTLEQPR.I	R.VKHVTLEQPR.I
838	(D.r. 227)	P00432	205.08	28	13	13	Y	Catalase OS=Bos taurus OX=9913 GN=CAT PE=1 SV=3	RBC	Bos taurus	Bos taurus	European cow	Bovinae	K.DAQLFIQKK.A	K.NFSDVHPEYGSR.I	K.VLNEEQR.K	R.AAQKPDVLTTGGGNPVGDKLNSLTVGPR.G	R.DALLFPSFIHSQKR.N	R.FNSANDDNVTQVR.T	R.FSTVAGESGSADTVRDPR.G	R.HMNGYGSHTFK.L	R.IQALLDKYNEEKPK.N	R.LCENIAGHLK.D	R.LCENIAGHLKDAQLFIQK.K	R.LCENIAGHLKDAQLFIQKK.A	R.THFSGDVQR.F
839	(D.r. 227)	Q29RK1	66.58	6	3	2	Y	Citrate synthase, mitochondrial OS=Bos taurus OX=9913 GN=CS PE=1 SV=1	Mit	Bos taurus	Bos taurus	European cow	Bovinae	K.SMSTDGLMK.F	K.SMSTDGLMK.F
840	(D.r. 227)	Q2UVX4	248.76	16	27	27	Y	Complement C3 OS=Bos taurus OX=9913 GN=C3 PE=1 SV=2	P	Bos taurus	Bos taurus	European cow	Bovinae	K.AAVYNHFISDGVK.K	K.AAVYNHFISDGVKK.T	K.ACEPGVDYVYK.T	K.ADIGCTPGSGR.N	K.DNIPEGR.Q	K.HHRPGQQITLK.I	K.IEADQGAR.V	K.IGLHEVEVK.A	K.LKEGAHYLVWGVSSDLWGEKPK.I	K.LMNVFLK.D	K.LSINTQNK.R	K.LSINTQNKRDPLTITVR.T	K.SGSDEVQVK.Q	K.SGSDEVQVKQER.K	R.AILYNYR.E	R.DPLTITVR.T	R.HIPVVTQGSNVQSLTQDDGVAK.L	R.HQQTITIPAR.S	R.KFISHIK.C	R.KIWDVVEK.A	R.NEQVEIR.A	R.TKKDNIPEGR.Q	R.TMQALPYNTQGNSNNYLHLSVPR.V	R.VELKPGETLNVNFHLR.T	R.VGLVAVDKGVFVLNKK.N	R.VPINDGNGEAILKR.Q	R.VSIRPAPET.V
841	(D.r. 227)	P81187	56.16	2	2	2	N	Complement factor B OS=Bos taurus OX=9913 GN=CFB PE=1 SV=2	P	Bos taurus	Bos taurus	European cow	Bovinae	K.YGLVTYATEPK.V	R.YLLDIGR.N
842	(D.r. 227)	Q28085	144.21	7	8	8	Y	Complement factor H OS=Bos taurus OX=9913 GN=CFH PE=1 SV=3	P	Bos taurus	Bos taurus	European cow	Bovinae	K.EIHKEEYAHNEVVEYACNPR.F	K.FSCSQGR.I	K.TPVILNGQAVLPK.A	K.YLQGETVR.V	R.EAFTMIGPR.F	R.GQDKITYECK.K	R.IPNGVYRPELSK.Y	R.KETYKVGDVLK.F
843	(D.r. 227)	XP_019832861.1	244.82	9	16	3	Y	Fibrinogen alpha chain [Bos indicus]	P	Bos indicus	Bos indicus	Zebu	Bovinae	R.ALEHKVDLEDYK.N	F.KQISEDLRSR.I	R.DQLVDMKR.L
844	(D.r. 227)	P02672	198.86	11	13	13	Y	Fibrinogen alpha chain OS=Bos taurus OX=9913 GN=FGA PE=1 SV=5	P	Bos taurus	Bos taurus	European cow	Bovinae	F.KQISEDLR.S	K.NVRDQLVDMKR.L	K.QISEDLR.S	K.VDLEDYK.N	K.VIEQVQR.I	R.ALEHKVDLEDYK.N	R.DQLVDMK.R	R.KVIEQVQR.I	R.MKGLIDEVDQDFTSR.I	R.RKVIEQVQR.I	R.SRIEILR.R	R.ALEHKVDLEDYKNQQK.Q
845	(D.r. 227)	XP_019832862.1	348.54	57	42	3	Y	Fibrinogen beta chain [Bos indicus]	P	Bos indicus	Bos indicus	Zebu	Bovinae	R.TPCTVTCNIPVVSGKECEEIIR.N	K.ECEEIIRNGGETSEMYLIQPEDSSKPYR.V	K.ECEEIIR.N
846	(D.r. 227)	P02676	273.28	60	39	1	Y	Fibrinogen beta chain OS=Bos taurus OX=9913 GN=FGB PE=1 SV=2	P	Bos taurus	Bos taurus	European cow	Bovinae	K.SIEDLRNTVDSV.S
847	(D.r. 227)	XP_019832860.1	251.42	32	23	3	Y	Fibrinogen gamma chain isoform X2 [Bos indicus]	P	Bos indicus	Bos indicus	Zebu	Bovinae	R.FLQEIYNSNSQK.I	I.STHESTIR.F	K.IVNLRDK.V
848	(D.r. 227)	P12799	213.91	27	20	9	Y	Fibrinogen gamma-B chain OS=Bos taurus OX=9913 GN=FGG PE=1 SV=1	P	Bos taurus	Bos taurus	European cow	Bovinae	K.ESGLYFIRPLK.A	K.IHDVTGRDCQ.D	K.IHDVTGRDCQDVANK.G	K.IHDVTGRDCQDVANKGAK.E	K.VTGENDKYR.L	R.DCQDVANK.G	R.DCQDVANKGAK.E	R.TSTADYASFK.V	V.KIHDVTGRDCQDVANK.G
849	(D.r. 227)	Q3ZBD7	103.68	12	5	1	Y	Glucose-6-phosphate isomerase OS=Bos taurus OX=9913 GN=GPI PE=2 SV=4	RBC	Bos taurus	Bos taurus	European cow	Bovinae	E.QHGSDLNLR.R
850	(D.r. 227)	Q2TBU0	243.06	51	21	20	Y	Haptoglobin OS=Bos taurus OX=9913 GN=HP PE=2 SV=1	P	Bos taurus	Bos taurus	European cow	Bovinae	A.VETGSEATADSCPK.A	A.VETGSEATADSCPKAPEIANSHVEYSVR.Y	K.APEIANSHVEYSVR.Y	K.DITPTLR.L	K.GSFPWQAK.M	K.HYEGVDAPK.N	K.LHAGNGVYTFNNK.Q	K.LPECEAVCGKPK.H	K.NIGQKLPECEAVCGKPK.H	K.NLYLGHSSDK.K	K.VVLHPDHSKVDIGLIK.L	K.YVMLPVADQDK.C	K.YVMLPVADQDKCVK.H	R.IIGGSLDAK.G	R.LYVGKNQLVEVEK.V	R.TCGDGVYTFNSK.K	R.VGYVSGWGR.N	R.WLLTTAK.N	R.YQCDKYYK.L	R.YQCKPYYTLR.T
851	(D.r. 227)	P01966	225.55	68	12	1	Y	Hemoglobin subunit alpha OS=Bos taurus OX=9913 GN=HBA PE=1 SV=2	RBC	Bos taurus	Bos taurus	European cow	Bovinae	K.AVEHLDDLPGALSELSDLHAHKLR.V	K.VGGHAAEYGAEALER.M	M.VLSAADKGNVK.A	W.GKVGGHAAEYGAEALER.M
852	(D.r. 227)	XP_019831403.1	407.67	72	48	5	Y	Hemoglobin subunit beta [Bos indicus]	RBC	Bos indicus	Bos indicus	Zebu	Bovinae	K.VKVDEVGGEALGR.L	K.VVAGVANALAHRY.H	V.KVDEVGGEALGR.L	V.VAGVANALAHR.Y	V.AGVANALAHR.Y
853	(D.r. 227)	XP_025122293.1	400.50	77	45	7	Y	Hemoglobin subunit beta [Bubalus bubalis]	RBC	Bubalus bubalis	Bubalus bubalis	Water buffalo	Bovinae	L.TAEEKAAVTAFWGK.V	K.AAVTAFWGK.V	T.AEEKAAVTAFWGK.V	F.GKEFTPVLQADFQK.V	A.AVTAFWGK.V	H.FGKEFTPVLQADFQK.V
854	(D.r. 227)	P02070	332.49	81	58	6	Y	Hemoglobin subunit beta OS=Bos taurus OX=9913 GN=HBB PE=1 SV=1	RBC	Bos taurus	Bos taurus	European cow	Bovinae	A.RNFGKEFTPVLQADFQK.V	R.NFGKEFTPV.L	R.NFGKEFTPVLQ.A	R.NFGKEFTPVLQA.D	R.NFGKEFTPVLQADFQK.V	W.GKVKVDEVGGEALGR.L
855	(D.r. 227)	Q3SZV7	233.20	33	25	20	Y	Hemopexin OS=Bos taurus OX=9913 GN=HPX PE=2 SV=1	P	Bos taurus	Bos taurus	European cow	Bovinae	A.KPDPEVTER.C	D.APSPVDAAFR.Y	K.DAPSPVDAAFR.Y	K.DAPSPVDAAFRYDR.N	K.GDKFWVYPPEKGEEYPK.L	K.GEFVWKGHAWAR.Q	K.TKDLPQAQR.M	K.VDGALCTEK.S	N.VAKPDPEVTER.C	R.CSPHLVL.S	R.DVRDYFMSCPNRGHAHR.N	R.MNSLLGCAPHQ.H	R.NSVLLIKGDK.F	R.SWPAVGNCSSAIR.W	R.WKDAPSPVDAAFR.Y	R.WKDAPSPVDAAFRYDR.N	R.WLNRYYCFR.G	R.YDRNSVLLIK.G	V.AKPDPEVTER.C	Y.TLVKDYPK.Q
856	(D.r. 227)	ACS34824.1	221.07	37	10	5	Y	Immunoglobulin G3 heavy chain constant region, partial [Bubalus bubalis]	P	Bubalus bubalis	Bubalus bubalis	Water buffalo	Bovinae	K.GQAREPQVYVLAPPREELSK.S	R.EPQVYVLAPPREELSK.S	P.IQHQDWLQGK.E	R.NGQPESEDK.Y	Y.VLAPPREELSK.S
857	(D.r. 227)	AQT27060.1	248.07	18	26	18	Y	Immunoglobulin gamma heavy chain [Bos taurus]	P	Bos taurus	Bos taurus	European cow	Bovinae	D.ADSSYFLYSK.L	D.SSYFLYSK.L	E.GLPAPIVR.T	K.VHNEGLPAPIV.R	K.VHNEGLPAPIVR.T	L.RIQHQDWTGGK.E	L.TISGTPEVTCVVVDVGHDDPEVK.F	L.VTVSSASTTAPK.V	R.ESGPSLVK.P	R.IQHQDWTGGKEFTCK.V	R.LSITKDNSK.S	R.NSWQEGDTYTCVVMHEALH.N	R.NSWQEGDTYTCVVMHEALHNH.Y	R.VDRNSWQEGDTYTCVVMHEALH.N	R.VDRNSWQEGDTYTCVVMHEALHNH.Y	V.DVGHDDPEVK.F	V.SSASTTAPK.V	V.TVTWNSGALK.S
858	(D.r. 227)	AAP55674.1	197.02	25	13	10	Y	Immunoglobulin heavy chain constant region, partial [Bos taurus]	P	Bos taurus	Bos taurus	European cow	Bovinae	F.QGPDDYLVCEVQHPK.G	K.ALETHTYFER.H	LLPPTR.E	LLPPTREQLSLR.E	K.GETYTCVVGHEALPHMVTER.T	K.SSLICQATDFSPK.Q	Q.GPDDYLVCEVQHPK.G	R.AYSMLTITER.D	R.NSLSGDGNSK.S	R.QNGKALETHTYFER.H
859	(D.r. 227)	B5T255	121.94	33	6	6	Y	Peptidoglycan recognition protein 1 OS=Bos indicus OX=9915 GN=PGLYRP1 PE=3 SV=1	P	Bos indicus	Bos indicus	Zebu	Bovinae	K.IIQQWPHYR.R	R.AAQSLLACGAAR.G	R.DVQQTLSPGDELYK.I	R.GKWGALASK.C	R.GYLTPNYEVK.G	R.VPPASALR.A
860	(D.r. 227)	Q9N2I2	102.03	12	3	3	N	Plasma serine protease inhibitor OS=Bos taurus OX=9913 GN=SERPINA5 PE=1 SV=1	P	Bos taurus	Bos taurus	European cow	Bovinae	K.AQILEGLGIGPGEGSEEELHSASQR.L	K.INDYVAK.Q	K.STHEQDFYVTPETVVR.V
861	(D.r. 227)	P06868	166.55	18	13	11	Y	Plasminogen OS=Bos taurus OX=9913 GN=PLG PE=1 SV=2	P	Bos taurus	Bos taurus	European cow	Bovinae	K.ATTVAGVPCQEWAAQEPHQHSIFTPETNPQSGLER.N	K.NYGGTVAVTESGHTCQR.W	K.TGNGQTYR.G	K.TGNGQTYRGTTAETK.S	K.WSATSPHVPK.F	R.GTSSTTITGR.K	R.GTSSTTITGRK.C	R.KCQSWSSMTPHR.H	R.NPDADKSPWCYTTDPR.V	R.WEFCNLKK.C	R.WSEQTPHK.H
862	(D.r. 227)	P00978	152.75	21	7	7	Y	Protein AMBP OS=Bos taurus OX=9913 GN=AMBP PE=1 SV=2	P	Bos taurus	Bos taurus	European cow	Bovinae	K.ADSCQLDYSQGPCLGLFKR.Y	K.ECLQTCR.T	K.FYSEKECK.E	K.LYGREPQLR.E	R.FSYGGCK.G	R.HGPTITVK.L	R.TVEACNLPIVQGPCR.S
863	(D.r. 227)	Q29443	339.59	67	70	59	Y	Serotransferrin OS=Bos taurus OX=9913 GN=TF PE=2 SV=1	P	Bos taurus	Bos taurus	European cow	Bovinae	I.LNKQQDDFGK.S	K.CASFRENVLR.I	K.CDRWSGFSGGAIECETAENTEECIAK.I	K.CGLVPVLAENYK.T	K.CGLVPVLAENYKTEGESCK.N	K.CLASIAKK.T	K.DGTRKPVTDAENCHLAR.G	K.DKATCVEK.I	K.DKPDNFQLFQSPHGK.D	K.DNPQTHYYAVAVVK.K	K.DQTVIQNTDGNNNEAWAK.N	K.DTDFKLNELR.G	K.ECVPNSNER.Y	K.ECVPNSNERYYGYTGAFR.C	K.ELPDPQESIQR.A	K.ENFEVLCK.D	K.ENFEVLCKDGTR.K	K.FDEFFSAGCAPGSPR.N	K.GDVAFVKDQTVIQNTDGNNNEAWAK.N	K.GTGKECVPNSNERYYGYTGAFR.C	K.GYLAVAVVK.T	K.HSTVFDNLPNPEDR.K	K.HSTVFDNLPNPEDRK.N	K.ILNKQQDDFG.K	K.ILNKQQDDFGK.S	K.INNCKFDEFFSAGCAPGSPR.N	K.KENFEVLCK.D	K.KTYDSYLGDDYVR.A	K.LCQLCAGK.G	K.LLEACTFHKP	K.LYKELPDPQESIQR.A	K.NLKKENFEVLCK.D	K.NTPEKGYLAVAVVK.T	K.NYELLCGDNTR.K	K.NYELLCGDNTRK.S	K.QQDDFGK.S
864	(D.r. 227)	Q9TTE1	174.57	21	11	2	N	Serpin A3-1 OS=Bos taurus OX=9913 GN=SERPINA3-1 PE=1 SV=3	P	Bos taurus	Bos taurus	European cow	Bovinae	K.AQWKTPFDPK.H	K.MRDLEAK.L
865	(D.r. 227)	A2I7N1	194.25	24	13	3	Y	Serpin A3-5 OS=Bos taurus OX=9913 GN=SERPINA3-5 PE=3 SV=1	P	Bos taurus	Bos taurus	European cow	Bovinae	K.HTEQAEFHVSK.N	R.RRVDSHTLASSNTDFAFSLYK.Q	R.RVDSHTLASSNTDFAFSLYK.Q
866	(D.r. 227)	A2I7N3	177.50	20	9	6	Y	Serpin A3-7 OS=Bos taurus OX=9913 GN=SERPINA3-7 PE=3 SV=1	P	Bos taurus	Bos taurus	European cow	Bovinae	K.LAVSHVIHK.A	K.LINEYVK.N	K.LLDKFRK.D	K.THGKIEK.L	K.TPFNPNHTYESEFHVSQNER.V	R.FSISSHYQLK.D
867	(D.r. 227)	A6QPQ2	175.40	27	11	8	Y	Serpin A3-8 OS=Bos taurus OX=9913 GN=SERPINA3-8 PE=2 SV=1	P	Bos taurus	Bos taurus	European cow	Bovinae	H.KGTSVDGHSLASSNTDFAFSLYK.Q	K.AVLDVGEEGTEGAAATGVK.V	K.DILSQLEIKK.V	K.LIPEMLTR.W	K.LKDILSQLEIKK.V	R.FSIATDYK.L	R.GIHELNLPR.F	R.WRESLYPR.G
868	(D.r. 227)	XP_019818466.1	603.12	88	258	54	Y	Serum Albumin [Bos indicus]	P	Bos indicus	Bos indicus	Zebu	Bovinae	K.CCAADDKEACFAVEGPK.L	E.NLPPLTADFAEDKDVCKNYQEAK.D	R.LSQKFPKAEFVEVTK.L	K.LVNELTEFAKTCVADESHAGCEK.S	K.LKPDPNTLCDEFK.A	F.LSHKDDSPDLPK.L	L.SHKDDSPDLPK.L	K.CCAADDKEACFAVEGPKL.V	K.VASLRETYGDMADCCAK.Q	K.TCVADESHAGCEK.S	A.KTCVADESHAGCEK.S	P.KLKPDPNTLCDEFKADEK.K	D.PNTLCDEFKADEK.K	R.RPCFSALTPDETYVPKAFDEK.L	Y.TRKVPQVSTPTLVEVSR.S	K.LKPDPNTLCDEFKADEKK.F	F.AEDKDVCKNYQEAK.D	A.DFAEDKDVCKNYQEAK.D	C.FLSHKDDSPDLPK.L	K.DVCKNYQEAK.D	K.SHCIAEVEKDAIPE.N	K.EACFAVEGPK.L	K.CCAADDKEACFAVEGPKLV.V	E.RNECFLSHKDDSPDLPK.L	E.NLPPLTADFAEDKDVCK.N	R.ALKAWSVAR.L	N.ECFLSHKDDSPDLPK.L	D.PNTLCDEFKADEKK.F	D.FAEDKDVCKNYQEAK.D	T.RKVPQVSTPTLVEVSR.S	N.TLCDEFKADEK.K	D.AIPENLPPLTADFAEDKDVCKNYQEAK.D	K.CCTESLVNRRPCFSALTPDETYVPKAFDEK.L	A.DFAEDKDVCK.N	D.AIPENLPPLTADFAEDKDVCKNYQEAK.D	F.AEDKDVCK.N
869	(D.r. 227)	P00442	178.44	34	6	1	Y	Superoxide dismutase [Cu-Zn] OS=Bos taurus OX=9913 GN=SOD1 PE=1 SV=2	RBC	Bos taurus	Bos taurus	European cow	Bovinae	R.LACGVIGIAK
870	(D.r. 227)	P49822	284.06	30	39	4	Y	Albumin OS=Canis lupus familiaris OX=9615 GN=ALB PE=1 SV=3	P	Canis lupus	Canis lupus	Dog	Canidae	C.CAAENKEGCFSEEGPK.L	E.QLFLGKYLYEIAR.R	K.CCSESLVNRRPCFSGLEVDETYVPK.E	R.RPCFSGLEVDETYVPK.E
871	(D.r. 227)	P00011	194.20	50	9	8	Y	Cytochrome c OS=Canis lupus familiaris OX=9615 GN=CYCS PE=1 SV=2	Mit	Canis lupus	Canis lupus	Dog	Canidae	K.MIFAGIKK.T	K.TGPNLHGLFGR.K	K.TGPNLHGLFGRK.T	K.TGQAPGFSYTDANK.N	K.TGQAPGFSYTDANKNK.G	R.ADLIAYLKK.A	R.KTGQAPGFSYTDANK.N	R.KTGQAPGFSYTDANKNK.G
872	(D.r. 227)	Q28259	204.32	37	13	3	Y	Glyceraldehyde-3-phosphate dehydrogenase OS=Canis lupus familiaris OX=9615 GN=GAPDH PE=2 SV=3	RBC	Canis lupus	Canis lupus	Dog	Canidae	K.AAKYDDIKK.V	K.LSILYPATTGR.N	K.SISIFQERDPANIK.W
873	(D.r. 227)	XP_025840884.1	396.05	29	38	2	Y	Serum Albumin [Vulpes vulpes]	P	Vulpes vulpes	Urocyon cinereoargentus	Grey fox	Canidae	E.QLFLGKYLYEIAR.R	R.EKVLISSAKER.F
874	(D.r. 227)	P85295	205.37	68	15	2	Y	Albumin (Fragment) OS=Capra hircus OX=9925 GN=ALB PE=1 SV=2	P	Capra hircus	Capra hircus	Goat	Caprinae	L.GRHPEYAVSVLLR.H	R.KQTALVELLKLVASTQA.A
875	(D.r. 227)	P14639	363.96	44	87	4	Y	Albumin OS=Ovis aries OX=9940 GN=ALB PE=1 SV=1	P	Ovis aries	Ovis aries	Goat	Caprinae	C.FLNHKDDSPDLPK.L	F.LNHKDDSPDLPK.L	K.KNCELFEK.H	L.NHKDDSPDLPK.L
876	(D.r. 227)	P32262	180.16	19	10	1	Y	Antithrombin-III OS=Ovis aries OX=9940 GN=SERPINC1 PE=2 SV=1	P	Ovis aries	Ovis aries	Goat	Caprinae	Q.ANRPFLVLIR.E
877	(D.r. 227)	Q9XT27	118.70	7	5	5	Y	Ceruloplasmin OS=Ovis aries OX=9940 GN=CP PE=2 SV=1	P	Ovis aries	Ovis aries	Goat	Caprinae	K.AAHPLSIEPIGVR.V	K.EVGPTYKDPVCLAK.M	K.NMATRPYSIHAHGVK.T	K.TESSTVTPTAPGETR.T	R.QFTDSTFQVPVER.K
878	(D.r. 227)	ABQ51194.1	127.54	22	6	3	N	Immunoglobulin gamma 2 heavy chain constant region, partial [Capra hircus]	P	Capra hircus	Capra hircus	Goat	Caprinae	F.SWFVDNVEVHTAR.T	F.VDNVEVHTAR.T	V.DNVEVHTAR.T
879	(D.r. 227)	CAA49451.1	192.37	11	10	4	N	Immunoglobulin gamma-1 chain, partial [Ovis aries]	P	Ovis aries	Ovis aries	Goat	Caprinae	P.IQHQDWTGGKEFK.C	R.VVSALPIQHQDWTGGK.E	R.VVSALPIQHQDWTGGKEFK.C	V.SALPIQHQDWTGGKEFK.C
880	(D.r. 227)	P09670	166.89	30	5	1	Y	Superoxide dismutase [Cu-Zn] OS=Ovis aries OX=9940 GN=SOD1 PE=1 SV=2	RBC	Ovis aries	Ovis aries	Goat	Caprinae	K.AVCVLKGDGPVQGTIR.F
881	(D.r. 227)	OWK07416.1	225.44	22	10	2	Y	Hypotheticalprotein Celaphus_00017124, partial [Cervus elaphus hippelaphus]	P	Cervus elaphus	Odocoileus virginianus	Deer	Cervidae	I.SEGQVETVQSSPVTFR.A	K.DVTMKPPSVYVLPPTR.E
882	(D.r. 227)	KAF4018203.1	116.07	6	4	1	N	Hypotheticalprotein G4228_009434 [Cervus hanglu yarkandensis]	P	Cervus hanglu	Odocoileus virginianus	Deer	Cervidae	T.SGVHTFPAVR.Q
883	(D.r. 227)	XP_020729181.1	141.59	21	4	2	Y	Immunoglobulin J chain [Odocoileus virginianus texanus]	P	Odocoileus virginianus	Odocoileus virginianus	Deer	Cervidae	R.IIVPLNSR.E	K.MVETALTPDSCYPD
884	(D.r. 227)	XP_020741012.1	432.90	48	81	4	Y	Serum Albumin [Odocoileus virginianus texanus]	P	Odocoileus virginianus	Odocoileus virginianus	Deer	Cervidae	K.ECVADESHAGCEK.S	K.SHCIAEVEKDAVPENL.P	K.VHKECCHGDLLECADDRADLVK.Y	H.KDDNPDLPK.L
885	(D.r. 227)	XP_023446561.1	214.63	14	13	3	Y	Serum Albumin [Dasypus novemcinctus]	P	Dasypus novemcinctus	Dasypus novemcinctus	Armadillo	Dasipodidae	K.IHKECCNGDLLECADDRADLAK.Y	X.TFTFHAELCTLPEMR.K	K.SEIAHRFNDLGKENFR.L
886	(D.r. 227)	Q5XLE4	275.05	24	29	6	Y	Albumin OS=Equus asinus OX=9793 GN=ALB PE=1 SV=1	P	Equus asinus	Equus asinus	Dunkey	Equidae	A.DDRADLTK.Y	C.ADDRADLTK.Y	D.LLECADDRADLTK.Y	H.GDLLECADDRADLTK.Y	K.ECCHGDLLECADDRADLTK.Y	K.VHKECCHGDLLECADDRADLTK.Y
887	(D.r. 227)	Q8MIP0	111.38	25	4	1	N	Ferritin heavy chain OS=Equus caballus OX=9796 GN=FTH1 PE=2 SV=3	P	Equus caballus	Equus caballus	Horse	Equidae	K.ELGDHVTNLRR.M
888	(D.r. 227)	XP_014695112.1	250.54	62	18	3	Y	Hemoglobin subunit beta [Equus asinus]	RBC	Equus asinus	Equus asinus	Dunkey	Equidae	K.DFTPELQASYQK.V	L.ALWDKVNEEEVGGEALGR.L	K.KVLHSFGEGVHHLDNLK.G
889	(D.r. 227)	P02062	219.52	63	21	2	Y	Hemoglobin subunit beta OS=Equus caballus OX=9796 GN=HBB PE=1 SV=1	RBC	Equus caballus	Equus caballus	Horse	Equidae	A.ALSELHCDKLHVDPENFR.L	K.GTFAALSELHCDKLHVDPENFR.L
890	(D.r. 227)	AAG01011.1	103.83	10	4	3	Y	Immunoglobulin G heavy chain, partial [Equus caballus]	P	Equus caballus	Equus caballus	Horse	Equidae	K.ALPAPVER.T	K.NTVSVTCLVK.D	R.VPQVYVLAPHPDELAK.N
891	(D.r. 227)	XP_044631041.1	51.54	7	2	1	Y	Immunoglobulin lambda-like polypeptide 1 [Equus asinus]	P	Equus asinus	Equus asinus	Dunkey	Equidae	K.KLSPSECP
892	(D.r. 227)	AAU09792.1	89.47	5	3	1	Y	Immunoglobulin mu heavy chain constant chain secreted form, partial [Equus caballus]	P	Equus caballus	Equus caballus	Horse	Equidae	R.TVDKSTGKPTL.Y
893	(D.r. 227)	XP_045329730.1	425.74	31	51	2	Y	Albumin [Leopardus geoffroyi]	P	Leopardus geoffroyi	Leopardus pardalis	Margey cat	Felidae	K.CCTRPESER.L	R.ADLAKYVCENQDSISTK.L
894	(D.r. 227)	P49064	298.18	28	46	6	Y	Albumin OS=Felis catus OX=9685 GN=ALB PE=1 SV=1	P	Felis catus	Felis catus	Cat	Felidae	K.IHKECCHGDL.L	K.IHKECCHGDLLEC.A	K.IHKECCHGDLLECA.D	K.IHKECCHGDLLECADDR.A	K.IHKECCHGDLLECADDRADLAK.Y	K.YICENQDSISTK.L
895	(D.r. 227)	XP_037686795.1	117.65	3	5	1	N	Fibrinogen alpha chain [Choloepus didactylus]	P	Choloepus didactylus	Choloepus hoffmani	Sloth	Folivora	S.IDLFPSR.D
896	(D.r. 227)	XP_037686796.1	149.70	11	7	2	Y	Fibrinogen gamma chain [Choloepus didactylus]	P	Choloepus didactylus	Choloepus hoffmani	Sloth	Folivora	K.AIQVIDDPDAPSKPNK.V	K.GAKESGLYFIKPLKAK.Q
897	(D.r. 227)	P02768	265.53	24	38	5	Y	Albumin OS=Homo sapiens OX=9606 GN=ALB PE=1 SV=2	P	Homo sapiens	Homo sapiens	Human	Hominiane	K.ECCEKPLLEK.S	K.KVPQVSTPTLVEVSRN.L	K.KVPQVSTPTLVEVSRNLGK.V	K.LKECCEKPLLEK.S	R.AFKAWAVAR.L
898	(D.r. 227)	P00505	107.84	13	6	1	N	Aspartate aminotransferase, mitochondrial OS=Homo sapiens OX=9606 GN=GOT2 PE=1 SV=3	Mit	Homo sapiens	Homo sapiens	Human	Hominiane	K.ASAELALGENSEVLK.S
899	(D.r. 227)	P02675	161.08	15	11	1	Y	Fibrinogen beta chain OS=Homo sapiens OX=9606 GN=FGB PE=1 SV=2	P	Homo sapiens	Homo sapiens	Human	Hominiane	K.ECEEIIR.K
900	(D.r. 227)	P02042	179.24	43	14	1	Y	Hemoglobin subunit delta OS=Homo sapiens OX=9606 GN=HBD PE=1 SV=2	RBC	Homo sapiens	Homo sapiens	Human	Hominiane	G.KVNVDAVGGEALGR.L
901	(D.r. 227)	P01701	68.47	11	2	2	N	Immunoglobulin lambda variable 1-51 OS=Homo sapiens OX=9606 GN=IGLV1-51 PE=1 SV=2	P	Homo sapiens	Homo sapiens	Human	Hominiane	K.RPSGIPDR.F	K.RPSGIPDRFSGSK.S
902	(D.r. 227)	A0A075B6J9	111.31	13	6	2	Y	Immunoglobulin lambda variable 2-18 OS=Homo sapiens OX=9606 GN=IGLV2-18 PE=3 SV=2	P	Homo sapiens	Homo sapiens	Human	Hominiane	S.NRPSGVPDRFSGSK.S	V.SNRPSGVPDRFSGSK.S
903	(D.r. 227)	P0DOX8	97.16	10	4	1	N	Immunoglobulin lambda-1 light chain OS=Homo sapiens OX=9606 PE=1 SV=1	P	Homo sapiens	Homo sapiens	Human	Hominiane	K.VTVLGQPK.A
904	(D.r. 227)	P49065	292.99	20	34	1	Y	Albumin OS=Oryctolagus cuniculus OX=9986 GN=ALB PE=1 SV=2	P	Oryctolagus cuniculus	Oryctolagus cuniculus	Rabbit	Leporidae	V.ADESAANCDK.S
905	(D.r. 227)	P02099	142.94	14	8	3	Y	Hemoglobin subunit gamma OS=Oryctolagus cuniculus OX=9986 GN=HBG PE=2 SV=2	RBC	Oryctolagus cuniculus	Oryctolagus cuniculus	Rabbit	Leporidae	C.DRLHVDPENFK.L	D.RLHVDPENFK.L	H.CDRLHVDPENFK.L
906	(D.r. 227)	P19134	136.32	6	5	1	Y	Serotransferrin OS=Oryctolagus cuniculus OX=9986 GN=TF PE=1 SV=4	P	Oryctolagus cuniculus	Oryctolagus cuniculus	Rabbit	Leporidae	K.TKDLLFRDDTK.C
907	(D.r. 227)	KQL60778.1	92.91	7	3	3	Y	Serum Albumin-like protein [Amazona aestiva]	P	Amazona aestiva	Amazona auropalliata	Parrot	Psittacidae	E.NEHKSEIAHR.Y	K.EYQDNRVSFMGHFIYSVAR.R	K.ALLIRYTKKMPQV.S
908	(D.r. 227)	P08835	321.35	31	57	2	Y	Albumin OS=Sus scrofa OX=9823 GN=ALB PE=1 SV=2	P	Sus scrofa	Sus scrofa	Pig	Suina	K.ECCHGDLLECADDRADLAKYICENQDTISTK.L	K.SHCIAEAKRD.E
909	(D.r. 227)	P00506	131.83	10	6	2	Y	Aspartate aminotransferase, mitochondrial OS=Sus scrofa OX=9823 GN=GOT2 PE=1 SV=2	Mit	Sus scrofa	Sus scrofa	Pig	Suina	K.ILIRPMYSNPPVNGAR.I	M.YSNPPVNGAR.I
910	(D.r. 227)	P00889	81.62	8	4	2	N	Citrate synthase, mitochondrial OS=Sus scrofa OX=9823 GN=CS PE=1 SV=2	Mit	Sus scrofa	Sus scrofa	Pig	Suina	R.AYAEGIHR.T	T.ALNSESNFAR.A
911	(D.r. 227)	P00355	195.04	34	12	1	Y	Glyceraldehyde-3-phosphate dehydrogenase OS=Sus scrofa OX=9823 GN=GAPDH PE=1 SV=4	RBC	Sus scrofa	Sus scrofa	Pig	Suina	R.LEKPAKYDDIK.K
912	(D.r. 227)	P80928	86.13	17	2	1	Y	Macrophage migration inhibitory factor OS=Sus scrofa OX=9823 GN=MIF PE=1 SV=3	P	Sus scrofa	Sus scrofa	Pig	Suina	K.LLCGLLAER.L
913	(D.r. 228)	Q3Y5Z3	77.55	10	2	2	N	Adiponectin OS=Bos taurus OX=9913 GN=ADIPOQ PE=1 SV=1	P	Bos taurus	Bos taurus	European cow	Bovinae	K.IFYNQQNHYDGTTGK.F	K.VSLYKNDK.A
914	(D.r. 228)	P02769	246.40	51	32	16	Y	Albumin OS=Bos taurus OX=9913 GN=ALB PE=1 SV=4	P	Bos taurus	Bos taurus	European cow	Bovinae	K.CCAADDKEACFAVEGPK.L	K.EYEATLEECCAK.D	K.LKPDPNTLCDEFKADEK.K	K.TCVADESHAGCEK.S	K.YICDNQDTISSK.L	R.LAKEYEATLEECCAK.D	K.LFTFHADICTLPDTEKQIK.K	K.LVNELTEFAK.T	R.RPCFSALTPDETYVPK.A	K.QEPERNECFLSHKDDSPDLPK.L	K.EYEATLEECCAKDDPHACYSTVFDK.L	K.LVVSTQTALA	K.AEFVEVTK.L	L.SHKDDSPDLPK.L	K.EYEATLEECCAKDDPHACYSTVFDKLK.H	K.YICDNQDTISSK.L
915	(D.r. 228)	XP_019831403.1	321.93	50	11	6	Y	Hemoglobin subunit beta [Bos indicus]	RBC	Bos indicus	Bos indicus	Zebu	Bovinae	K.HLDDLKGTFAALSELHCDK.L	K.VKVDEVGGEALGR.L	K.VLDSFSNGMK.H	K.VVAGVANALAHR.Y	K.GTFAALSELHCDK.L	K.VVAGVANALAHRYH
916	(D.r. 228)	Q3SZB4	81.55	8	3	1	N	Medium-chain specific acyl-CoA dehydrogenase, mitochondrial OS=Bos taurus OX=9913 GN=ACADM PE=2 SV=1	Mit	Bos taurus	Bos taurus	European cow	Bovinae	K.IAMGAFDK.T
917	(D.r. 228)	A2VE52	84.75	12	2	2	Y	Oligoribonuclease, mitochondrial OS=Bos taurus OX=9913 GN=REXO2 PE=2 SV=1	Mit	Bos taurus	Bos taurus	European cow	Bovinae	R.QQTPPGLCPLAGNSVHADKK.F	R.IIDVSTVK.E
918	(D.r. 228)	Q29443	138.56	12	8	3	Y	Serotransferrin OS=Bos taurus OX=9913 GN=TF PE=2 SV=1	P	Bos taurus	Bos taurus	European cow	Bovinae	K.GDVAFVKDQTVIQNTDGNNNEAWAK.N	R.CLVEKGDVAFVKDQTVIQNTDGNNNEAWAK.N
919	(D.r. 228)	Q3ZEJ6	105.42	13	5	1	Y	Serpin A3-3 OS=Bos taurus OX=9913 GN=SERPINA3-3 PE=1 SV=2	P	Bos taurus	Bos taurus	European cow	Bovinae	S.ALFILPDKGK.M
920	(D.r. 228)	A6QPQ2	92.48	8	3	1	N	Serpin A3-8 OS=Bos taurus OX=9913 GN=SERPINA3-8 PE=2 SV=1	P	Bos taurus	Bos taurus	European cow	Bovinae	K.AVLDVGEEGTEGAAATGVK.V
921	(D.r. 228)	A5PJK0	99.50	8	4	3	Y	Serpin B10 OS=Bos taurus OX=9913 GN=SERPINB10 PE=2 SV=1	P	Bos taurus	Bos taurus	European cow	Bovinae	K.SINQFALEFSKK.L	K.KLAESAEGK.N	K.LAESAEGK.N
922	(D.r. 228)	Q5BIR5	73.23	5	2	1	Y	Serpin B8 OS=Bos taurus OX=9913 GN=SERPINB8 PE=2 SV=1	P	Bos taurus	Bos taurus	European cow	Bovinae	E.TNSILFCGR.F
923	(D.r. 228)	P49822	185.07	17	15	4	Y	Albumin OS=Canis lupus familiaris OX=9615 GN=ALB PE=1 SV=3	P	Canis lupus	Canis lupus	Dog	Canidae	E.LLYYAQQYK.G	L.YYAQQYK.G	D.KAACLGPK.I	R.RPCFSGL.E
924	(D.r. 228)	P49819	173.36	23	13	3	Y	Dihydrolipoyl dehydrogenase, mitochondrial OS=Canis lupus familiaris OX=9615 GN=DLD PE=1 SV=1	Mit	Canis lupus	Canis lupus	Dog	Canidae	K.TVCVEKNETLGGTCLNVGCIPSK.A	K.ADGSTQVIDTK.N	K.KADGSTQVIDTK.N
925	(D.r. 228)	Q8WNN6	96.76	16	4	1	Y	Superoxide dismutase [Cu-Zn] OS=Canis lupus familiaris OX=9615 GN=SOD1 PE=2 SV=1	RBC	Canis lupus	Canis lupus	Dog	Canidae	R.MMLGETNPADSKPGTIR.G
926	(D.r. 228)	P14639	204.28	19	16	1	Y	Albumin OS=Ovis aries OX=9940 GN=ALB PE=1 SV=1	P	Ovis aries	Ovis aries	Sheep	Caprinae	K.KNCELFEK.H
927	(D.r. 228)	P32262	133.67	13	9	9	N	Antithrombin-III OS=Ovis aries OX=9940 GN=SERPINC1 PE=2 SV=1	P	Ovis aries	Ovis aries	Sheep	Caprinae	K.TSDQIHFFFAK.L	R.LPGIVAEGR.N	K.SKFSPENTKK.E	R.IEDSFSVK.E	K.QLMEVFK.F	Q.ANRPFLVLIR.E	K.FSPENTK.K	K.FSPENTKK.E	R.RVWELSK.A
928	(D.r. 228)	Q9XT27	75.28	2	2	1	Y	Ceruloplasmin OS=Ovis aries OX=9940 GN=CP PE=2 SV=1	P	Ovis aries	Ovis aries	Sheep	Caprinae	K.NMATRPYSIHAHGVK.T
929	(D.r. 228)	P09670	105.90	15	3	2	Y	Superoxide dismutase [Cu-Zn] OS=Ovis aries OX=9940 GN=SOD1 PE=1 SV=2	RBC	Ovis aries	Ovis aries	Sheep	Caprinae	K.AVCVLKGDGPVQGTIR.F	K.GDGPVQGTIR.F
930	(D.r. 228)	P12387	59.46	1	2	2	N	Complement C3 OS=Cavia porcellus OX=10141 GN=C3 PE=1 SV=2	P	Cavia porcellus	Cuniculus/Dasyprocta	Paca, agouti	Dasyproctidae	K.IGLQEVEVK.A	R.AVLYNYR.E
931	(D.r. 228)	AHA35861.1	60.88	3	1	1	N	Immunoglobulin gamma heavy chain, partial [Cavia porcellus]	P	Cavia porcellus	Cuniculus/Dasyprocta	Paca, agouti	Dasyproctidae	K.EYKNTPPIEDADGSYFLYSKLTVDK.S
932	(D.r. 228)	P33431	90.09	23	5	2	Y	Superoxide dismutase [Cu-Zn] OS=Cavia porcellus OX=10141 GN=SOD1 PE=1 SV=3	RBC	Cavia porcellus	Cuniculus/Dasyprocta	Paca, agouti	Dasyproctidae	K.KHGGPQDEER.H	S.KKHGGPQDEER.H
933	(D.r. 228)	NP_001310707.1	238.87	11	6	1	Y	Albumin precursor [Equus africanus]	P	Equus africanus	Equus asinus	Donkey	Equidae	K.YICEHQDSISGK.L
934	(D.r. 228)	Q8MIP0	152.21	27	9	1	Y	Ferritin heavy chain OS=Equus caballus OX=9796 GN=FTH1 PE=2 SV=3	P	Equus caballus	Equus caballus	Horse	Equidae	K.ELGDHVTNLRR.M
935	(D.r. 228)	P02062	160.44	36	9	1	Y	Hemoglobin subunit beta OS=Equus caballus OX=9796 GN=HBB PE=1 SV=1	RBC	Equus caballus	Equus caballus	Horse	Equidae	K.GTFAALSELHCDKLHVDPENFR.L
936	(D.r. 228)	AAG01011.1	71.34	6	3	2	Y	Immunoglobulin G heavy chain, partial [Equus caballus]	P	Equus caballus	Equus caballus	Horse	Equidae	K.NTVSVTCLVK.D	K.ALPAPVER.T
937	(D.r. 228)	XP_044631041.1	57.69	4	1	1	N	Immunoglobulin lambda-like polypeptide 1 [Equus asinus]	P	Equus asinus	Equus asinus	Donkey	Equidae	K.YAASSYLTR.T
938	(D.r. 228)	XP_044630842.1	58.96	5	1	1	Y	Immunoglobulin like LOC106827306 [Equus asinus]	P	Equus asinus	Equus asinus	Donkey	Equidae	S.QVQLVQSGAEVR.K
939	(D.r. 228)	P27425	97.71	3	3	1	Y	Serotransferrin OS=Equus caballus OX=9796 GN=TF PE=2 SV=1	P	Equus caballus	Equus caballus	Horse	Equidae	R.LLEACTFHR.V
940	(D.r. 228)	Q9XS41	67.27	10	2	2	N	Superoxide dismutase [Mn], mitochondrial OS=Equus caballus OX=9796 GN=SOD2 PE=2 SV=1	Mit	Equus caballus	Equus caballus	Horse	Equidae	K.HHAAYVNNLNVTEEK.Y	K.NVRPDYLK.A
941	(D.r. 228)	P49064	200.08	15	18	6	Y	Albumin OS=Felis catus OX=9685 GN=ALB PE=1 SV=1	P	Felis catus	Felis catus	Cat	Felidae	K.IHKECCHGDLLECADDRADLAK.Y	K.IHKECCHGDLLECADDR.A	K.IHKECCHGDLLECADDRADLA.K	K.IHKECCHGDL.L	Y.SRRHPEYSVSLLLR.L	K.IHKECCHGDLLECA.D
942	(D.r. 228)	M5AXY1	78.38	9	3	1	Y	Retinol binding protein 4 OS=Felis catus OX=9685 GN=RBP4 PE=1 SV=1	P	Felis catus	Felis catus	Cat	Felidae	R.LIVHNGYCDGK.S
943	(D.r. 228)	P02768	169.83	16	11	1	Y	Albumin OS=Homo sapiens OX=9606 GN=ALB PE=1 SV=2	P	Homo sapiens	Homo sapiens	Human	Homininae	R.AFKAWAVAR.L
944	(D.r. 228)	P05091	123.44	15	7	1	Y	Aldehyde dehydrogenase, mitochondrial OS=Homo sapiens OX=9606 GN=ALDH2 PE=1 SV=2	Mit	Homo sapiens	Homo sapiens	Human	Homininae	R.VVGNPFDSKTEQGPQVDETQFKK.I
945	(D.r. 228)	P00450	86.28	3	3	2	Y	Ceruloplasmin OS=Homo sapiens OX=9606 GN=CP PE=1 SV=1	P	Homo sapiens	Homo sapiens	Human	Homininae	R.QYTDSTFRVPVER.K	K.QKYTVNQCR.R
946	(D.r. 228)	Q9UI17	123.71	11	8	8	Y	Dimethylglycine dehydrogenase, mitochondrial OS=Homo sapiens OX=9606 GN=DMGDH PE=1 SV=2	Mit	Homo sapiens	Homo sapiens	Human	Homininae	K.VGFTNISHMLTPK.G	R.SDGTWDVETPQGSMR.A	K.YPAPVTSLK.A	K.LYEKLEEETGQVVGFHQPGSIR.L	R.FAGRPTQR.V	K.LNKPADFIGK.Q	R.IVNAAGFWAR.E	K.AGMKDVVLLEK.S
947	(D.r. 228)	P02679	91.02	4	4	4	N	Fibrinogen gamma chain OS=Homo sapiens OX=9606 GN=FGG PE=1 SV=3	P	Homo sapiens	Homo sapiens	Human	Homininae	K.QSGLYFIKPLK.A	R.LDGSVDFKK.N	R.LDGSVDFK.K	L.DGSVDFKK.N
948	(D.r. 228)	P01701	60.79	11	2	2	N	Immunoglobulin lambda variable 1-51 OS=Homo sapiens OX=9606 GN=IGLV1-51 PE=1 SV=2	P	Homo sapiens	Homo sapiens	Human	Homininae	K.RPSGIPDRFSGSK.S	K.RPSGIPDR.F
949	(D.r. 228)	P80748	63.94	14	1	1	N	Immunoglobulin lambda variable 3-21 OS=Homo sapiens OX=9606 GN=IGLV3-21 PE=1 SV=2	P	Homo sapiens	Homo sapiens	Human	Homininae	R.FSGSNSGNTATLTISR.V
950	(D.r. 228)	Q9Y2C4	85.31	5	2	2	Y	Nuclease EXOG, mitochondrial OS=Homo sapiens OX=9606 GN=EXOG PE=1 SV=2	Mit	Homo sapiens	Homo sapiens	Human	Homininae	R.GHMAPAGNNK.F	R.NICSVDTCK.L
951	(D.r. 228)	A0A0C4DH30	59.39	23	2	1	N	Probable non-functional Immunoglobulin heavy variable 3-16 OS=Homo sapiens OX=9606 GN=IGHV3-16 PE=1 SV=1	P	Homo sapiens	Homo sapiens	Human	Homininae	K.GLEWVSGV.S
952	(D.r. 228)	A0A0C4DH36	81.33	19	3	1	Y	Probable non-functional Immunoglobulin heavy variable 3-38 OS=Homo sapiens OX=9606 GN=IGHV3-38 PE=1 SV=1	P	Homo sapiens	Homo sapiens	Human	Homininae	R.DNSKNTLYLQMNNLR.A
953	(D.r. 228)	A0A075B6I7	76.15	13	2	2	N	Probable non-functional Immunoglobulin lambda variable 5-48 OS=Homo sapiens OX=9606 GN=IGLV5-48 PE=1 SV=2	P	Homo sapiens	Homo sapiens	Human	Homininae	Y.SDSDKHQGSGVPSR.F	K.HQGSGVPSR.F
954	(D.r. 228)	P02760	66.98	7	2	2	Y	Protein AMBP OS=Homo sapiens OX=9606 GN=AMBP PE=1 SV=1	P	Homo sapiens	Homo sapiens	Human	Homininae	R.TVAACNLPIVR.G	R.EYCGVPGDGDEE.L
955	(D.r. 228)	P02753	62.93	12	3	1	Y	Retinol-binding protein 4 OS=Homo sapiens OX=9606 GN=RBP4 PE=1 SV=3	P	Homo sapiens	Homo sapiens	Human	Homininae	R.QEELCLAR.Q
956	(D.r. 228)	P29508	60.60	5	2	2	N	Serpin B3 OS=Homo sapiens OX=9606 GN=SERPINB3 PE=1 SV=2	P	Homo sapiens	Homo sapiens	Human	Homininae	K.TNSILFYGR.F	D.ADLSGMTGSR.G
957	(D.r. 228)	Q04837	90.71	18	4	1	N	Single-stranded DNA-binding protein, mitochondrial OS=Homo sapiens OX=9606 GN=SSBP1 PE=1 SV=1	Mit	Homo sapiens	Homo sapiens	Human	Homininae	Y.QLGDVSQK.T
958	(D.r. 228)	Q2XQV4	120.99	12	7	1	Y	Aldehyde dehydrogenase, mitochondrial OS=Sus scrofa OX=9823 GN=ALDH2 PE=2 SV=1	Mit	Sus scrofa	Sus scrofa	Pig	Suina	K.KILGYIK.S
959	(D.r. 228)	P09623	157.86	23	11	1	Y	Dihydrolipoyl dehydrogenase, mitochondrial OS=Sus scrofa OX=9823 GN=DLD PE=1 SV=1	Mit	Sus scrofa	Sus scrofa	Pig	Suina	K.NQVTATKADGSTEVINTK.N
960	(D.r. 228)	Q9N0F1	55.40	4	1	1	N	Dihydrolipoyllysine-residue succinyltransferase component of 2-oxoglutarate dehydrogenase complex, mitochondrial OS=Sus scrofa OX=9823 GN=DLST PE=1 SV=1	Mit	Sus scrofa	Sus scrofa	Pig	Suina	K.TPAFAESVTEGDVRWEK.A
961	(D.r. 228)	XP_005666850.1	51.32	2	1	1	N	Fibrinogen gamma chain isoform X1 [Sus scrofa]	P	Sus scrofa	Sus scrofa	Pig	Suina	R.VGPESDKYR.M
962	(D.r. 228)	P80928	75.89	17	2	2	Y	Macrophage migration inhibitory factor OS=Sus scrofa OX=9823 GN=MIF PE=1 SV=3	P	Sus scrofa	Sus scrofa	Pig	Suina	K.LLCGLLAER.L
963	(D.r. 228)	P41367	102.01	10	3	1	N	Medium-chain specific acyl-CoA dehydrogenase, mitochondrial OS=Sus scrofa OX=9823 GN=ACADM PE=1 SV=3	Mit	Sus scrofa	Sus scrofa	Pig	Suina	K.TRPPVAAGAVGLAQR.A
964	(D.r. 228)	XP_004419220.1	266.35	9	7	2	Y	Serum Albumin [Ceratotherium simum simum]	P	Ceratotherium simum	Tapirus bairdii	Tapir	Tapiridae	K.QYEATLEK.C	K.ECCQADDKAACLLPKIAVLRDR.V
965	(D.r. 161)	CAA46322.1	83.62	4	3	43	Y	7.8S IgG heavy chain [Anas platyrhynchos]	P	Anas platyrhynchos	Anas platyrhynchos	Goose	Anatidae	E.DTATYYCAK.G	S.YGVSWVR.Q	K.GRFTISRNNGQSTATLQMNSLK.A
966	(D.r. 161)	Q3Y5Z3	103.19	15	4	4	N	Adiponectin OS=Bos taurus OX=9913 GN=ADIPOQ PE=1 SV=1	P	Bos taurus	Bos taurus	European cow	Bovinae	K.IFYNQQNHYDGTTGK.F	R.SAFSVGLER.Q	R.QVTVPNVPIRFTK.I	R.QVTVPNVPIR.F
967	(D.r. 161)	XP_006047011.1	489.06	61	116	1	Y	Albumin [Bubalus bubalis]	P	Bubalus bubalis	Bubalus bubalis	Water buffalo	Bovinae	R.RPCFSALTPDETYVPKG.F
968	(D.r. 161)	P02769	376.43	78	151	52	Y	Albumin OS=Bos taurus OX=9913 GN=ALB PE=1 SV=4	P	Bos taurus	Bos taurus	European cow	Bovinae	K.DDPHACYSTVFDKLK.H	R.LAKEYEATLEECCAK.D	K.SLHTLFGDELCK.V	K.DDPHACYSTVFDK.L	Y.ANKYNGVFQECCQAEDKGACLLPK.I	K.LFTFHADICTLPDTEKQIK.K	K.FPKAEFVEVTK.L	K.EYEATLEECCAKDDPHACYSTVFDK.L	R.LAKEYEATLEECCAKDDPHACYSTVFDK.L	K.EYEATLEECCAK.D	K.YNGVFQECCQAEDKGACLLPK.I	K.CCTESLVNRRPCFSALTPDETYVPK.A	Y.NGVFQECCQAEDKGACLLPK.I	R.RPCFSALTPDETYVPK.A	K.YNGVFQECCQAEDK.G	R.FKDLGEEHFK.G	Y.SRRHPEYAVSVLLR.L	C.CQAEDKGACLLPK.I	D.PHACYSTVFDKLK.H	K.LVNELTEFAK.T	K.ADEKKFWGK.Y	R.CCTKPESER.M	C.QAEDKGACLLPK.I	K.LFTFHADICTLPDTEKQIKK.Q	Y.ICDNQDTISSK.L	Q.AEDKGACLLPK.I	R.LAKEYEATLEECCAKDDPH.A	R.LAKEYEATLEECCAKDDPHAC.Y	S.ALTPDETYVPK.A	K.AEFVEVTK.L	R.LAKEYEATLEECCAKDD.P	R.PCFSALTPDETYVPK.A	K.EYEATLEECCAKDDPHACYSTVFDKLK.H	K.DLGEEHFK.G	R.LAKEYEATLEEC.C	H.TLFGDELCK.V
969	(D.r. 161)	P28800	189.86	16	13	13	Y	Alpha-2-antiplasmin OS=Bos taurus OX=9913 GN=SERPINF2 PE=1 SV=2	P	Bos taurus	Bos taurus	European cow	Bovinae	R.LKEVLHADSGPCLPHLLSR.L	R.NPNPGAQPER.K	R.SKFDPNLTQR.G	R.LKEVLHADSGPCLPH.L	R.LCQDLGPGAFR.L	K.EVLHADSGPCLPHLLSR.L	K.GEDLANINR.W	K.FDPNLTQR.G	K.LSPTPEQTR.R	L.HQPSLSERPTK.V	K.LSPTPEQTRR.L	Q.DLGPGAFR.L	R.NPNPGAQPE.R
970	(D.r. 161)	Q7SIH1	317.35	34	62	52	Y	Alpha-2-macroglobulin OS=Bos taurus OX=9913 GN=A2M PE=1 SV=2	P	Bos taurus	Bos taurus	European cow	Bovinae	L.SEEHQDAYHSANLVFSR.S	K.QQNCQGGFSSTQDTVVALHALSR.Y	K.SAKEGSQGSHVYTK.A	R.NPSNCYGEESNAVCEK.F	R.YEIEHCLANK.V	K.YRNPSNCYGEESNAVCEK.F	K.VSESLSLKLPPNVVEESAR.A	K.HFDGSYSTFGEHR.G	R.TTVLVKNEESLVFVQTDKPIYKPEQTVK.F	K.EGSQGSHVYTK.A	K.VGLNFSPGQSFPASQAHLR.V	A.ADAHDPARPGAK.V	K.SKAILYLNTGYQR.Q	R.YGAATFTSAR.K	K.NEESLVFVQTDKPIYKPEQTVK.F	K.TQTVQAHYVLK.G	R.STGTLLNNAIK.G	R.KYRNPSNCYGEESNAVCEK.F	V.LVKNEESLVFVQTDKPIYKPEQTVK.F	A.HVTAQPAPNPEDLKR.A	K.AILYLNTGYQR.Q	K.EQETYCICGNGR.Q	K.LPPNVVEESAR.A	R.QTVSWAVTPK.S	K.ATVLNYLPK.C	I.ALLEMPLPVTHPVVR.N	R.DTGLGLSPTASLR.V	R.VTASPQSLCALR.A	R.SLFTDVVAEK.D	A.LLEMPLPVTHPVVR.N	R.IQHHTLLASPVR.A	K.ICPQPEEHR.I	K.LSFVTVDSNLR.R	Y.VILAHVTAQPAPNPEDLKR.A	K.GPTQEFK.K	Y.EIEHCLANK.V
971	(D.r. 161)	P41361	197.52	29	15	5	Y	Antithrombin-III OS=Bos taurus OX=9913 GN=SERPINC1 PE=1 SV=2	P	Bos taurus	Bos taurus	European cow	Bovinae	R.SDLYVSDAFHK.A	K.ADGESCSVLMMYQESK.F	K.FSPENTRK.E	K.FSPENTR.K	L.NSDRVTFK.A
972	(D.r. 161)	P15497	127.93	30	9	8	Y	Apolipoprotein A-I OS=Bos taurus OX=9913 GN=APOA1 PE=1 SV=3	P	Bos taurus	Bos taurus	European cow	Bovinae	K.VQELQDKLSPLAQELRDR.A	R.QQLAPYSDDLR.Q	K.VQPYLDEFQKK.W	K.LSPLAQELR.D	R.AHVETLR.Q	R.LEALKEGGGSLAEYHAK.A	L.GEEFREGAR.Q	K.VAPLGEEFR.E
973	(D.r. 161)	P00921	128.87	20	6	6	N	Carbonic anhydrase 2 OS=Bos taurus OX=9913 GN=CA2 PE=1 SV=3	RBC	Bos taurus	Bos taurus	European cow	Bovinae	K.VGDANPALQK.V	K.YAAELHLVHWNTK.Y	R.QSPVDIDTK.A	K.VLDALDSIKTK.G	K.VLDALDSIK.T	K.DFPIANGER.Q
974	(D.r. 161)	Q2UVX4	273.42	18	42	32	Y	Complement C3 OS=Bos taurus OX=9913 GN=C3 PE=1 SV=2	P	Bos taurus	Bos taurus	European cow	Bovinae	R.KIWDVVEKADIGCTPGSGR.N	R.VPINDGNGEAILKR.Q	R.VPINDGNGEAILK.R	R.VELKPGETLNVNFHLR.T	R.HIPVVTQGSNVQSLTQDDGVAK.L	K.SGSDEVQVKQER.K	Y.NTQGNSNNYLHLSVPR.V	K.LSINTQNKRDPLTITVR.T	K.HHRPGQQITLK.I	K.ADIGCTPGSGR.N	K.TSQGLETQQR.A	K.RDPLTITVR.T	R.ISLTHSLTRVPINDGNGEAILK.R	K.IGLHEVEVK.A	R.TKKDNIPEGR.Q	R.HQQTITIPAR.S	K.DSCMGTLVVK.N	Y.VIVPLKIGLHEVEVK.A	R.ISLTHSLTR.V	K.LSINTQNKR.D	K.LMNVFLK.D	R.DPLTITVR.T	K.KDNIPEGR.Q	R.TDPGEQAK.I	K.LSINTQNK.R	K.IEADQGAR.V	K.DNIPEGR.Q	K.HHRPGQQIT.L	R.ADPQCPQPAT.R	R.EAENLKVR.V	R.AILYNYREAENLK.V	I.SLTHSLTR.V
975	(D.r. 161)	P02672	125.16	6	7	4	N	Fibrinogen alpha chain OS=Bos taurus OX=9913 GN=FGA PE=1 SV=5	P	Bos taurus	Bos taurus	European cow	Bovinae	R.ALEHKVDLEDYK.N	K.NVRDQLVDMK.R	R.RKVIEQVQR.I	K.VIEQVQR.I
976	(D.r. 161)	XP_019832862.1	331.85	35	26	9	Y	Fibrinogen beta chain [Bos indicus]	P	Bos indicus	Bos indicus	Zebu	Bovinae	R.TPCTVTCNIPVVSGKECEEIIR.N	R.QDGSVDFGR.K	K.GGWTVIQNR.Q	R.QDGSVDFGRK.W	K.LLIEMEDWKGDK.V	K.ECEEIIR.N	K.LLIEMEDWK.G	R.SILENLR.S	K.WDPYKQGFGNIATNAEGKK.Y
977	(D.r. 161)	P02676	221.97	36	22	1	Y	Fibrinogen beta chain OS=Bos taurus OX=9913 GN=FGB PE=1 SV=2	P	Bos taurus	Bos taurus	European cow	Bovinae	K.SIEDLRNTVDSV.S
978	(D.r. 161)	XP_019832860.1	341.17	33	34	2	Y	Fibrinogen gamma chain isoform X2 [Bos indicus]	P	Bos indicus	Bos indicus	Zebu	Bovinae	R.FLQEIYNSNSQK.I	K.ESGLYFIKPLKAK.Q
979	(D.r. 161)	P12799	255.59	30	31	13	Y	Fibrinogen gamma-B chain OS=Bos taurus OX=9913 GN=FGG PE=1 SV=1	P	Bos taurus	Bos taurus	European cow	Bovinae	K.IHDVTGRDCQDVANKGAK.E	R.DKVVQLEANCQEPCQDTVKIHDVTGR.D	K.VVQLEANCQEPCQDTVK.I	R.TSTADYASFKVTGENDKYR.L	R.TSTADYASFK.V	K.IHDVTGRDCQDVANK.G	R.DCQDVANKGAK.E	I.HDVTGRDCQDVANK.G	R.IQLEDWNGRTSTADYASFK.V	I.HDVTGRDCQDVANKGAK.E	V.KIHDVTGRDCQDVANK.G	V.TGENDKYR.L	R.DCQDVANK.G
980	(D.r. 161)	P01966	131.39	35	4	4	N	Hemoglobin subunit alpha OS=Bos taurus OX=9913 GN=HBA PE=1 SV=2	RBC	Bos taurus	Bos taurus	European cow	Bovinae	K.VGGHAAEYGAEALER.M	K.TYFPHFDLSHGSAQVK.G	M.VLSAADKGNVK.A	R.VDPVNFK.L
981	(D.r. 161)	XP_025122293.1	347.45	61	21	3	Y	Hemoglobin subunit beta [Bubalus bubalis]	RBC	Bubalus bubalis	Bubalus bubalis	Water buffalo	Bovinae	K.AAVTAFWGK.V	K.VHVDEVGGEALGR.L	A.AVTAFWGK.V
982	(D.r. 161)	P02070	243.32	73	25	2	Y	Hemoglobin subunit beta OS=Bos taurus OX=9913 GN=HBB PE=1 SV=1	RBC	Bos taurus	Bos taurus	European cow	Bovinae	R.NFGKEFTPVLQADFQK.V	W.GKVKVDEVGGEALGR.L
983	(D.r. 161)	Q3SZV7	167.47	20	13	14	Y	Hemopexin OS=Bos taurus OX=9913 GN=HPX PE=2 SV=1	P	Bos taurus	Bos taurus	European cow	Bovinae	H.GVEGGNVAKPDPEVTER.C	R.WKDAPSPVDAAFR.Y	R.YDRNSVLLIK.G	K.VDGALCTEK.S	N.VAKPDPEVTER.C	R.WKDAPSPVDAAFRYDR.N	A.KPDPEVTER.C	K.TKDLPQAQR.M	Y.TLVKDYPK.Q	V.EGGNVAKPDPEVTER.C	K.GDKFWVYPPEKGEEYPK.L	W.VYPPEKGEEYPK.L	K.DLPQAQR.M
984	(D.r. 161)	Q3B7M2	117.47	11	4	4	Y	Hydroxyacylglutathione hydrolase, mitochondrial OS=Bos taurus OX=9913 GN=HAGH PE=2 SV=3	Mit	Bos taurus	Bos taurus	European cow	Bovinae	R.VYCGHEYTINNLK.F	R.HVEPDNTAVREK.L	R.HVEPDNTAVR.E	K.ALLEVLGR.L
985	(D.r. 161)	ACS34824.1	231.53	40	12	9	Y	Immunoglobulin G3 heavy chain constant region, partial [Bubalus bubalis]	P	Bubalus bubalis	Bubalus bubalis	Water buffalo	Bovinae	R.EPQVYVLAPPREELSK.S	K.GQAREPQVYVLAPPREELSK.S	P.IQHQDWLQGK.E	F.VDDVEVHTAR.M	R.NGQPESEDK.Y	P.IQHQDWLQGKEFK.C	R.TKGQAREPQ.V	Y.VLAPPREELSK.S	R.TKGQAREPQV.Y
986	(D.r. 161)	AQT27060.1	276.44	31	41	26	Y	Immunoglobulin gamma heavy chain [Bos taurus]	P	Bos taurus	Bos taurus	European cow	Bovinae	K.VYPLSSCCGDK.S	R.VDRNSWQEGDTYTCVVMHEALH.N	K.LRVDRNSWQEGDTYTCVVMHEALH.N	R.NSWQEGDTYTCVVMHEALH.N	M.PEPVTVTWNSGALK.S	K.VDKAVDPTCKPSPC.D	Q.GLLVTVSSASTTAPK.V	K.GQSVTCQVQHLSK.A	K.SAEGASFTWNPTGGK.T	K.AVDPTCKPSPC.D	L.LVTVSSASTTAPK.V	L.TISGTPEVTCVVVDVGHDDPEVK.F	R.LSITKDNSK.S	L.VTVSSASTTAPK.V	R.VDRNSWQEGDTYTCVVMHEALHNH.Y	K.SSLTATIKK.D	R.ESGPSLVK.P	C.KVHNEGLPAPIVR.T	V.SSASTTAPK.V	K.SGVHTFPAVLQ.S	V.TVSSASTTAPK.V	D.SSYFLYSK.L	K.SGVHTFPAVL.Q	E.GLPAPIVR.T	L.SITKDNSK.S	R.LSITKDNSK.S
987	(D.r. 161)	AAP55674.1	177.38	22	12	8	Y	Immunoglobulin heavy chain constant region, partial [Bos taurus]	P	Bos taurus	Bos taurus	European cow	Bovinae	K.ALETHTYFER.H	K.SSLICQATDFSPK.Q	K.DVAMKPPSVYLLPPTR.E	R.AYSMLTITER.D	R.QNGKALETHTYFER.H	R.ESASVTCLVK.G	R.NSLSGDGNSK.S	R.VIATKAEVLSPVVS.V
988	(D.r. 161)	Q8SPP7	149.49	46	8	7	Y	Peptidoglycan recognition protein 1 OS=Bos taurus OX=9913 GN=PGLYRP1 PE=1 SV=1	P	Bos taurus	Bos taurus	European cow	Bovinae	R.YVVVSHTAGSVCNTPASCQR.Q	R.GYLTPNYEVK.G	R.DVQQTLSPGDELYK.I	R.AAQSLLACGAAR.G	K.GHRDVQQTLSPGDELYK.I	K.IIQQWPHYR.R	R.VPPASALR.A
989	(D.r. 161)	P06868	185.30	19	16	16	Y	Plasminogen OS=Bos taurus OX=9913 GN=PLG PE=1 SV=2	P	Bos taurus	Bos taurus	European cow	Bovinae	Q.TPVPQDCYHGNGQSYR.G	R.LFREPSQADIALLK.L	R.NPDADKSPWCYTTDPR.V	K.TGNGQTYRGTTAETK.S	M.DVPVPPEQTPVPQDCYHGNGQSYR.G	R.KCQSWSSMTPHR.H	R.YDYCDIPECEDK.C	K.CQSWSSMTPHR.H	R.GTSSTTITGRK.C	R.GTSSTTITGR.K	R.VRWEFCNLKK.C	R.VRWEFCNLK.K	R.EQSVQEIPVSR.L	R.NEYLDGR.V	K.WSATSPHVPK.F
990	(D.r. 161)	P00978	164.50	17	8	6	Y	Protein AMBP OS=Bos taurus OX=9913 GN=AMBP PE=1 SV=2	P	Bos taurus	Bos taurus	European cow	Bovinae	K.ADSCQLDYSQGPCLGLFKR.Y	R.TVEACNLPIVQGPCR.S	K.GNGNKFYSEKECK.E	K.FYSEKECK.E	R.FSYGGCK.G	R.FSYGGCKGNGNK.F
991	(D.r. 161)	P18902	158.30	36	9	9	Y	Retinol-binding protein 4 OS=Bos taurus OX=9913 GN=RBP4 PE=1 SV=1	P	Bos taurus	Bos taurus	European cow	Bovinae	R.DPSGFSPEVQK.I	R.LIPHNGYCDGK.S	R.QRQEELCLAR.Q	K.MKYWGVASFLQK.G	R.FAGTWYAMAK.K	R.LIPHNGYCDGKSE.R	R.VKENFDK.A	R.QEELCLAR.Q	R.VKENFDKAR.F
992	(D.r. 161)	Q29443	383.32	77	105	66	Y	Serotransferrin OS=Bos taurus OX=9913 GN=TF PE=2 SV=1	P	Bos taurus	Bos taurus	European cow	Bovinae	R.KSVDDYQECYLAMVPSHAVVAR.T	K.DGTRKPVTDAENCHLAR.G	K.HSTVFDNLPNPEDR.K	K.DNPQTHYYAVAVVKK.D	K.HSTVFDNLPNPEDRK.N	K.HSTVFDNLPNPEDRKNYELLCGDNTR.K	K.CACSNHEPYFGYSGAFK.C	K.CGLVPVLAENYKTEGESCK.N	K.KTYDSYLGDDYVR.A	K.CGLVPVLAENYKTEGESCKNTPEK.G	K.DNPQTHYYAVAVVK.K	K.TEGESCKNTPEKGYLAVAVVK.T	K.GTGKECVPNSNERYYGYTGAFR.C	R.WCTISTHEANKCASFR.E	K.GTDKCACSNHEPYFGYSGAFK.C	R.WCTISTHEANKCASFRENVLR.I	K.TYDSYLGDDYVR.A	K.NTPEKGYLAVAVVK.T	R.ILESGPFVSCVK.K	K.ENFEVLCKDGTRKPVTDAENCHLAR.G	R.ILESGPFVSCVKK.T	K.ILNKQQDDFGK.S	K.FDEFFSAGCAPGSPR.N	K.DKPDNFQLFQSPHGK.D	K.DTDFKLNELRGK.K	R.WCTISTHEANK.C	R.TKCDRWSGFSGGAIECETAENTEECIAK.I	R.KNYELLCGDNTR.K	K.SCHTAVDRTAGWNIPMGLLYSK.I	K.DKPDNFQLFQSPHGKDLLFK.D	K.ELPDPQESIQR.A	K.TSDANINWNNLKDK.K	K.LYKELPDPQESIQR.A	K.CASFRENVLR.I	K.DQTVIQNTDGNNNEAWAK.N	R.DDTKCLASIAK.K
993	(D.r. 161)	Q3ZEJ6	164.52	28	12	4	Y	Serpin A3-3 OS=Bos taurus OX=9913 GN=SERPINA3-3 PE=1 SV=2	P	Bos taurus	Bos taurus	European cow	Bovinae	R.VLYSSEAFPTNFRDPEAAK.S	K.IEELFKDLSPR.T	K.LTPEMLTR.W	S.ALFILPDKGK.M
994	(D.r. 161)	A2I7N3	133.81	12	5	3	Y	Serpin A3-7 OS=Bos taurus OX=9913 GN=SERPINA3-7 PE=3 SV=1	P	Bos taurus	Bos taurus	European cow	Bovinae	K.TPFNPNHTYESEFHVSQNER.V	R.FSISSHYQLK.D	K.LINEYVK.N
995	(D.r. 161)	A6QPQ2	138.69	17	7	4	Y	Serpin A3-8 OS=Bos taurus OX=9913 GN=SERPINA3-8 PE=2 SV=1	P	Bos taurus	Bos taurus	European cow	Bovinae	K.AVLDVGEEGTEGAAATGVK.V	R.FSIATDYK.L	R.GIHELNLPR.F	K.LKDILSQLEIKK.V
996	(D.r. 161)	XP_019818466.1	585.02	80	162	5	Y	Serum Albumin [Bos indicus]	P	Bos indicus	Bos indicus	Zebu	Bovinae	K.CCAADDKEACFAVEGPK.L	A.DFAEDKDVCKNYQEAK.D	E.NLPPLTADFAEDKDVCKNYQEAK.D	K.SHCIAEVE.K	C.DEFKADEKK.F
997	(D.r. 161)	O46375	164.93	37	6	6	N	Transthyretin OS=Bos taurus OX=9913 GN=TTR PE=1 SV=1	P	Bos taurus	Bos taurus	European cow	Bovinae	K.KAADETWEPFASGK.T	K.TSESGELHGLTTEDKFVEGLYK.V	K.TSESGELHGLTTEDK.F	K.AADETWEPFASGK.T	R.GSPAANVGVK.V	A.GSVGAGEPK.C
998	(D.r. 161)	P00011	182.15	60	9	1	Y	Cytochrome c OS=Canis lupus familiaris OX=9615 GN=CYCS PE=1 SV=2	Mit	Canis lupus	Canis lupus	Dog	Canidae	R.ADLIAYLKK.A
999	(D.r. 161)	P49819	191.77	26	13	2	Y	Dihydrolipoyl dehydrogenase, mitochondrial OS=Canis lupus familiaris OX=9615 GN=DLD PE=1 SV=1	Mit	Canis lupus	Canis lupus	Dog	Canidae	K.TVCVEKNETLGGTCLNVGCIPSK.A	K.ADGSTQVIDTK.N
1000	(D.r. 161)	P85295	169.86	49	12	1	N	Albumin (Fragment) OS=Capra hircus OX=9925 GN=ALB PE=1 SV=2	P	Capra hircus	Capra hircus	Goat	Capridae	L.GRHPEYAVSVLLR.H
1001	(D.r. 161)	ABQ51194.1	141.01	22	6	2	Y	Immunoglobulin gamma 2 heavy chain constant region, partial [Capra hircus]	P	Capra hircus	Capra hircus	Goat	Capridae	F.SWFVDNVEVHTAR.T	F.VDNVEVHTAR.T
1002	(D.r. 161)	P32262	179.47	22	11	1	Y	Antithrombin-III OS=Ovis aries OX=9940 GN=SERPINC1 PE=2 SV=1	P	Ovis aries	Ovis aries	Sheep	Caprinae	Q.ANRPFLVLIR.E
1003	(D.r. 161)	Q9XT27	202.79	18	14	13	Y	Ceruloplasmin OS=Ovis aries OX=9940 GN=CP PE=2 SV=1	P	Ovis aries	Ovis aries	Sheep	Caprinae	R.APGSASEAFFEQGPTR.I	K.KLISVDTEHSNIYLQNGPNR.I	K.EVGPTYKDPVCLAK.M	K.AAHPLSIEPIGVR.V	K.ENLRAPGSASEAFFEQGPTR.I	R.IYHSHIDAPK.D	K.TESSTVTPTAPGETR.T	R.EYTDASFSNQK.E	K.AETGDKVYVHLK.N	K.MFTTAPDQVDKENEDFQESNK.M	K.TYCSEPEKVEQDNEDFQESNR.M	K.ANEEFMESNK.M	K.DSLDEEKEK.N
1004	(D.r. 161)	CAA49451.1	213.02	15	17	5	Y	Immunoglobulin gamma-1 chain, partial [Ovis aries]	P	Ovis aries	Ovis aries	Sheep	Caprinae	R.VVSALPIQHQDWTGGK.E	R.VVSALPIQHQDWTGGKEFK.C	P.IQHQDWTGGKEFK.C	R.LSITKDTSK.S	H.QDWTGGKEFK.C	V.SALPIQHQDWTGGKEFK.C
1005	(D.r. 161)	OWK07416.1	220.20	15	7	3	Y	Hypotheticalprotein Celaphus_00017124, partial [Cervus elaphus hippelaphus]	P	Cervus elaphus	Odocoileus virginianus	Deer	Cervidae	I.SEGQVETVQSSPVTFR.A	R.NSLSGNGNSK.S	K.DVTMKPPSVYVLPPTR.E
1006	(D.r. 161)	KAF4018203.1	159.20	9	7	3	N	Hypotheticalprotein G4228_009434 [Cervus hanglu yarkandensis]	P	Cervus hanglu	Odocoileus virginianus	Deer	Cervidae	T.SGVHTFPAVR.Q	S.GVHTFPAVR.Q	R.DGQPESEDK.Y
1007	(D.r. 161)	KAF4018201.1	124.34	8	3	1	Y	Hypotheticalprotein G4228_009736 [Cervus hanglu yarkandensis]	P	Cervus hanglu	Odocoileus virginianus	Deer	Cervidae	K.SAQGASFTWNPTGGK.T
1008	(D.r. 161)	XP_020729181.1	108.52	21	3	3	Y	Immunoglobulin J chain [Odocoileus virginianus texanus]	P	Odocoileus virginianus	Odocoileus virginianus	Deer	Cervidae	R.IIPSAEDPSQDIVER.N	K.FVYHLSDLCK.K	R.IIVPLNSR.E
1009	(D.r. 161)	PKK28970.1	82.47	4	3	2	Y	Albumin [Columba livia]	P	Columba livia	Columba livia	Pigeon	Columbidae	K.TIAAGFTAMVDK.C	L.LSQKYPK.A
1010	(D.r. 161)	NP_001166576.1	270.89	12	16	2	Y	Albumin precursor [Cavia porcellus]	P	Cavia porcellus	Cuniculus/Dasyprocta	Paca, agouti	Dasyproctidae	R.RHPEYSIGMLLR.I	K.AACLTPKLDAIK.E
1011	(D.r. 161)	P01862	114.64	7	6	2	Y	Ig gamma-2 chain C region OS=Cavia porcellus OX=10141 PE=1 SV=1	P	Cavia porcellus	Cuniculus/Dasyprocta	Paca, agouti	Dasyproctidae	A.TCNVAHPASSTK.V	A.TCNVAHPASSTKVDK.T
1012	(D.r. 161)	AHA35861.1	147.44	7	6	2	Y	Immunoglobulin gamma heavy chain, partial [Cavia porcellus]	P	Cavia porcellus	Cuniculus/Dasyprocta	Paca, agouti	Dasyproctidae	A.DGSYFLYSK.L	G.SYFLYSK.L
1013	(D.r. 161)	P35747	217.50	12	17	1	Y	Albumin OS=Equus caballus OX=9796 GN=ALB PE=1 SV=1	P	Equus caballus	Equus caballus	Horse	Equidae	K.KAPQVSTPTLVEIGR.T
1014	(D.r. 161)	NP_001310707.1	293.72	16	19	1	Y	Albumin precursor [Equus africanus]	P	Equus africanus	Equus asinus	Donkey	Equidae	K.YICEHQDSISGK.L
1015	(D.r. 161)	P15437	181.51	20	12	1	Y	Aldehyde dehydrogenase 1A1 OS=Equus caballus OX=9796 GN=ALDH1A1 PE=1 SV=2	Mit	Equus caballus	Equus caballus	Horse	Equidae	K.LCEVEEGDKEDVNK.A
1016	(D.r. 161)	Q8MIP0	158.14	27	8	1	Y	Ferritin heavy chain OS=Equus caballus OX=9796 GN=FTH1 PE=2 SV=3	P	Equus caballus	Equus caballus	Horse	Equidae	K.ELGDHVTNLRR.M
1017	(D.r. 161)	P02062	108.14	42	7	1	Y	Hemoglobin subunit beta OS=Equus caballus OX=9796 GN=HBB PE=1 SV=1	RBC	Equus caballus	Equus caballus	Horse	Equidae	L.ALWDKVNEEEVGGEALGR.L
1018	(D.r. 161)	XP_045329730.1	353.97	23	30	3	Y	Albumin [Leopardus geoffroyi]	P	Leopardus pardalis	Leopardus pardalis	Ocelot	Felidae	K.CCTRPESER.L	C.CTRPESER.L	K.GVFTECCEAADK.A
1019	(D.r. 161)	P49064	218.41	21	27	1	Y	Albumin OS=Felis catus OX=9685 GN=ALB PE=1 SV=1	P	Felis catus	Felis catus	Cat	Felidae	Y.SRRHPEYSVSLLLR.L
1020	(D.r. 161)	P02768	203.00	19	22	2	Y	Albumin OS=Homo sapiens OX=9606 GN=ALB PE=1 SV=2	P	Homo sapiens	Homo sapiens	Human	Homininae	K.DLGEENFK.A	K.AACLLPKLDELRDEGKASSAK.Q
1021	(D.r. 161)	P05091	172.95	20	12	2	Y	Aldehyde dehydrogenase, mitochondrial OS=Homo sapiens OX=9606 GN=ALDH2 PE=1 SV=2	Mit	Homo sapiens	Homo sapiens	Human	Homininae	R.VVGNPFDSKTEQGPQVDETQFKK.I	R.VVGNPFDSKTEQGPQVDETQFK.K
1022	(D.r. 161)	P00505	131.88	17	9	2	Y	Aspartate aminotransferase, mitochondrial OS=Homo sapiens OX=9606 GN=GOT2 PE=1 SV=3	Mit	Homo sapiens	Homo sapiens	Human	Homininae	K.ASAELALGENSEVLK.S	L.ALGENSEVLK.S
1023	(D.r. 161)	P02675	149.95	14	10	1	Y	Fibrinogen beta chain OS=Homo sapiens OX=9606 GN=FGB PE=1 SV=2	P	Homo sapiens	Homo sapiens	Human	Homininae	K.ECEEIIR.K
1024	(D.r. 161)	P02679	116.80	11	3	2	Y	Fibrinogen gamma chain OS=Homo sapiens OX=9606 GN=FGG PE=1 SV=3	P	Homo sapiens	Homo sapiens	Human	Homininae	K.QSGLYFIKPLK.A	V.QIHDITGKDCQDIANKGAK.Q
1025	(D.r. 161)	P00390	133.57	9	5	4	Y	Glutathione reductase, mitochondrial OS=Homo sapiens OX=9606 GN=GSR PE=1 SV=2	Mit	Homo sapiens	Homo sapiens	Human	Homininae	K.GIYAVGDVCGK.A	K.LGGTCVNVGCVPK.K	K.ALLTPVAIAAGRK.L	K.ALLTPVAIAAGR.K
1026	(D.r. 161)	P01703	122.55	14	6	3	Y	Immunoglobulin lambda variable 1-40 OS=Homo sapiens OX=9606 GN=IGLV1-40 PE=1 SV=2	P	Homo sapiens	Homo sapiens	Human	Homininae	S.NRPSGVPDRFSGSK.S	N.SNRPSGVPDR.F	G.NSNRPSGVPDR.F
1027	(D.r. 161)	P36551	104.88	7	3	3	N	Oxygen-dependent coproporphyrinogen-III oxidase, mitochondrial OS=Homo sapiens OX=9606 GN=CPOX PE=1 SV=3	Mit	Homo sapiens	Homo sapiens	Human	Homininae	K.NPHAPTIHFNYR.Y	K.EAEILEVLRHPR.D	K.FGLFTPGSR.I
1028	(D.r. 161)	P00506	145.05	19	10	2	Y	Aspartate aminotransferase, mitochondrial OS=Sus scrofa OX=9823 GN=GOT2 PE=1 SV=2	Mit	Sus scrofa	Sus scrofa	Pig	Suina	K.ILIRPMYSNPPVNGAR.I	M.YSNPPVNGAR.I
1029	(D.r. 161)	P01025	170.53	4	9	1	Y	Complement C3 OS=Sus scrofa OX=9823 GN=C3 PE=1 SV=2	P	Sus scrofa	Sus scrofa	Pig	Suina	R.ISLSQSLTR.V
1030	(D.r. 161)	P09623	181.10	26	12	1	Y	Dihydrolipoyl dehydrogenase, mitochondrial OS=Sus scrofa OX=9823 GN=DLD PE=1 SV=1	Mit	Sus scrofa	Sus scrofa	Pig	Suina	K.NQVTATKADGSTEVINTK.N
1031	(D.r. 161)	XP_005666850.1	94.98	6	3	1	N	Fibrinogen gamma chain isoform X1 [Sus scrofa]	P	Sus scrofa	Sus scrofa	Pig	Suina	R.VGPESDKYR.M
1033	(D.r. 182)	XP_027324928.1	272.06	34	14	2	Y	Hemoglobin subunit alpha-A [Anas platyrhynchos]	RBC	Anas platyrhynchos	Anas platyrhynchos	Goose	Anatidae	R.MFIAYPQTK.T	S.HGSAQIKAHGKK.V
1034	(D.r. 182)	P01985	163.21	27	14	1	Y	Hemoglobin subunit alpha-A OS=Anseranas semipalmata OX=8851 GN=HBAA PE=1 SV=2	RBC	Anseranas semipalmata	Anas platyrhynchos	Goose	Anatidae	K.TYFPHFDLQPGSAQIK.A
1035	(D.r. 182)	P04442	106.90	28	6	1	Y	Hemoglobin subunit alpha-D OS=Anas platyrhynchos OX=8839 GN=HBAD PE=2 SV=1	RBC	Anseranas semipalmata	Anas platyrhynchos	Goose	Anatidae	V.AGHQEEFGSEALQR.M
1036	(D.r. 182)	G3MYZ3	61.05	5	3	2	Y	Afamin OS=Bos taurus OX=9913 GN=AFM PE=1 SV=1	P	Bos taurus	Bos taurus	European cow	Bovinae	R.NINPAVDHCCK.T	K.FIESDNVCEKR.D
1037	(D.r. 182)	P02769	453.07	86	167	43	Y	Albumin OS=Bos taurus OX=9913 GN=ALB PE=1 SV=4	P	Bos taurus	Bos taurus	European cow	Bovinae	K.HLVDEPQNLIKQNCDQFEK.L	R.LAKEYEATLEECCAK.D	K.DDPHACYSTVFDKLK.H	K.DDPHACYSTVFDK.L	K.LKHLVDEPQNLIKQNCDQFEK.L	K.LFTFHADICTLPDTEKQIKK.Q	K.FPKAEFVEVTK.L	R.LAKEYEATLEECCAKDDPHACYSTVFDK.L	K.EYEATLEECCAKDDPHACYSTVFDK.L	K.CCTESLVNRRPCFSALTPDETYVPK.A	C.VADESHAGCEK.S	K.YICDNQDTISSKLKECCDKPLLEK.S	K.EYEATLEECCAK.D	K.LFTFHADICTLPDTEKQIK.K	R.RPCFSALTPDETYVPK.A	K.LFTFHADICTLPDTEK.Q	A.KYICDNQDTISSK.L	R.CCTKPESER.M	K.SHCIAEVEK.D	D.PHACYSTVFDKLK.H	R.FKDLGEEHFK.G	K.EYEATLEECCAKDDPHACYSTVFDKLK.H	R.LAKEYEATLEECCAKDD.P	V.KLVNELTEFAK.T	E.KSHCIAEVEK.D	K.SHCIAEVEKD.A	Y.ICDNQDTISSK.L	K.SLHTLFGDELCKVAS.L	K.DLGEEHFK.G	C.FSALTPDETYVPK.A	K.AEFVEVTK.L	K.LVVSTQTALA	H.VKLVNELTEFAK.T	D.DPHACYSTVFDKLK.H	I.KQNCDQFEK.L	V.NELTEFAK.T
1038	(D.r. 182)	Q3SZR3	100.61	15	3	3	N	Alpha-1-acid glycoprotein OS=Bos taurus OX=9913 GN=ORM1 PE=2 SV=1	P	Bos taurus	Bos taurus	European cow	Bovinae	K.VESDREHFVDLLLSK.H	R.HAEDKLITR.E	K.EFLDVIK.C
1039	(D.r. 182)	Q2KJF1	213.62	26	13	13	Y	Alpha-1B-glycoprotein OS=Bos taurus OX=9913 GN=A1BG PE=1 SV=1	P	Bos taurus	Bos taurus	European cow	Bovinae	K.VLRPGSSASLTCVAPLSGVDFQLRR.G	R.VLSPAGPEAQFELR.G	R.ASTSPDRVFFR.L	R.LRSELAAWSR.D	R.ALWTGALTPGRDAVLR.C	R.ALWTGALTPGR.D	R.LSALAAGDGSGYTCR.Y	D.PPPAPTLTVDRESAK.V	R.VDGPLPRPQLR.A	R.GAEEQLVPR.A	R.SELAAWSR.D	R.RGAEEQLVPR.A	R.GVTFLLR.L
1040	(D.r. 182)	P28800	193.99	14	10	10	Y	Alpha-2-antiplasmin OS=Bos taurus OX=9913 GN=SERPINF2 PE=1 SV=2	P	Bos taurus	Bos taurus	European cow	Bovinae	R.LKEVLHADSGPCLPHLLSR.L	K.KAPEDCKLSPTPEQTR.R	R.SKFDPNLTQR.G	L.KLDNQEPGGQIAPK.K	K.LSPTPEQTR.R	K.KAPEDCK.L	K.LDNQEPGGQIAPK.K	L.DNQEPGGQIAPK.K	K.LSPTPEQTRR.L	R.LCQDLGPGAFR.L
1041	(D.r. 182)	P12763	129.79	10	5	5	Y	Alpha-2-HS-glycoprotein OS=Bos taurus OX=9913 GN=AHSG PE=1 SV=2	P	Bos taurus	Bos taurus	European cow	Bovinae	K.EVVDPTKCNLLAEK.Q	Y.KHTLNQIDSVK.V	K.ALGGEDVR.V	K.CNLLAEK.Q	R.GYKHTLNQIDSVK.V
1042	(D.r. 182)	Q7SIH1	253.40	15	30	30	Y	Alpha-2-macroglobulin OS=Bos taurus OX=9913 GN=A2M PE=1 SV=2	P	Bos taurus	Bos taurus	European cow	Bovinae	R.YEIEHCLANK.V	R.NPSNCYGEESNAVCEK.F	K.YRNPSNCYGEESNAVCEK.F	K.EGSQGSHVYTK.A	K.HFDGSYSTFGEHR.G	K.VGLNFSPGQSFPASQAHLR.V	T.DTAADAHDPARPGAK.V	K.SAKEGSQGSHVYTK.A	R.DTGLGLSPTASLR.V	R.QTVSWAVTPK.S	R.STGTLLNNAIK.G	R.VTASPQSLCALR.A	K.VSESLSLKLPPNVVEESAR.A	A.ADAHDPARPGAK.V	K.AGALCLSR.D	K.ATVLNYLPK.C	K.LPPNVVEESAR.A	K.ICPQPEEHRIQ.H	F.DDTSEPPTETVRK.Y	K.GPTQEFK.K	K.ICPQPEEHR.I	L.TEDIYQPR.A	F.DDTSEPPTETVR.K	R.VTMNMCR.K	A.TDTAADAHDPARPGAK.V	K.VSESLSLK.L	K.ICPQPEEH.R	K.LSFVTVDSNLRR.G	K.HFDGSYST.F	H.DPARPGAK.V
1043	(D.r. 182)	P41361	188.32	21	11	11	Y	Antithrombin-III OS=Bos taurus OX=9913 GN=SERPINC1 PE=1 SV=2	P	Bos taurus	Bos taurus	European cow	Bovinae	K.ATEGQGSEQKIPGATNR.R	K.LQPLDFKGNAEQSR.L	R.SPVEDVCTAKPR.D	K.TSDQIHFFFAK.L	R.SDLYVSDAFHK.A	K.LGACNNTLK.Q	R.LPGIVAEGR.S	K.SSELVSANR.L	Q.GSEQKIPGATNR.R	K.LQPLDFK.G	R.RVWELSK.A
1044	(D.r. 182)	P15497	287.63	61	32	32	Y	Apolipoprotein A-I OS=Bos taurus OX=9913 GN=APOA1 PE=1 SV=3	P	Bos taurus	Bos taurus	European cow	Bovinae	R.AHVETLRQQLAPYSDDLRQR.L	R.LEALKEGGGSLAEYHAK.A	K.VAPLGEEFREGAR.Q	R.LTARLEALKEGGGSLAEYHAK.A	R.AHVETLRQQLAPYSDDLR.Q	R.QQLAPYSDDLRQR.L	K.VQELQDKLSPLAQELRDR.A	R.QQLAPYSDDLR.Q	R.QKVAPLGEEFREGAR.Q	K.EGGGSLAEYHAK.A	R.QKVQELQDKLSPLAQELR.D	R.LEALKEGGGSLAEYHAKASEQLK.A	K.ASEQLKALGEK.A	K.VSILAAIDEASKK.L	R.QKVAPLGEEFR.E	K.KWHEEVEIYR.Q	K.LSPLAQELRDR.A	K.VQPYLDEFQKK.W	R.ARAHVETLR.Q	K.WHEEVEIYR.Q	A.PLGEEFREGAR.Q	K.LSPLAQELR.D	K.AKPVLEDLR.Q	Q.DDPQSSWDR.V	K.VQPYLDEFQK.K	R.AHVETLR.Q	L.GEEFREGAR.Q	K.DLEEVKQK.V	Q.FEASALGK.Q	R.QEMHKDLEEVKQK.V	R.LEALKEGGGSLAE.Y	R.LEALKEGGGS.L
1045	(D.r. 182)	P81644	84.83	11	2	2	N	Apolipoprotein A-II OS=Bos taurus OX=9913 GN=APOA2 PE=1 SV=2	P	Bos taurus	Bos taurus	European cow	Bovinae	K.AKGSELQTQAK.A	K.GSELQTQAK.A
1046	(D.r. 182)	Q32PJ2	97.05	6	3	3	N	Apolipoprotein A-IV OS=Bos taurus OX=9913 GN=APOA4 PE=2 SV=1	P	Bos taurus	Bos taurus	European cow	Bovinae	R.SLAPYAQDVQGK.L	R.TQVDTQAQQLR.R	R.TQVDTQAQQLRR.Q
1047	(D.r. 182)	P19035	100.13	31	2	2	N	Apolipoprotein C-III OS=Bos taurus OX=9913 GN=APOC3 PE=1 SV=2	P	Bos taurus	Bos taurus	European cow	Bovinae	K.DALSSVQESQVAQQAR.D	A.EEGSLLDKMQGYVK.E
1048	(D.r. 182)	P00921	184.16	32	10	5	N	Carbonic anhydrase 2 OS=Bos taurus OX=9913 GN=CA2 PE=1 SV=3	RBC	Bos taurus	Bos taurus	European cow	Bovinae	K.HNGPEHWHKDFPIANGER.Q	K.VLDALDSIKTK.G	K.VLDALDSIK.T	W.HKDFPIANGER.Q	K.EPISVSSQQMLK.F
1049	(D.r. 182)	P00432	170.08	16	6	6	Y	Catalase OS=Bos taurus OX=9913 GN=CAT PE=1 SV=3	RBC	Bos taurus	Bos taurus	European cow	Bovinae	R.AAQKPDVLTTGGGNPVGDKLNSLTVGPR.G	K.NFSDVHPEYGSR.I	R.FNSANDDNVTQVR.T	R.THFSGDVQR.F	K.NLSVEDAAR.L	K.LVNANGEAVYCK.F
1050	(D.r. 182)	Q2UVX4	238.56	15	31	30	Y	Complement C3 OS=Bos taurus OX=9913 GN=C3 PE=1 SV=2	P	Bos taurus	Bos taurus	European cow	Bovinae	K.SGSDEVQVKQER.K	R.KDYDTTPPVVR.W	K.SGSDEVQVKQERK.F	K.ACEPGVDYVYK.T	R.VELKPGETLNVNFHLR.T	R.VGLVAVDKGVFVLNKK.N	K.ADIGCTPGSGR.N	R.VPINDGNGEAILKR.Q	K.HHRPGQQITLK.I	K.SGSDEVQVK.Q	R.TKKDNIPEGR.Q	K.NRWEEPNQK.L	Q.MTEDAIDGER.L	R.QESLELIR.K	K.FLNTAKEK.N	R.VSIRPAPET.V	K.RQESLELIR.K	F.ILQGDACVK.A	R.KFISHIK.C	R.FYHPDKEDGMLSK.L	F.YHPDKEDGMLSK.L	K.AGQYSSDLR.K	R.ADPQCPQPAT.R	R.LDKACEPGVDYVYK.T	K.QKPDGIFQEDGPVIHQEMIGGFR.D	K.EKNRWEEPNQ.K	R.WEEPNQK.L	R.VSIRPAPETVKKPQDAK.G	K.LCHKDTCR.C	R.KDYDTTPPV.V
1051	(D.r. 182)	P01030	56.00	2	2	2	N	Complement C4 (Fragment) OS=Bos taurus OX=9913 GN=C4 PE=1 SV=2	P	Bos taurus	Bos taurus	European cow	Bovinae	R.ANTFLGAK.A	S.RVENSISR.A
1052	(D.r. 182)	Q3MHN2	51.57	2	1	1	N	Complement component C9 OS=Bos taurus OX=9913 GN=C9 PE=2 SV=1	P	Bos taurus	Bos taurus	European cow	Bovinae	R.NRVVEESELAR.T
1053	(D.r. 182)	P81187	103.40	6	4	4	Y	Complement factor B OS=Bos taurus OX=9913 GN=CFB PE=1 SV=2	P	Bos taurus	Bos taurus	European cow	Bovinae	K.YGLVTYATEPK.V	R.CPRPQDFENGEYWPR.A	K.NCLRDFIEK.V	R.ALLEVYNMMSR.E
1054	(D.r. 182)	Q28085	143.15	7	9	8	Y	Complement factor H OS=Bos taurus OX=9913 GN=CFH PE=1 SV=3	P	Bos taurus	Bos taurus	European cow	Bovinae	K.TPVILNGQAVLPK.A	K.YRGQDKITYECK.K	K.CVEIFCK.T	K.SCDRPVFEK.A	Y.KCKPGYVTADGK.T	K.YLQGETVR.V	R.SGEQVAFK.C	K.FSCSQGR.I
1055	(D.r. 182)	P50448	65.52	4	2	2	N	Factor XIIa inhibitor OS=Bos taurus OX=9913 PE=1 SV=1	P	Bos taurus	Bos taurus	European cow	Bovinae	R.TSTKPFHLK.S	R.LYQDFSVLK.K
1056	(D.r. 182)	XP_019832861.1	319.36	17	23	2	Y	Fibrinogen alpha chain [Bos indicus]	P	Bos indicus	Bos indicus	Zebu	Bovinae	K.VDLEDYK.N	K.VIEQVQR.I
1057	(D.r. 182)	P02672	239.33	24	22	5	Y	Fibrinogen alpha chain OS=Bos taurus OX=9913 GN=FGA PE=1 SV=5	P	Bos taurus	Bos taurus	European cow	Bovinae	K.NVRDQLVDMK.R	K.VDLEDYK.N	K.VIEQVQR.I	R.DQLVDMK.R	R.SRIEILR.R
1058	(D.r. 182)	XP_019832862.1	390.64	55	43	8	Y	Fibrinogen beta chain [Bos indicus]	P	Bos indicus	Bos indicus	Zebu	Bovinae	D.PDLGVLCPTGCK.L	K.EDGGGWWYNR.C	K.GGWTVIQNR.Q	K.IRPYFPEQ	K.QCSKEDGGGWWYNR.C	K.WDPYKQGFGNIATNAEGKK.Y	R.CHAANPNG.R	R.KQCSKEDGGGWWYNR.C
1059	(D.r. 182)	P02676	291.83	54	41	5	Y	Fibrinogen beta chain OS=Bos taurus OX=9913 GN=FGB PE=1 SV=2	P	Bos taurus	Bos taurus	European cow	Bovinae	K.SIEDLRNTVDSVSR.T	K.WDPYKQGFGNIATNAEGKK.Y	D.PDLGVLCPTGCK.L	K.SIEDLRNTVDS.V	R.KSIEDLR.N
1060	(D.r. 182)	XP_019832860.1	354.26	41	30	1	Y	Fibrinogen gamma chain isoform X2 [Bos indicus]	P	Bos indicus	Bos indicus	Zebu	Bovinae	R.FLQEIYNSNSQK.I
1061	(D.r. 182)	XP_006061633.1	304.88	29	22	2	Y	Fibrinogen gamma chain isoform X2 [Bubalus bubalis]	P	Bubalus bubalis	Bubalus bubalis	Water buffalo	Bovinae	K.ESGLYFIRPLK.A	K.ESGLYFIRPLKAK.Q
1062	(D.r. 182)	P12799	257.86	35	27	4	Y	Fibrinogen gamma-B chain OS=Bos taurus OX=9913 GN=FGG PE=1 SV=1	P	Bos taurus	Bos taurus	European cow	Bovinae	R.LDGSLDFKKNWIQYK.E	R.LDGSLDFK.K	K.RLDGSLDFK.K	K.TSEARELVK.A	R.LAIGEGQQH.Q
1063	(D.r. 182)	P01966	431.23	92	98	2	Y	Hemoglobin subunit alpha OS=Bos taurus OX=9913 GN=HBA PE=1 SV=2	RBC	Bos taurus	Bos taurus	European cow	Bovinae	M.VLSAADKGNVKAAWGK.V	G.GHAAEYGAEALER.M
1064	(D.r. 182)	XP_019831403.1	524.65	93	93	12	Y	Hemoglobin subunit beta [Bos indicus]	RBC	Bos indicus	Bos indicus	Zebu	Bovinae	D.FQKVVAGVANALAHRYH	K.VKVDEVGGE.A	K.VKVDEVGGEA.L	K.VKVDEVGGEALG.R	K.VKVDEVGGEALGR.L	K.VVAGVANALAHRYH	Q.KVVAGVANALAHR.Y	Q.KVVAGVANALAHRYH	V.AGVANALAHR.Y	V.AGVANALAHRYH	V.KVDEVGGEALGR.L	V.VAGVANALAHR.Y
1065	(D.r. 182)	XP_025122293.1	524.50	95	86	12	Y	Hemoglobin subunit beta [Bubalus bubalis]	RBC	Bubalus bubalis	Bubalus bubalis	Water buffalo	Bovinae	A.AVTAFWGK.V	A.EEKAAVTAFWGK.V	A.VTAFWGK.V	F.GKEFTPVLQADFQK.V	G.KEFTPVLQADFQK.V	H.FGKEFTPVLQADFQK.V	K.AAVTAFWGK.V	K.AAVTAFWGKVHVD.E	L.TAEEKAAVTAFWGK.V	M.LTAEEKAAVTAFWGK.V	MLTAEEKAAVTAFWGK.V	T.AEEKAAVTAFWGK.V
1066	(D.r. 182)	P02070	394.10	98	107	10	Y	Hemoglobin subunit beta OS=Bos taurus OX=9913 GN=HBB PE=1 SV=1	RBC	Bos taurus	Bos taurus	European cow	Bovinae	W.GKVKVDEVGGEALGR.L	K.AAVTAFWGKVK.V	T.AFWGKVKVDEVGGEALGR.L	R.NFGKEFTPVLQA.D	R.NFGKEFTPVLQ.A	R.NFGKEFTPVL.Q	R.NFGKEFTPVLQAD.F	R.NFGKEFTPV.L	MLTAEEKAAVTAFWGKVK.V
1067	(D.r. 182)	P67820	375.20	97	93	1	Y	Hemoglobin subunit beta OS=Bubalus bubalis OX=89462 GN=HBB PE=1 SV=1	RBC	Bubalus bubalus	Bubalus bubalus	Water buffalo	Bovinae	K.AAVTAFWGKVHVD.E
1068	(D.r. 182)	P06643	122.98	23	5	1	Y	Hemoglobin subunit epsilon-4 OS=Bos taurus OX=9913 GN=HBE4 PE=2 SV=2	RBC	Bos taurus	Bos taurus	European cow	Bovinae	R.KVLNSFGNAIEHMDDLK.G
1069	(D.r. 182)	Q3SZV7	181.79	19	13	10	Y	Hemopexin OS=Bos taurus OX=9913 GN=HPX PE=2 SV=1	RBC	Bos taurus	Bos taurus	European cow	Bovinae	H.GVEGGNVAKPDPEVTER.C	K.VDGALCTEK.S	R.WKDAPSPVDAAFR.Y	R.DYFMSCPNRGHAHR.N	R.DYFMSCPNR.G	R.YDRNSVLLIK.G	R.DVRDYFMSCPNR.G	K.TKDLPQAQR.M	N.VAKPDPEVTER.C	K.DLPQAQR.M
1070	(D.r. 182)	P33433	77.71	4	1	1	Y	Histidine-rich glycoprotein (Fragment) OS=Bos taurus OX=9913 GN=HRG PE=1 SV=1	P	Bos taurus	Bos taurus	European cow	Bovinae	AVNPTGCDAVEPVAVR.A
1071	(D.r. 182)	AAO37095.1	127.71	15	6	5	Y	Immunoglobulin epsilon heavy chain constant region, partial [Bos taurus]	P	Bos taurus	Bos taurus	European cow	Bovinae	K.VSHSDLPTDIQR.S	R.ANGKPVHAGPPEIK.R	R.LCCTEEAR.V	R.VNYYGYNFESHAHR.C	R.SISKDVGKR.L
1072	(D.r. 182)	ACS34824.1	224.90	36	9	6	Y	Immunoglobulin G3 heavy chain constant region, partial [Bubalus bubalis]	P	Bubalus bubalis	Bubalus bubalis	Water buffalo	Bovinae	K.GLPAPIVR.T	K.VNNKGLPAPIVR.T	P.IQHQDWLQGK.E	P.IQHQDWLQGKEFK.C	R.EPQVYVLAPPREELSK.S	R.NGQPESEDK.Y
1073	(D.r. 182)	AQT27060.1	241.42	20	23	16	Y	Immunoglobulin gamma heavy chain [Bos taurus]	P	Bos taurus	Bos taurus	European cow	Bovinae	R.NSWQEGDTYTCVVMHEALHNHYTQK.S	T.CKVHNEGLPAPIVR.T	K.VYPLSSCCGDK.S	K.AVDPTCKPSPC.D	K.VDKAVDPTCKPSPC.D	R.IQHQDWTGGKE.F	L.VTVSSASTTAPK.V	R.VDRNSWQEGDTYTCVVMHEALHNHYTQK.S	K.SSLTATIKK.D	F.VDNVEVNTATTKPR.E	K.VHNEGLPAPIV.R	R.ESGPSLVK.P	V.SSASTTAPK.V	E.GLPAPIVR.T	R.NGQPESEDKYGTTPPQLDADSSYFLYSK.L	N.EGLPAPIVR.T
1074	(D.r. 182)	AAP55674.1	161.80	16	6	2	Y	Immunoglobulin heavy chain constant region, partial [Bos taurus]	P	Bos taurus	Bos taurus	European cow	Bovinae	K.DVAMKPPSVYLLPPTR.E	R.NSLSGDGNSK.S
1075	(D.r. 182)	Q0VCM5	60.29	4	3	3	N	Inter-alpha-trypsin inhibitor heavy chain H1 OS=Bos taurus OX=9913 GN=ITIH1 PE=1 SV=1	P	Bos taurus	Bos taurus	European cow	Bovinae	K.GSLVQASPANLEAAR.N	R.EAVSDLTQHR.H	F.RLTYEEVLR.R
1076	(D.r. 182)	Q3T052	148.28	7	7	7	Y	Inter-alpha-trypsin inhibitor heavy chain H4 OS=Bos taurus OX=9913 GN=ITIH4 PE=1 SV=1	P	Bos taurus	Bos taurus	European cow	Bovinae	K.AAAQEQYSAAVAR.G	R.HLGAYELLLK.V	R.EATFQMELPK.K	K.NVIFVIDK.S	R.VVNKADAVR.E	K.MALENGGLAR.R	R.LLLQNTDR.F
1077	(D.r. 182)	P01045	103.73	6	3	3	Y	Kininogen-2 OS=Bos taurus OX=9913 GN=KNG2 PE=1 SV=1	P	Bos taurus	Bos taurus	European cow	Bovinae	K.SLSSGDTGECTDKAHVDVK.L	K.SPDLEPVLR.Y	F.SFLTPDCK.S
1078	(D.r. 182)	P06868	155.29	12	11	13	Y	Plasminogen OS=Bos taurus OX=9913 GN=PLG PE=1 SV=2	P	Bos taurus	Bos taurus	European cow	Bovinae	K.VCNRNEYLDGR.V	R.TPENFPCK.N	R.GTSSTTITGRK.C	R.EQSVQEIPVSR.L	R.WEFCDIPR.C	R.GTSSTTITGR.K	R.NPDADKSPWCYTTDPR.V	R.IYLLECK.T	R.WSEQTPHKHNR.T	K.WSATSPHVPK.F	K.NLEENYCR.N	R.MKGLIDEVDQDFTSRINK.L	R.SRIEILR.R
1079	(D.r. 182)	P00978	99.91	9	3	3	Y	Protein AMBP OS=Bos taurus OX=9913 GN=AMBP PE=1 SV=2	P	Bos taurus	Bos taurus	European cow	Bovinae	R.TVEACNLPIVQGPCR.S	R.FSYGGCK.G	K.FYSEKECK.E
1080	(D.r. 182)	P00735	66.58	5	3	3	Y	Prothrombin OS=Bos taurus OX=9913 GN=F2 PE=1 SV=2	P	Bos taurus	Bos taurus	European cow	Bovinae	R.REECSVPVCGQDR.V	K.YTACESAR.N	R.SGIECQLWR.S
1081	(D.r. 182)	P18902	136.51	29	5	7	Y	Retinol-binding protein 4 OS=Bos taurus OX=9913 GN=RBP4 PE=1 SV=1	P	Bos taurus	Bos taurus	European cow	Bovinae	R.DPSGFSPEVQK.I	R.FAGTWYAMAK.K	R.QRQEELCLAR.Q	R.VKENFDKAR.F	R.LIPHNGYCDGKSE.R	M.VLSAADKGNVKAA.W	G.HGAKVAAALTK.A
1082	(D.r. 182)	Q29443	386.84	79	81	67	Y	Serotransferrin OS=Bos taurus OX=9913 GN=TF PE=2 SV=1	P	Bos taurus	Bos taurus	European cow	Bovinae	K.HSTVFDNLPNPEDR.K	K.DGTRKPVTDAENCHLAR.G	K.SVDDYQECYLAMVPSHAVVAR.T	K.HSTVFDNLPNPEDRKNYELLCGDNTR.K	K.INNCKFDEFFSAGCAPGSPR.N	R.KSVDDYQECYLAMVPSHAVVAR.T	K.CACSNHEPYFGYSGAFK.C	K.KTYDSYLGDDYVR.A	K.DNPQTHYYAVAVVK.K	K.HSTVFDNLPNPEDRK.N	K.GTDKCACSNHEPYFGYSGAFK.C	K.TSDANINWNNLKDKK.S	K.NTPEKGYLAVAVVK.T	K.GTGKECVPNSNERYYGYTGAFR.C	R.ILESGPFVSCVKK.T	K.TYDSYLGDDYVR.A	R.WCTISTHEANKCASFRENVLR.I	K.TSDANINWNNLKDK.K	R.KNYELLCGDNTR.K	K.TSDANINWNNLK.D	R.ILESGPFVSCVK.K	K.TEGESCKNTPEK.G	R.TKCDRWSGFSGGAIECETAENTEECIAK.I		K.DSADGFLKIPSK.M	R.GPNHAVVSR.K	K.CGLVPVLAENYK.T	K.DTDFKLNELR.G	K.CASFRENVLR.I	K.KDTDFKLNELR.G	R.GPNHAVVSRK.D	R.WCTISTHEANK.C	K.NLKKENFEVLCK.D	K.WCAIGHQER.T	K.LYKELPDPQESIQR.A	K.DQTVIQNTDGNNNEAWAK.N
1083	(D.r. 182)	Q9TTE1	133.35	13	9	2	N	Serpin A3-1 OS=Bos taurus OX=9913 GN=SERPINA3-1 PE=1 SV=3	P	Bos taurus	Bos taurus	European cow	Bovinae	C.LPENVVVKDQHR.R	P.ENVVVKDQHR.R
1084	(D.r. 182)	A2I7N1	162.24	20	11	2	Y	Serpin A3-5 OS=Bos taurus OX=9913 GN=SERPINA3-5 PE=3 SV=1	P	Bos taurus	Bos taurus	European cow	Bovinae	K.HTEQAEFHVSK.N	C.LPENVVVKDQR.R
1085	(D.r. 182)	A2I7N3	150.15	20	9	4	Y	Serpin A3-7 OS=Bos taurus OX=9913 GN=SERPINA3-7 PE=3 SV=1	P	Bos taurus	Bos taurus	European cow	Bovinae	K.TPFNPNHTYESEFHVSQNER.V	R.FSISSHYQLK.D	K.LAVSHVIHK.A	K.THGKIEK.L
1086	(D.r. 182)	XP_019818466.1	645.93	83	179	5	Y	Serum Albumin [Bos indicus]	P	Bos indicus	Bos indicus	Zebu	Bovinae	A.LKAWSVAR.L	F.AKTCVADESHAGCEK.S	K.EACFAVEGPK.L	K.LVVSTQTALA	K.TCVADESHAGCEKSLHT.L
1087	(D.r. 182)	O46375	175.15	35	5	5	N	Transthyretin OS=Bos taurus OX=9913 GN=TTR PE=1 SV=1	P	Bos taurus	Bos taurus	European cow	Bovinae	K.VLDAVRGSPAANVGVK.V	K.KAADETWEPFASGK.T	K.TSESGELHGLTTEDKFVEGLYK.V	K.AADETWEPFASGK.T	R.GSPAANVGVK.V
1088	(D.r. 182)	Q3MHN5	223.43	30	17	15	Y	Vitamin D-binding protein OS=Bos taurus OX=9913 GN=GC PE=2 SV=1	P	Bos taurus	Bos taurus	European cow	Bovinae	K.CCDSVSEDCIKELPEYAVK.L	R.GKFPDATETDLQELVAKR.S	R.GKFPDATETDLQELVAK.R	K.SLDECCHSESSTACLNAK.G	R.ICSQYAAYGK.E	K.CCDSVSEDCIK.E	K.HQPQEFPTYVEPTNDEICEAFRKDPK.D	R.ICSQYAAYGKEK.S	R.ELSSFIQK.G	K.LCDNLSTK.N	K.LCMAALK.H	K.DVCDEGNTK.V	K.ELPEYAVK.L	K.ILESTLK.S	K.RSDFASK.C
1089	(D.r. 182)	P85295	206.85	50	13	1	Y	Albumin (Fragment) OS=Capra hircus OX=9925 GN=ALB PE=1 SV=2	P	Capra hircus	Capra hircus	Goat	Caprinae	L.GRHPEYAVSVLLR.H
1090	(D.r. 182)	P14639	361.79	43	65	2	Y	Albumin OS=Ovis aries OX=9940 GN=ALB PE=1 SV=1	P	Ovis aries	Ovis aries	Sheep	Caprinae	K.KNCELFEK.H	L.NHKDDSPDLPK.L
1091	(D.r. 182)	P00922	153.76	23	6	1	N	Carbonic anhydrase 2 OS=Ovis aries OX=9940 GN=CA2 PE=1 SV=2	RBC	Ovis aries	Ovis aries	Sheep	Caprinae	W.HKDFPIADGER.Q
1092	(D.r. 182)	Q9XT27	57.42	1	1	1	N	Ceruloplasmin OS=Ovis aries OX=9940 GN=CP PE=2 SV=1	P	Ovis aries	Ovis aries	Sheep	Caprinae	K.TESSTVTPTAPGETR.T
1093	(D.r. 182)	P0CH25	296.81	71	40	2	Y	Hemoglobin subunit alpha-1 OS=Capra hircus OX=9925 GN=HBA1 PE=1 SV=1	RBC	Capra hircus	Capra hircus	Goat	Caprinae	K.GHGEKVAAALTK.A	G.HGEKVAAALTK.A
1094	(D.r. 182)	P02077	311.72	61	48	1	Y	Hemoglobin subunit beta-A OS=Capra hircus OX=9925 PE=1 SV=1	RBC	Capra hircus	Capra hircus	Goat	Caprinae	K.GTFAQLSELHCDKLHVDPENFK.L
1095	(D.r. 182)	P02078	164.08	37	11	1	Y	Hemoglobin subunit beta-C OS=Capra hircus OX=9925 GN=HBBC PE=2 SV=2	RBC	Capra hircus	Capra hircus	Goat	Caprinae	K.VLDSFSNGVQHLDDLK.G
1096	(D.r. 182)	ABQ51194.1	127.13	16	4	1	N	Immunoglobulin gamma 2 heavy chain constant region, partial [Capra hircus]	P	Capra hircus	Capra hircus	Goat	Caprinae	F.VDNVEVHTAR.T
1097	(D.r. 182)	CAA49451.1	184.33	11	9	2	N	Immunoglobulin gamma-1 chain, partial [Ovis aries]	P	Ovis aries	Ovis aries	Sheep	Caprinae	R.VVSALPIQHQDWTGGKEFK.C	R.VVSALPIQHQDWTGGK.E
1098	(D.r. 182)	XP_020760940.1	285.31	67	20	2	Y	Hemoglobin subunit beta [Odocoileus virginianus texanus]	RBC	Odocoileus virginianus	Odocoileus virginianus	Deer	Ceervidae	K.AAVTGFWGKVKVDEVGAEALGR.L	K.HLDDLKGAFA.K
1099	(D.r. 182)	P02074	232.84	58	25	3	Y	Hemoglobin subunit beta-3 OS=Odocoileus virginianus virginianus OX=9875 GN=HBB PE=1 SV=1	RBC	Odocoileus virginianus	Odocoileus virginianus	Deer	Ceervidae	K.HLDDLKGAFAELSELHCNK.L	K.HLDDLKGAFA.E	G.GEFTPLVQADFQK.V
1100	(D.r. 182)	OWK07416.1	217.09	14	8	2	Y	Hypotheticalprotein Celaphus_00017124, partial [Cervus elaphus hippelaphus]	P	Cervus elaphus	Odocoileus virginianus	Deer	Ceervidae	R.ESASVTCLVK.G	R.NSLSGNGNSK.S
1101	(D.r. 182)	XP_020729181.1	125.75	21	4	3	Y	Immunoglobulin J chain [Odocoileus virginianus texanus]	P	Odocoileus virginianus	Odocoileus virginianus	Deer	Ceervidae	D.PSQDIVER.N	R.IIPSAEDPSQDIVER.N	R.IIVPLNSR.E
1102	(D.r. 182)	XP_020741012.1	489.83	44	74	3	Y	Serum Albumin [Odocoileus virginianus texanus]	P	Odocoileus virginianus	Odocoileus virginianus	Deer	Ceervidae	H.KDDNPDLPK.L	K.ECVADESHAGCEK.S	L.VKYICDNQDTLSSK.L
1103	(D.r. 182)	P01964	171.95	30	16	3	Y	Hemoglobin subunit alpha OS=Dasypus novemcinctus OX=9361 GN=HBA PE=1 SV=1	RBC	Dasypus novemcinctus	Dasypus novemcinctus	Armadillo	Dasypodidae	K.TYFSHMDLSHGSAQVK.A	Y.FSHMDLSHGSAQVK.A	K.THVKAFWGK.V
1104	(D.r. 182)	XP_023446561.1	211.96	14	11	3	Y	Serum Albumin [Dasypus novemcinctus]	P	Dasypus novemcinctus	Dasypus novemcinctus	Armadillo	Dasypodidae	K.TCVADESAENCGK.S	K.TCVADESAENCGKS.L	K.YICDNQDSISSKLK.K
1105	(D.r. 182)	AHA35861.1	107.21	7	3	2	Y	Immunoglobulin gamma heavy chain, partial [Cavia porcellus]	P	Cavia porcellus	Cuniculus/Dasyprocta	Paca, agouti	Dasyproctidae	A.TCNVAHPASSTK.V	A.TCNVAHPASSTKVDK.T
1106	(D.r. 182)	XP_044603266.1	389.56	65	34	2	Y	Hemoglobin subunit alpha [Equus asinus]	RBC	Equus asinus	Equus asinus	Donkey	Equidae	T.LAVGHLDDLPGALSNLSDLHAHKLR.V	W.SKVGGNAGEFGAEALER.M
1107	(D.r. 182)	P01958	280.48	58	35	3	Y	Hemoglobin subunit alpha OS=Equus caballus OX=9796 GN=HBA PE=1 SV=2	RBC	Equus caballus	Equus caballus	Horse	Equidae	K.AAWSKVGGHAGEYGAEALER.M	W.SKVGGHAGEYGAEALER.M	L.SNLSDLHAHKLR.V
1108	(D.r. 182)	P49064	287.46	24	29	2	Y	Albumin OS=Felis catus OX=9685 GN=ALB PE=1 SV=1	P	Felis catus	Felis catus	Cat	Felidae	K.IHKECCHGDLLECADDRADLAK.Y	K.IHKECCHGDLLECADDR.A
1109	(D.r. 182)	P63109.2	284.56	35	18	1	Y	Hemoglobin subunit alpha; AltName [Panthera onca]	RBC	Panthera onca	Panthera onca	Jaguar	Felidae	F.DLSHGSAQVQAHGQK.V
1110	(D.r. 182)	A0A2Z2ZG90	158.35	30	9	1	Y	Beta-globin (Fragment) OS=Bradypus torquatus OX=227087 GN=HBB PE=3 SV=1	P	Bradypus torquatus	Bradypus variegatus	Sloth	Folivora	R.LLVVYPWTCR.F
1111	(D.r. 182)	XP_037670950.1	228.20	45	16	1	Y	Hemoglobin subunit alpha [Choloepus didactylus]	RBC	Choloepus didactylus	Choloepus hoffmanni	Sloth	Folivora	E.ALERTFSSFPTTK.T
1112	(D.r. 182)	XP_045329730.1	421.48	24	31	1	Y	Albumin [Leopardus geoffroyi]	P	Homo sapiens	Homo sapiens	Human	Homininae	K.CCTRPESER.L
1113	(D.r. 182)	P02768	251.39	15	21	1	Y	Albumin OS=Homo sapiens OX=9606 GN=ALB PE=1 SV=2	P	Homo sapiens	Homo sapiens	Human	Homininae	K.KVPQVSTPTLVEVSRN.L
1114	(D.r. 182)	P02730	57.46	1	1	1	N	Band 3 anion transport protein OS=Homo sapiens OX=9606 GN=SLC4A1 PE=1 SV=3	RBC	Homo sapiens	Homo sapiens	Human	Homininae	R.AAATLMSER.V
1115	(D.r. 182)	P02675	158.70	12	10	1	Y	Fibrinogen beta chain OS=Homo sapiens OX=9606 GN=FGB PE=1 SV=2	P	Homo sapiens	Homo sapiens	Human	Homininae	K.ECEEIIR.K
1116	(D.r. 182)	P02042	170.73	42	13	1	Y	Hemoglobin subunit delta OS=Homo sapiens OX=9606 GN=HBD PE=1 SV=2	RBC	Homo sapiens	Homo sapiens	Human	Homininae	G.KVNVDAVGGEALGR.L
1117	(D.r. 182)	A0A075B6J9	119.28	12	4	2	N	Immunoglobulin lambda variable 2-18 OS=Homo sapiens OX=9606 GN=IGLV2-18 PE=3 SV=2	P	Homo sapiens	Homo sapiens	Human	Homininae	S.NRPSGVPDRFSGSK.S	S.NRPSGVPDR.F
1118	(D.r. 182)	P0DOX8	97.69	10	3	1	N	Immunoglobulin lambda-1 light chain OS=Homo sapiens OX=9606 PE=1 SV=1	P	Homo sapiens	Homo sapiens	Human	Homininae	K.VTVLGQPK.A
1119	(D.r. 182)	P40926	54.71	3	1	1	N	Malate dehydrogenase, mitochondrial OS=Homo sapiens OX=9606 GN=MDH2 PE=1 SV=3	Mit	Homo sapiens	Homo sapiens	Human	Homininae	R.ANTFVAELK.G
1120	(D.r. 182)	P02787	122.14	4	4	1	Y	Serotransferrin OS=Homo sapiens OX=9606 GN=TF PE=1 SV=3	P	Homo sapiens	Homo sapiens	Human	Homininae	K.KSCHTAVGR.T
1121	(D.r. 182)	CCE45998.1	270.07	68	24	2	Y	alpha-globin [Sylvilagus floridanus]	P	Sylvilagus floridanus	Sylvilagus brasiliensis	Rabbit	Laporidae	K.IGSHGGEYGAEALER.M	K.TYFPHFDLTHGSEQVKAHGK.K
1122	(D.r. 182)	P19134	144.80	5	6	1	Y	Serotransferrin OS=Oryctolagus cuniculus OX=9986 GN=TF PE=1 SV=4	P	Oryctolagus cuniculus	Oryctolagus cuniculus	Rabbit	Leporidae	K.TKDLLFRDDTK.C
1123	(D.r. 182)	XP_047575458.1	411.58	23	31	2	Y	Albumin [Lutra lutra]	P	Lutra lutra	Lontra longicaudis	Otter	Mustelidae	K.CASLQKFGDRA.F	K.YMCENQDSISTK.L
1124	(D.r. 182)	XP_047549623.1	290.90	59	23	2	Y	Hemoglobin subunit beta [Lutra lutra]	RBC	Lutra lutra	Lontra longicaudis	Otter	Mustelidae	K.GTFAKLSELHCDKLHVDPENFK.L	S.SPDAVMGNPKVK.A
1125	(D.r. 182)	P19121	50.60	3	3	2	N	Albumin OS=Gallus gallus OX=9031 GN=ALB PE=1 SV=2	P	Gallus gallus	Gallus gallus	Chicken	Phasianidae	A.EHKSEIAHR.Y	Y.LSQKYPK.A
1126	(D.r. 182)	A0A803YDQ7	67.42	4	3	1	Y	Albumin OS=Meleagris gallopavo OX=9103 GN=ALB PE=4 SV=1 [Meleagris gallopavo]	P	Meleagris gallopavo	Meleagris gallopavo	Turkey	Phasianidae	K.ETAMREK.A
1127	(D.r. 182)	XP_003210796.1	289.25	31	19	2	Y	Hemoglobin subunit alpha-A [Meleagris gallopavo]	RBC	Meleagris gallopavo	Meleagris gallopavo	Turkey	Phasianidae	M.VLSAADKNNVKG.I	M.VLSAADKNNVK.G
1128	(D.r. 182)	P02001	107.35	18	5	1	Y	Hemoglobin subunit alpha-D OS=Gallus gallus OX=9031 GN=HBAD PE=1 SV=1	RBC	Gallus gallus	Gallus gallus	Chicken	Phasianidae	K.TYFPHFDLSPGSDQVR.G
1129	(D.r. 182)	P02007	109.66	27	6	2	Y	Hemoglobin subunit pi OS=Gallus gallus OX=9031 PE=1 SV=3	RBC	Gallus gallus	Gallus gallus	Chicken	Phasianidae	K.TYFPHFDVSQGSVQLRGHGSK.V	MALTQAEK.A
1130	(D.r. 182)	732178A	414.31	68	38	4	Y	Hemoglobin alpha [Ateles geoffroyi]	RBC	Ateles geoffroyi	Ateles geoffroyi	Spider monkey	Plathyrrini	K.TYFPHFDLSHGSAQVKGHGKK.V	T.NAVAHVDDMPNALSALSDLHAHK.L	T.NAVAHVDDMPNALSALSDLHAHKLR.V	VLSPADKSNVKAAWGK.V
1131	(D.r. 182)	P02036	186.09	48	15	1	Y	Hemoglobin subunit beta OS=Saimiri sciureus OX=9521 GN=HBB PE=1 SV=2	RBC	Saimiri sciurri	Saimiri oerstedii	Squirrel monkey	Plathyrrini	V.EDVGGEALGR.L
1132	(D.r. 182)	P33499	204.43	50	19	2	Y	Hemoglobin subunit delta OS=Ateles fusciceps OX=9508 GN=HBD PE=1 SV=1	RBC	Ateles fuscis	Ateles geoffroyi	Spider monkey	Plathyrrini	R.NFGKEFTPQVQ.A	R.NFGKEFTPQVQAA.F
1133	(D.r. 182)	AAM54060.1	54.06	7	1	1	N	MOG-specific Immunoglobulin light chain Fab fragment, partial [Callithrix jacchus]	P	Callithrix jacchus	Cebus capucinus	Capucin monkey	Plathyrrini	R.LLIYGASTR.A
1134	(D.r. 182)	P26916.1	290.23	55	21	1	Y	Hemoglobin beta chain [Nasua nasua]	RBC	Nasua nasua	Nasua narica	Coati	Procyonidae	E.KTAVTNLWAKVNVDEVGGEALGR.L
1135	(D.r. 182)	P18989	171.72	38	14	2	Y	Hemoglobin subunit beta OS=Procyon lotor OX=9654 GN=HBB PE=1 SV=1	RBC	Procyon lotor	Procyon lotor	Raccoon	Procyonidae	VHLTADEK.T	K.GTFAKLSELHCDK.L
1136	(D.r. 182)	KQK84809.1	189.51	18	8	1	Y	Hemoglobin subunit alpha-A [Amazona aestiva]	RBC	Amazona aestiva	Amazona auropalliata	Parrot	Psittacidae	K.IGGHADDYGAEALER.M
1137	(D.r. 182)	KQL60778.1	133.51	3	4	2	Y	Serum Albumin-like protein [Amazona aestiva]	P	Amazona aestiva	Amazona auropalliata	Parrot	Psittacidae	E.NEHKSEIAHR.Y	K.AGAIKEKAKKISLK.Q
1138	(D.r. 182)	P08835	320.86	25	41	1	Y	Albumin OS=Sus scrofa OX=9823 GN=ALB PE=1 SV=2	P	Sus scrofa	Sus scrofa	Pig	Suina	K.SHCIAEAKRD.E
1139	(D.r. 182)	P01965	173.71	45	17	4	Y	Hemoglobin subunit alpha OS=Sus scrofa OX=9823 GN=HBA PE=1 SV=1	RBC	Sus scrofa	Sus scrofa	Pig	Suina	K.TYFPHFNLSH.G	K.TYFPHFNLSHG.S	K.TYFPHFNLSHGS.D	VLSAADKANVKAA.W
1140	(D.r. 182)	O02668	61.07	3	2	2	N	Inter-alpha-trypsin inhibitor heavy chain H2 OS=Sus scrofa OX=9823 GN=ITIH2 PE=2 SV=1	P	Sus scrofa	Sus scrofa	Pig	Suina	K.IQPSGGTNINEALLR.A	W.RNDLVSATK.T
1141	(D.r. 182)	P02064.1	257.23	33	15	1	Y	Hemoglobin beta-major chain^ Tapirus terrestris]	RBC	Tapirus terrestris	Tapirus bairdii	Tapir	Tapiridae	V.ELTGEEK.A
1142	(D.r. 182)	P01962.1	293.18	35	17	1	Y	Hemoglobin subunit alpha-1/2[Tapirus terrestris]	RBC	Tapirus terrestris	Tapirus bairdii	Tapir	Tapiridae	K.VGSHAGEYGAEALER.M	K.LRVDPVNFK.L
1143	(D.r. 182)	XP_004419220.1	335.78	15	19	1	Y	Serum Albumin [Ceratotherium simum simum]	P	Ceratotherium simum	Tapirus bairdii	Tapir	Tapiridae	R.HSYKSEIAHR.F
1144	(D.r. 186)	Q3Y5Z3	142.64	24	6	6	N	Adiponectin OS=Bos taurus OX=9913 GN=ADIPOQ PE=1 SV=1	P	Bos taurus	Bos taurus	European cow	Bovinae	K.ALLFTHDQFQDK.N	K.IFYNQQNHYDGTTGK.F	R.QVTVPNVPIRFTK.I	R.QVTVPNVPIR.F	R.SAFSVGLER.Q	K.VSLYKNDK.A
1145	(D.r. 186)	P02769	342.42	67	78	5	Y	Albumin OS=Bos taurus OX=9913 GN=ALB PE=1 SV=4	P	Bos taurus	Bos taurus	European cow	Bovinae	R.LCVLHEKTPVSEK.V	K.SLHTLFGDELCK.V	R.CCTKPESER.M	K.DLGEEHFK.G	D.YLSLILNR.L
1146	(D.r. 186)	P28800	142.97	12	5	5	Y	Alpha-2-antiplasmin OS=Bos taurus OX=9913 GN=SERPINF2 PE=1 SV=2	P	Bos taurus	Bos taurus	European cow	Bovinae	R.LKEVLHADSGPCLPHLLSR.L	R.SKFDPNLTQR.G	K.GEDLANINR.W	R.LCQDLGPGAFR.L	R.NPNPGAQPE.R
1147	(D.r. 186)	Q7SIH1	131.29	4	6	6	Y	Alpha-2-macroglobulin OS=Bos taurus OX=9913 GN=A2M PE=1 SV=2	P	Bos taurus	Bos taurus	European cow	Bovinae	K.SAKEGSQGSHVYTK.A	L.EMPLPVTHPVVR.N	K.ATVLNYLPK.C	R.DTGLGLSPTASLR.V	K.LSFVTVDSNLRR.G	Y.LSLILNR.L
1148	(D.r. 186)	P41361	188.32	25	15	5	Y	Antithrombin-III OS=Bos taurus OX=9913 GN=SERPINC1 PE=1 SV=2	P	Bos taurus	Bos taurus	European cow	Bovinae	R.SDLYVSDAFHK.A	K.SKFSPENTR.K	K.FSPENTRK.E	L.NSDRVTFK.A	N.SDRVTFK.A
1149	(D.r. 186)	Q32KY0	58.25	10	1	1	Y	Apolipoprotein D OS=Bos taurus OX=9913 GN=APOD PE=2 SV=1	P	Bos taurus	Bos taurus	European cow	Bovinae	K.CPHPPVQENFDVNKYLGK.W
1150	(D.r. 186)	Q5EA40	52.89	4	2	1	Y	Branched-chain-amino-acid aminotransferase, mitochondrial OS=Bos taurus OX=9913 GN=BCAT2 PE=2 SV=1	Mit	Bos taurus	Bos taurus	European cow	Bovinae	K.AHEWMLPV
1151	(D.r. 186)	Q3MHN2	81.30	6	3	3	Y	Complement component C9 OS=Bos taurus OX=9913 GN=C9 PE=2 SV=1	P	Bos taurus	Bos taurus	European cow	Bovinae	R.TENHEESIQILR.T	K.GVACEIKK	R.RPWNVASLTYDTK.A
1152	(D.r. 186)	XP_019832860.1	325.35	23	21	1	Y	Fibrinogen gamma chain isoform X2 [Bos indicus]	P	Bos indicus	Bos indicus	Zebu	Bovinae	R.FLQEIYNSNSQK.I
1153	(D.r. 186)	P12799	235.33	22	22	20	Y	Fibrinogen gamma-B chain OS=Bos taurus OX=9913 GN=FGG PE=1 SV=1	P	Bos taurus	Bos taurus	European cow	Bovinae	K.CHAGHLNGVYYQGGTYSK.T	K.IHDVTGRDCQDVANKGAK.E	R.TSTADYASFKVTGENDKYR.L	R.TSTADYASFK.V	R.LDGSLDFKKNWIQYK.E	R.DCQDVANKGAK.E	R.LDGSLDFKK.N	R.IQLEDWNGRTSTADYASFK.V	R.IQLEDWNGR.T	F.KVTGENDKYR.L	R.LDGSLDFK.K	K.KNWIQYK.E	V.TGENDKYR.L	K.ESGLYFIRPLKA.K	R.IQLEDWNGR.T	K.IHDVTGRDCQDVANK.G	K.SRWYSMK.K	K.RLDGSLDFK.K	K.RLDGSLDFKK.N	T.GENDKYR.L
1154	(D.r. 186)	P52556	60.87	9	2	2	N	Flavin reductase (NADPH) OS=Bos taurus OX=9913 GN=BLVRB PE=1 SV=2	RBC	Bos taurus	Bos taurus	European cow	Bovinae	R.LQDVTDDHIR.M	K.VLQQSGLK.Y
1155	(D.r. 186)	P01966	210.93	54	13	3	Y	Hemoglobin subunit alpha OS=Bos taurus OX=9913 GN=HBA PE=1 SV=2	RBC	Bos taurus	Bos taurus	European cow	Bovinae	K.VGGHAAEYGAEALER.M	M.VLSAADKGNVKAAWGK.V	L.RVDPVNFK.L
1156	(D.r. 186)	XP_019843813.1	355.02	49	12	4	Y	Hemoglobin subunit alpha-like [Bos indicus]	RBC	Bos indicus	Bos indicus	Zebu	Bovinae	K.TYFPHFDLSHGSAQVK.G	Y.FPHFDLSHGSAQVK.G	F.DLSHGSAQVK.G	K.GNVKAAWGK.V
1157	(D.r. 186)	XP_025122293.1	361.94	55	15	2	Y	Hemoglobin subunit beta [Bubalus bubalis]	RBC	Bubalus bubalis	Bubalus bubalis	European cow	Bovinae	K.VVAGVANALAHR.Y	K.VVAGVANALAHRY.H
1158	(D.r. 186)	P02070	247.39	68	21	2	Y	Hemoglobin subunit beta OS=Bos taurus OX=9913 GN=HBB PE=1 SV=1	RBC	Bos taurus	Bos taurus	European cow	Bovinae	K.VKVDEVGGEALGR.L	W.GKVKVDEVGGEALGR.L
1159	(D.r. 186)	ACS34824.1	104.17	8	2	1	N	Immunoglobulin G3 heavy chain constant region, partial [Bubalus bubalis]	P	Bubalus bubalis	Bubalus bubalis	European cow	Bovinae	R.NGQPESEDK.Y
1160	(D.r. 186)	AQT27060.1	281.82	26	46	27	Y	Immunoglobulin gamma heavy chain [Bos taurus]	P	Bos taurus	Bos taurus	European cow	Bovinae	K.VYPLSSCCGDK.S	K.GQSVTCQVQHLSK.A	R.NSWQEGDTYTCVVMHEALH.N	R.VDRNSWQEGDTYTCVVMHEALHNHY.T	Q.GLLVTVSSASTTAPK.V	K.VDKAVDPTCKPSPC.D	R.VDRNSWQEGDTYTCVVMHEALHN.H	L.LVTVSSASTTAPK.V	D.ADSSYFLYSK.L	W.GQGLLVTVSSASTTAPK.V	K.AVDPTCKPSPC.D	R.NSWQEGDTYTCVVMHEALHN.H	L.VTVSSASTTAPK.V	R.NGQPESEDKYGTTPPQLD.A	R.ESGPSLVK.P	D.NVEVNTATTKPR.E	D.SSYFLYSK.L	L.TISGTPEVTCVVVDVGHDDPEVK.F	R.NSWQEGDTYTCVVMHEALHNHY.T	L.SITKDNSK.S	V.TVSSASTTAPK.V	R.NSWQEGDTYTCVVMHEA.L	V.SSASTTAPK.V	R.VDRNSWQEGDTYTCVVMHEAL.H	E.GLPAPIVR.T	R.NSWQEGDTYTCVVMHE.A	L.SITKDNSK.S
1161	(D.r. 186)	Q3T052	118.48	6	6	5	Y	Inter-alpha-trypsin inhibitor heavy chain H4 OS=Bos taurus OX=9913 GN=ITIH4 PE=1 SV=1	P	Bos taurus	Bos taurus	European cow	Bovinae	K.AAAQEQYSAAVAR.G	R.HLGAYELLLK.V	R.VVNKADAVR.E	R.FAHTVITSR.V	R.EATFQMELPKK.A
1162	(D.r. 186)	B5T255	159.76	52	9	1	Y	Peptidoglycan recognition protein 1 OS=Bos indicus OX=9915 GN=PGLYRP1 PE=3 SV=1	P	Bos indicus	Bos indicus	Zebu	Bovinae	R.QAQNVQYYHVR.E
1163	(D.r. 186)	P06868	179.01	20	16	15	Y	Plasminogen OS=Bos taurus OX=9913 GN=PLG PE=1 SV=2	P	Bos taurus	Bos taurus	European cow	Bovinae	K.VCNRNEYLDGR.V	R.LFREPSQADIALLK.L	R.HFCGGTLISPK.W	R.NPDADKSPWCYTTDPR.V	R.VRWEFCNLK.K	R.GTSSTTITGR.K	R.EQSVQEIPVSR.L	R.YDYCDIPECEDK.C	Y.RGTSSTTITGR.K	K.TGNGQTYR.G	K.CQSWSSMTPHR.H	R.WEFCNLKK.C	K.VILGAHNEK.V	K.LSRPAIITK.E	K.EAHLPVIENK.V
1164	(D.r. 186)	P00978	168.05	19	9	5	Y	Protein AMBP OS=Bos taurus OX=9913 GN=AMBP PE=1 SV=2	P	Bos taurus	Bos taurus	European cow	Bovinae	K.ADSCQLDYSQGPCLGLFKR.Y	R.TVEACNLPIVQGPCR.S	R.FSYGGCKGNGNK.F	K.FYSEKECK.E	R.FSYGGCK.G
1165	(D.r. 186)	P18902	159.62	34	9	4	Y	Retinol-binding protein 4 OS=Bos taurus OX=9913 GN=RBP4 PE=1 SV=1	P	Bos taurus	Bos taurus	European cow	Bovinae	R.DPSGFSPEVQK.I	R.LIPHNGYCDGK.S	R.LIPHNGYCDGKSE.R	R.LIPHNGYCDG.K
1166	(D.r. 186)	Q29443	317.21	64	58	45	Y	Serotransferrin OS=Bos taurus OX=9913 GN=TF PE=2 SV=1	P	Bos taurus	Bos taurus	European cow	Bovinae	K.HSTVFDNLPNPEDR.K	K.DNPQTHYYAVAVVK.K	K.SVDDYQECYLAMVPSHAVVAR.T	K.HSTVFDNLPNPEDRKNYELLCGDNTR.K	K.DGTRKPVTDAENCHLAR.G	R.ILESGPFVSCVK.K	K.HSTVFDNLPNPEDRK.N	K.CACSNHEPYFGYSGAFK.C	R.ILESGPFVSCVKK.T	K.NTPEKGYLAVAVVK.T	K.GTGKECVPNSNER.Y	K.TYDSYLGDDYVR.A	K.GTDKCACSNHEPYFGYSGAFK.C	K.KTYDSYLGDDYVR.A	R.GPNHAVVSR.K	K.KTSHMDCIK.A	K.ELPDPQESIQR.A	K.TSDANINWNNLK.D	R.WCTISTHEANK.C	R.KNYELLCGDNTRK.S	R.KNYELLCGDNTR.K	K.DTDFKLNELRGK.K	K.DTDFKLNELR.G	K.DKPDNFQLFQSPHGK.D	K.NYELLCGDNTR.K	K.KDTDFKLNELR.G	K.LYKELPDPQESIQR.A	K.GYLAVAVVK.T	K.CASFRENVLR.I	K.ILNKQQDDFGK.S	R.ESKPPDSSKDEC.M	K.DSADGFLKIPSK.M	K.DKPDNFQLFQSPHGKDLLFK.D	K.DNPQTHYYAVAVVKK.D	K.NYELLCGDNTRK.S	K.NLKKENFEVLCK.D
1167	(D.r. 186)	A2I7N1	164.73	21	13	1	N	Serpin A3-5 OS=Bos taurus OX=9913 GN=SERPINA3-5 PE=3 SV=1	P	Bos taurus	Bos taurus	European cow	Bovinae	K.HTEQAEFHVSK.N
1168	(D.r. 186)	A2I7N3	167.49	20	10	5	N	Serpin A3-7 OS=Bos taurus OX=9913 GN=SERPINA3-7 PE=3 SV=1	P	Bos taurus	Bos taurus	European cow	Bovinae	K.TPFNPNHTYESEFHVSQNER.V	R.FSISSHYQLK.D	K.LAVSHVIHK.A	K.LINEYVK.N	K.LLDKFRK.D
1169	(D.r. 186)	A5PJK0	58.96	5	2	1	Y	Serpin B10 OS=Bos taurus OX=9913 GN=SERPINB10 PE=2 SV=1	P	Bos taurus	Bos taurus	European cow	Bovinae	K.TTSKPVQMMSMK.E
1170	(D.r. 186)	Q5BIR5	91.19	7	3	1	Y	Serpin B8 OS=Bos taurus OX=9913 GN=SERPINB8 PE=2 SV=1	P	Bos taurus	Bos taurus	European cow	Bovinae	E.TNSILFCGR.F
1171	(D.r. 186)	XP_019818466.1	537.63	69	81	3	Y	Serum Albumin [Bos indicus]	P	Bos indicus	Bos indicus	Zebu	Bovinae	R.LCVLHEKTPVSEK.V	R.CCTKPESER.M	R.EKVLTSSAR.Q
1172	(D.r. 186)	P00442	230.81	58	12	2	Y	Superoxide dismutase [Cu-Zn] OS=Bos taurus OX=9913 GN=SOD1 PE=1 SV=2	RBC	Bos taurus	Bos taurus	European cow	Bovinae	K.AVCVLKGDGPVQGTIHFEAK.G	K.GDGPVQGTIHFEAK.G
1173	(D.r. 186)	O46375	178.85	35	6	6	N	Transthyretin OS=Bos taurus OX=9913 GN=TTR PE=1 SV=1	P	Bos taurus	Bos taurus	European cow	Bovinae	K.TSESGELHGLTTEDKFVEGLYK.V	K.TSESGELHGLTTEDK.F	K.KAADETWEPFASGK.T	K.AADETWEPFASGK.T	K.VLDAVRGSPAANVGVK.V	R.GSPAANVGVK.V
1174	(D.r. 186)	P0CH25	149.12	40	8	1	Y	Hemoglobin subunit alpha-1 OS=Capra hircus OX=9925 GN=HBA1 PE=1 SV=1	RBC	Capra hircus	Capra hircus	Goat	Capridae	P.HFDLSHGSAQVKGHGEKVAAALTK.A
1175	(D.r. 186)	P32262	175.37	20	12	3	N	Antithrombin-III OS=Ovis aries OX=9940 GN=SERPINC1 PE=2 SV=1	P	Ovis aries	Ovis aries	sheep	Caprinae	K.SSELVSANRLFGDK.S	Q.ANRPFLVLIR.E	K.FSPENTK.K
1176	(D.r. 186)	Q9XT27	115.31	5	4	3	Y	Ceruloplasmin OS=Ovis aries OX=9940 GN=CP PE=2 SV=1	P	Ovis aries	Ovis aries	sheep	Caprinae	K.EVGPTYKDPVCLAK.M	K.TESSTVTPTAPGETR.T	K.AAHPLSIEPIGVR.V
1177	(D.r. 186)	CAA49451.1	171.60	17	13	3	Y	Immunoglobulin gamma-1 chain, partial [Ovis aries]	P	Ovis aries	Ovis aries	sheep	Caprinae	P.IQHQDWTGGKEFK.C	R.LSITKDTSK.S	N.YGVDWVR.Q
1178	(D.r. 186)	P09670	179.12	36	7	2	Y	Superoxide dismutase [Cu-Zn] OS=Ovis aries OX=9940 GN=SOD1 PE=1 SV=2	RBC	Ovis aries	Ovis aries	sheep	Caprinae	K.AVCVLKGDGPVQGTIR.F	K.GDGPVQGTIR.F
1179	(D.r. 186)	KAF4018203.1	153.52	7	6	4	N	Hypotheticalprotein G4228_009434 [Cervus hanglu yarkandensis]	P	Cervus hanglu	Odocoileus virgininus	Deer	Cervidae	T.SGVHTFPAVR.Q	R.DGQPESEDK.Y	S.GVHTFPAVR.Q	K.AGGPGRAARRLFLK.A
1180	(D.r. 186)	P01862	114.63	7	6	2	Y	Ig gamma-2 chain C region OS=Cavia porcellus OX=10141 PE=1 SV=1	P	Cavia porcellus	Cuniculus/Dasyprocta	Paca, agouti	Dasyprctidae	A.TCNVAHPASSTK.V	A.TCNVAHPASSTKVDK.T
1181	(D.r. 186)	AHA35861.1	163.89	7	6	2	Y	Immunoglobulin gamma heavy chain, partial [Cavia porcellus]	P	Cavia porcellus	Cuniculus/Dasyprocta	Paca, agouti	Dasyprctidae	G.SYFLYSK.L	A.DGSYFLYSK.L
1182	(D.r. 186)	P15437	142.96	15	8	1	Y	Aldehyde dehydrogenase 1A1 OS=Equus caballus OX=9796 GN=ALDH1A1 PE=1 SV=2	Mit	Equus caballus	Equus caballus	Horse	Equidae	K.LCEVEEGDKEDVNK.A
1183	(D.r. 186)	Q8MIP0	172.12	27	8	1	Y	Ferritin heavy chain OS=Equus caballus OX=9796 GN=FTH1 PE=2 SV=3	P	Equus caballus	Equus caballus	Horse	Equidae	K.ELGDHVTNLRR.M
1184	(D.r. 186)	AAG01011.1	91.26	7	5	1	Y	Immunoglobulin G heavy chain, partial [Equus caballus]	P	Equus caballus	Equus caballus	Horse	Equidae	K.NTVSVTCLVK.D
1185	(D.r. 186)	Q9XS41	65.36	10	2	2	N	Superoxide dismutase [Mn], mitochondrial OS=Equus caballus OX=9796 GN=SOD2 PE=2 SV=1	Mit	Equus caballus	Equus caballus	Horse	Equidae	K.HHAAYVNNLNVTEEK.Y	K.NVRPDYLK.A
1186	(D.r. 186)	P00352	150.68	16	9	1	Y	Aldehyde dehydrogenase 1A1 OS=Homo sapiens OX=9606 GN=ALDH1A1 PE=1 SV=2	Mit	Homo sapiens	Homo sapiens	Human	Homininae	R.ELGEYGFHEYTEVK.T
1187	(D.r. 186)	O15382	77.57	5	2	1	Y	Branched-chain-amino-acid aminotransferase, mitochondrial OS=Homo sapiens OX=9606 GN=BCAT2 PE=1 SV=2	Mit	Homo sapiens	Homo sapiens	Human	Homininae	R.LFRPWLNMDR.M	R.LCLPSFDK.L
1188	(D.r. 186)	P0DOX5	58.53	8	3	1	Y	Immunoglobulin gamma-1 heavy chain OS=Homo sapiens OX=9606 PE=1 SV=2	P	Homo sapiens	Homo sapiens	Human	Homininae	G.QPREPQVYTLPPSRDELTK.N
1189	(D.r. 186)	A0A0B4J1V1	91.85	33	5	2	Y	Immunoglobulin heavy variable 3-21 OS=Homo sapiens OX=9606 GN=IGHV3-21 PE=1 SV=1	P	Homo sapiens	Homo sapiens	Human	Homininae	Q.LVESGGGLVKPGGSLR.L	C.EVQLVESGGGLVKPGGSLR.L
1190	(D.r. 186)	P01703	124.24	14	7	2	Y	Immunoglobulin lambda variable 1-40 OS=Homo sapiens OX=9606 GN=IGLV1-40 PE=1 SV=2	P	Homo sapiens	Homo sapiens	Human	Homininae	S.NRPSGVPDR.F	G.NSNRPSGVPDR.F
1191	(D.r. 186)	P01699	108.64	12	5	1	N	Immunoglobulin lambda variable 1-44 OS=Homo sapiens OX=9606 GN=IGLV1-44 PE=1 SV=2	P	Homo sapiens	Homo sapiens	Human	Homininae	N.QRPSGVPDRFSGSK.S
1192	(D.r. 186)	P01701	69.04	11	2	2	N	Immunoglobulin lambda variable 1-51 OS=Homo sapiens OX=9606 GN=IGLV1-51 PE=1 SV=2	P	Homo sapiens	Homo sapiens	Human	Homininae	K.RPSGIPDRFSGSK.S	K.RPSGIPDR.F
1193	(D.r. 186)	P0DOX8	103.72	10	5	1	N	Immunoglobulin lambda-1 light chain OS=Homo sapiens OX=9606 PE=1 SV=1	P	Homo sapiens	Homo sapiens	Human	Homininae	K.VTVLGQPK.A
1194	(D.r. 186)	P0DOX6	55.72	3	3	1	Y	Immunoglobulin mu heavy chain OS=Homo sapiens OX=9606 PE=1 SV=2	P	Homo sapiens	Homo sapiens	Human	Homininae	R.TRLSISKNDSK.N
1195	(D.r. 186)	A0A0C4DH36	59.00	16	2	1	Y	Probable non-functional Immunoglobulin heavy variable 3-38 OS=Homo sapiens OX=9606 GN=IGHV3-38 PE=1 SV=1	P	Homo sapiens	Homo sapiens	Human	Homininae	K.NTLYLQMNNLR.A
1196	(D.r. 186)	A0A075B6I7	77.85	13	2	1	Y	Probable non-functional Immunoglobulin lambda variable 5-48 OS=Homo sapiens OX=9606 GN=IGLV5-48 PE=1 SV=2	P	Homo sapiens	Homo sapiens	Human	Homininae	K.HQGSGVPSR.F
1197	(D.r. 186)	P02760	102.44	10	4	1	Y	Protein AMBP OS=Homo sapiens OX=9606 GN=AMBP PE=1 SV=1	P	Homo sapiens	Homo sapiens	Human	Homininae	R.TVAACNLPIVR.G
1198	(D.r. 186)	P02753	100.96	19	5	1	Y	Retinol-binding protein 4 OS=Homo sapiens OX=9606 GN=RBP4 PE=1 SV=3	P	Homo sapiens	Homo sapiens	Human	Homininae	R.LIVHNGYCDG.R
1199	(D.r. 186)	P29508	63.12	5	2	1	N	Serpin B3 OS=Homo sapiens OX=9606 GN=SERPINB3 PE=1 SV=2	P	Homo sapiens	Homo sapiens	Human	Homininae	D.ADLSGMTGSR.G
1200	(D.r. 186)	P35237	84.94	5	2	1	Y	Serpin B6 OS=Homo sapiens OX=9606 GN=SERPINB6 PE=1 SV=3	P	Homo sapiens	Homo sapiens	Human	Homininae	K.NEEKPVQMMFK.Q
1201	(D.r. 186)	CCE45998.1	128.76	25	4	2	N	alpha-globin [Sylvilagus floridanus]	P	Sylvilagus floridanus	Sylvilagus brasiliensis	Rabbit	Leporidae	K.IGSHGGEYGAEALER.M	K.AHGKKVAEALTK.A
1202	(D.r. 186)	P19134	139.16	6	7	1	Y	Serotransferrin OS=Oryctolagus cuniculus OX=9986 GN=TF PE=1 SV=4	P	Oryctolagus cuniculus	Oryctolagus cuniculus	Rabbit	Leporidae	K.TKDLLFRDDTK.C
1203	(D.r. 186)	XP_047573802.1	204.62	9	5	3	Y	Fibrinogen gamma chain isoform X2 [Lutra lutra]	P	Lutra lutra	Lontra longicaudis	Otter	Mustelidae	R.IQLEDWDGR.T	K.ENFEVLCK.D	K.DSADGFLK.I
1204	(D.r. 186)	P10893	121.93	27	5	1	N	Hemoglobin subunit beta OS=Lutra lutra OX=9657 GN=HBB PE=1 SV=1	RBC	Lutra lutra	Lontra longicaudis	Otter	Mustelidae	VHLTGEEK.A
1205	(D.r. 186)	P08267	167.19	27	6	2	Y	Ferritin heavy chain OS=Gallus gallus OX=9031 GN=FTH PE=2 SV=2	P	Gallus gallus	Gallus gallus	Chicken	Phasianidae	K.LATEKNDPHLCDFIETHYLDEQVK.A	D.PHLCDFIETHYLDEQVK.A
1206	(D.r. 186)	G1MRK4	62.00	3	2	1	Y	Fibrinogen beta chain OS=Meleagris gallopavo OX=9103 GN=FGB PE=4 SV=3 [Meleagris gallopavo]	P	Meleagris gallopavo	Meleagris gallopavo	Turkey	Phasianidae	R.AVVDSLHK.K
1207	(D.r. 186)	P80566	63.80	14	2	1	Y	Superoxide dismutase [Cu-Zn] OS=Gallus gallus OX=9031 GN=SOD1 PE=1 SV=3	RBC	Gallus gallus	Gallus gallus	Chicken	Phasianidae	S.DDLGRGGDNESK.L
1208	(D.r. 186)	P01962	72.84	16	3	1	N	Hemoglobin subunit alpha-1/2 OS=Tapirus terrestris OX=9801 PE=1 SV=1	RBC	Tapirus terrestris	Tapirus bairdii	Tapir	Tapiridae	K.VGSHAGEYGAEALER.M
1209	(D.r. 186)	XP_004419220.1	245.33	12	12	2	Y	Serum Albumin [Ceratotherium simum simum]	P	Ceratotherium simum	Tapirus bairdii	Tapir	Tapiridae	K.ACCDKPLLQK.S	K.LVKENCETYER.L
1210	(D.r. 191)	P01985	148.09	27	11	3	Y	Hemoglobin subunit alpha-A OS=Anseranas semipalmata OX=8851 GN=HBAA PE=1 SV=2	RBC	Anas platyrhynchos	Anser anser	Goose	Anatidae	Q.KLRVDPVNFK.F	L.SAADKGNVK.T	K.LSDLHAQKLRVDPVNFK.F
1211	(D.r. 191)	Q3Y5Z3	51.09	6	1	1	N	Adiponectin OS=Bos taurus OX=9913 GN=ADIPOQ PE=1 SV=1	P	Bos taurus	Bos taurus	European cow	Bovinae	K.IFYNQQNHYDGTTGK.F
1212	(D.r. 191)	G3MYZ3	136.74	12	7	6	Y	Afamin OS=Bos taurus OX=9913 GN=AFM PE=1 SV=1	P	Bos taurus	Bos taurus	European cow	Bovinae	K.TCCEEQEKANCFQTK.A	R.NINPAVDHCCK.T	R.RHPELSTPELLR.I	K.FIESDNVCEKR.D	R.FLVNLVK.L	K.VYKDLLK.E
1213	(D.r. 191)	XP_006047011.1	485.68	62	101	14	Y	Albumin [Bubalus bubalis]	P	Bubalus bubalis	Bubalus bubalis	Water buffalo	Bovinae	K.CCTKPESER.M	R.FPKAEFVEVTK.L	T.KYICDNQDTISSK.L	K.IETMREKVLTSSAR.Q	R.EKVLTSSAR.Q	F.SALTPDETYVPK.G	S.LGVVGTKCCTKPESER.M	T.KCCTKPESER.M	R.EKVLTSSARQR.L	E.KVLTSSAR.Q	K.EYEATLEECCAKDD.P	P.KAEFVEVTK.L	K.CCAADDKEACFALEGPKLVTSTQ.T
1214	(D.r. 191)	P02769	436.96	77	134	38	Y	Albumin OS=Bos taurus OX=9913 GN=ALB PE=1 SV=4	P	Bos taurus	Bos taurus	European cow	Bovinae	K.CCAADDKEACFAVEGPK.L	K.LKPDPNTLCDEFKADEK.K	K.LKPDPNTLCDEFKADEKK.F	D.KCCAADDKEACFAVEGPK.L	R.LSQKFPKAEFVEVTK.L	P.KLKPDPNTLCDEFKADEK.K	K.TCVADESHAGCEK.S	C.VADESHAGCEK.S	A.KTCVADESHAGCEK.S	K.FPKAEFVEVTK.L	R.CCTKPESER.M	K.CCAADDKEACFAVEGPKL.V	L.SHKDDSPDLPK.L	D.PNTLCDEFKADEK.K	K.LKPDPNTLCDEFK.A	F.LSHKDDSPDLPK.L	AFDEK.L	A.KYICDNQDTISSK.L	E.KSLHTLFGDELCK.V	K.SHCIAEVEK.D	K.EACFAVEGPK.L	K.LVNELTEFAKTCVADESHAGCEK.S	C.FLSHKDDSPDLPK.L	K.TCVADESHAGCEKSLHTLFGDELCK.V	K.SHCIAEVEKD.A	K.DVCKNYQEAK.D	R.YTRKVPQVSTPTLVEVSR.S	K.VGTRCCTKPESER.M	E.KSHCIAEVEK.D	R.NECFLSHK.D	D.PNTLCDEFKADEKK.F	R.KVPQVSTPTLVEVS.R	F.SALTPDETYVPK.A	K.QEPERNECFLSHK.D	T.RKVPQVSTPTLVEVSR.S	D.FAEDKDVCKNYQEAK.D
1215	(D.r. 191)	Q3SZR3	111.01	20	4	4	N	Alpha-1-acid glycoprotein OS=Bos taurus OX=9913 GN=ORM1 PE=2 SV=1	P	Bos taurus	Bos taurus	European cow	Bovinae	K.NVGVSFYADKPEVTQEQKK.E	K.VESDREHFVDLLLSK.H	K.EFLDVIK.C	K.KEFLDVIK.C
1216	(D.r. 191)	Q2KJF1	175.84	27	12	12	Y	Alpha-1B-glycoprotein OS=Bos taurus OX=9913 GN=A1BG PE=1 SV=1	P	Bos taurus	Bos taurus	European cow	Bovinae	R.VLSPAGPEAQFELR.G	R.LSALAAGDGSGYTCR.Y	R.ALWTGALTPGR.D	R.THAAGTPSEPSATVTIEELDPPPAPTLTVDRESAK.V	R.LRSELAAWSR.D	R.VDGPLPRPQLR.A	L.SPTPGALVQLR.C	R.ASTSPDRVFFR.L	R.GAEEQLVPR.A	R.SELAAWSR.D	R.GVTFLLR.L	R.RGAEEQLVPR.A
1217	(D.r. 191)	P28800	117.60	8	3	3	Y	Alpha-2-antiplasmin OS=Bos taurus OX=9913 GN=SERPINF2 PE=1 SV=2	P	Bos taurus	Bos taurus	European cow	Bovinae	R.LKEVLHADSGPCLPHLLSR.L	R.SKFDPNLTQR.G	K.LSPTPEQTR.R
1218	(D.r. 191)	P12763	165.23	19	8	8	Y	Alpha-2-HS-glycoprotein OS=Bos taurus OX=9913 GN=AHSG PE=1 SV=2	P	Bos taurus	Bos taurus	European cow	Bovinae	K.EVVDPTKCNLLAEK.Q	R.GYKHTLNQIDSVK.V	Y.KHTLNQIDSVK.V	R.QQTQHAVEGDCDIHVLK.Q	K.CDSSPDSAEDVR.K	K.ALGGEDVR.V	K.CNLLAEK.Q	F.TKCDSSPDSAEDVRK.L
1219	(D.r. 191)	Q7SIH1	236.88	22	32	31	Y	Alpha-2-macroglobulin OS=Bos taurus OX=9913 GN=A2M PE=1 SV=2	P	Bos taurus	Bos taurus	European cow	Bovinae	K.HFDGSYSTFGEHR.G	K.EGSQGSHVYTK.A	R.KDTIIKPLLVEPEGLEK.E	R.DTGLGLSPTASLR.V	K.VGLNFSPGQSFPASQAHLR.V	R.QTVSWAVTPK.S	R.STGTLLNNAIK.G	R.IQHHTLLASPVR.A	K.QQNCQGGFSSTQDTVVALHALSR.Y	K.VSESLSLKLPPNVVEESAR.A	K.MVSGFIPLKPTVK.M	R.SGTHTLPVEQGDMQGHFSMSVPVESDIAPVAR.L	R.VTASPQSLCALR.A	K.ATVLNYLPK.C	R.YEIEHCLANK.V	K.GPTQEFK.K	K.AGALCLSR.D	R.DLKPAIVK.V	A.TDTAADAHDPARPGAK.V	F.DDTSEPPTETVR.K	R.SLFTDVVAEK.D	F.DDTSEPPTETVRK.Y	L.TEDIYQPR.A	K.FQVENSNR.L	R.DFVHFDDTSEPPTETVRK.Y	K.LPPNVVEESAR.A	K.VSESLSLK.L	T.DTAADAHDPARPGAK.V	K.SAKEGSQGSHVYTK.A	K.ICPQPEEH.R	K.TQTVQAHYVLK.G
1220	(D.r. 191)	P15497	294.90	66	39	36	Y	Apolipoprotein A-I OS=Bos taurus OX=9913 GN=APOA1 PE=1 SV=3	P	Bos taurus	Bos taurus	European cow	Bovinae	R.AHVETLRQQLAPYSDDLRQR.L	K.VQELQDKLSPLAQELRDR.A	R.LEALKEGGGSLAEYHAK.A	K.VAPLGEEFREGAR.Q	R.AHVETLRQQLAPYSDDLR.Q	R.QKVAPLGEEFREGAR.Q	R.QQLAPYSDDLRQR.L	K.EGGGSLAEYHAK.A	R.VKDFATVYVEAIKDSGR.D	R.QQLAPYSDDLR.Q	R.LEALKEGGGSLAEYHAKASEQLK.A	K.KWHEEVEIYR.Q	K.VSILAAIDEASKK.L	A.PLGEEFREGAR.Q	R.ARAHVETLR.Q	K.WHEEVEIYR.Q	K.ASEQLKALGEK.A	R.QKVQELQDKLSPLAQELR.D	R.VKDFATVYVEAIK.D	K.VAPLGEEFR.E	K.VQPYLDEFQKK.W	R.QKVAPLGEEFR.E	R.LTARLEALKEGGGSLAEYHAK.A	K.LSPLAQELRDR.A	K.LSPLAQELR.D	R.QKVQELQDK.L	K.VQELQDKLSPLAQELR.D	Q.DDPQSSWDR.V	K.VQPYLDEFQK.K	R.AHVETLR.Q	K.AKPVLEDLR.Q	K.DLEEVKQK.V	L.GEEFREGAR.Q	D.PQSSWDR.V	R.LEALKEGGGSLAE.Y	K.VQELQDK.L
1221	(D.r. 191)	P81644	87.14	11	2	2	N	Apolipoprotein A-II OS=Bos taurus OX=9913 GN=APOA2 PE=1 SV=2	P	Bos taurus	Bos taurus	European cow	Bovinae	K.AKGSELQTQAK.A	K.GSELQTQAK.A
1222	(D.r. 191)	Q32PJ2	192.52	41	15	15	N	Apolipoprotein A-IV OS=Bos taurus OX=9913 GN=APOA4 PE=2 SV=1	P	Bos taurus	Bos taurus	European cow	Bovinae	R.TVGPYGETFNK.A	K.KLVPFATELHER.L	R.SLAPYAQDVQGK.L	K.AMVQQLDTLR.Q	K.LVPFATELHER.L	R.LTPYADQLQTK.I	R.LLPHATEVSQK.I	R.TQVDTQAQQLR.R	R.LGPYAEELR.T	R.QGLVPLVNSVHGSQLGNAEDLQK.S	R.TQVDTQAQQLRR.Q	K.IEENVEELRR.S	K.LNHQLEGLAFQMK.K	K.LGEVSTYTDDLQK.K	R.VEELKGR.L
1223	(D.r. 191)	P19035	97.34	31	2	2	N	Apolipoprotein C-III OS=Bos taurus OX=9913 GN=APOC3 PE=1 SV=2	P	Bos taurus	Bos taurus	European cow	Bovinae	K.DALSSVQESQVAQQAR.D	A.EEGSLLDKMQGYVK.E
1224	(D.r. 191)	P01888	73.07	8	2	2	N	Beta-2-microglobulin OS=Bos taurus OX=9913 GN=B2M PE=1 SV=2	P	Bos taurus	Bos taurus	European cow	Bovinae	K.HVTLEQPR.I	R.VKHVTLEQPR.I
1225	(D.r. 191)	P00921	261.44	45	16	12	Y	Carbonic anhydrase 2 OS=Bos taurus OX=9913 GN=CA2 PE=1 SV=3	RBC	Bos taurus	Bos taurus	European cow	Bovinae	R.LVQFHFHWGSSDDQGSEHTVDR.K	K.KYAAELHLVHWNTK.Y	K.YAAELHLVHWNTK.Y	K.AVLKDGPLTGTYR.L	K.VGDANPALQK.V	K.VLDALDSIKTK.G	K.HNGPEHWHK.D	K.DGPLTGTYR.L	R.QSPVDIDTK.A	K.VLDALDSIK.T	R.MVNNGHSFNVEYDDSQDK.A	W.HKDFPIANGER.Q
1226	(D.r. 191)	P00432	147.51	14	5	5	N	Catalase OS=Bos taurus OX=9913 GN=CAT PE=1 SV=3	RBC	Bos taurus	Bos taurus	European cow	Bovinae	R.AAQKPDVLTTGGGNPVGDKLNSLTVGPR.G	R.THFSGDVQR.F	R.FNSANDDNVTQVR.T	K.NFSDVHPEYGSR.I	R.LAHEDPDYGLR.D
1227	(D.r. 191)	Q2UVX4	262.51	21	42	39	Y	Complement C3 OS=Bos taurus OX=9913 GN=C3 PE=1 SV=2	P	Bos taurus	Bos taurus	European cow	Bovinae	K.SGSDEVQVKQER.K	R.VSIRPAPETVKKPQDAK.G	R.VPINDGNGEAILKR.Q	R.VGLVAVDKGVFVLNKK.N	K.ACEPGVDYVYK.T	R.HQQTITIPAR.S	K.SGSDEVQVK.Q	R.KDYDTTPPVVR.W	R.KGYTQQLAFR.Q	K.HHRPGQQITLK.I	K.ADIGCTPGSGR.N	K.AGQYSSDLR.K	R.LDKACEPGVDYVYK.T	R.VELKPGETLNVNFHLR.T	R.TMQALPYNTQGNSNNYLHLSVPR.V	K.KRHQQTITIPAR.S	K.TSQGLETQQR.A	K.IGLHEVEVK.A	R.CAEENCFMHHTEK.E	R.VSIRPAPET.V	R.TKKDNIPEGR.Q	R.VSIRPAPETVK.K	K.GSMILDICTK.Y	R.KFISHIK.C	R.QESLELIR.K	Q.MTEDAIDGER.L	R.NEQVEIR.A	R.EAENLKVR.V	K.KDNIPEGR.Q	R.LPYSVVR.N	K.NRWEEPNQK.L	K.EVTLEDRLDK.A	K.RQESLELIR.K	R.FYHPDKEDGMLSK.L	K.DNIPEGR.Q	K.LCHKDTCR.C
1228	(D.r. 191)	P01030	93.66	4	4	4	Y	Complement C4 (Fragment) OS=Bos taurus OX=9913 GN=C4 PE=1 SV=2	P	Bos taurus	Bos taurus	European cow	Bovinae	R.QGSFQGGFR.S	K.CSVFYGAPR.K	R.ANTFLGAK.A	S.RVENSISR.A
1229	(D.r. 191)	P81187	170.34	13	9	9	Y	Complement factor B OS=Bos taurus OX=9913 GN=CFB PE=1 SV=2	P	Bos taurus	Bos taurus	European cow	Bovinae	R.STGSWSTLQTQDRK.I	K.YGLVTYATEPK.V	R.CPRPQDFENGEYWPR.A	R.CYDGYTLR.G	R.STGSWSTLQTQDR.K	P.LPEAGPQSPCSLEGVEIK.G	K.VKDVSEVVTPR.F	R.ALLEVYNMMSR.E	K.NCLRDFIEK.V
1230	(D.r. 191)	Q28085	52.35	1	2	2	N	Complement factor H OS=Bos taurus OX=9913 GN=CFH PE=1 SV=3	P	Bos taurus	Bos taurus	European cow	Bovinae	R.SGEQVAFK.C	K.YLQGETVR.V
1231	(D.r. 191)	P23805	196.60	29	12	9	Y	Conglutinin OS=Bos taurus OX=9913 GN=CGN1 PE=1 SV=2	P	Bos taurus	Bos taurus	European cow	Bovinae	K.AVLFPDGQAVGEK.I	K.SYSDAEQLCR.E	R.RFQNAFSQYKK.A	R.FQNAFSQYK.K	K.WNDVPCSK.Q	R.RFQNAFSQYK.K	R.VTILDGHLR.R	G.AEMTTFSQK.I	R.FQNAFSQYKK.A
1232	(D.r. 191)	XP_006061631.4	282.60	12	15	3	Y	Fibrinogen alpha chain [Bubalus bubalis]	P	Bubalus bubalis	Bubalus bubalis	Water buffalo	Bovinae	R.TRDDFFTRK.F	K.ALLEMQQMK.M	K.MSTITGPVPRE.F
1233	(D.r. 191)	P02672	259.03	27	26	12	Y	Fibrinogen alpha chain OS=Bos taurus OX=9913 GN=FGA PE=1 SV=5	P	Bos taurus	Bos taurus	European cow	Bovinae	K.NSKDSNTLTK.N	K.SQLQEAPLEWK.A	K.ANNNDNTFKQISEDLRSR.I	K.ANNNDNTFK.Q	K.MVLETFGGDGHAR.G	R.RKVIEQVQR.I	R.KVIEQVQR.I	K.QISEDLR.S	K.QISEDLRSR.I	K.NIVELMRGDFAK.A	K.VIEQVQR.I	F.KQISEDLR.S
1234	(D.r. 191)	XP_019832862.1	374.97	62	37	4	Y	Fibrinogen beta chain [Bos indicus]	P	Bos indicus	Bos indicus	Zebu	Bovinae	K.SVEDLRNTVDSVSR.T	K.IRPYFPEQ	R.NTVDSVSR.T	E.TVKNNIPTK.L
1235	(D.r. 191)	XP_006061630.2	312.11	41	25	3	Y	Fibrinogen beta chain [Bubalus bubalis]	P	Bubalus bubalis	Bubalus bubalis	Water buffalo	Bovinae	K.HQLYIDETVK.S	K.QERPIRK.S	MNIWIQVYIGLK.I
1236	(D.r. 191)	P02676	278.85	56	30	2	Y	Fibrinogen beta chain OS=Bos taurus OX=9913 GN=FGB PE=1 SV=2	P	Bos taurus	Bos taurus	European cow	Bovinae	K.HQLYIDETVKNNIPTKLR.V	K.IRPYFPEQ
1237	(D.r. 191)	XP_019832860.1	325.24	42	24	1	Y	Fibrinogen gamma chain isoform X2 [Bos indicus]	P	Bos indicus	Bos indicus	Zebu	Bovinae	R.FLQEIYNSNSQK.I
1238	(D.r. 191)	XP_006061633.1	272.16	23	14	1	Y	Fibrinogen gamma chain isoform X2 [Bubalus bubalis]	P	Bubalus bubalis	Bubalus bubalis	Water buffalo	Bovinae	K.ESGLYFIRPLK.A
1239	(D.r. 191)	P12799	263.83	38	23	1	Y	Fibrinogen gamma-B chain OS=Bos taurus OX=9913 GN=FGG PE=1 SV=1	P	Bos taurus	Bos taurus	European cow	Bovinae	K.ESGLYFIRPLK.A
1240	(D.r. 191)	Q2KJE5	83.32	8	2	1	Y	Glyceraldehyde-3-phosphate dehydrogenase, testis-specific OS=Bos taurus OX=9913 GN=GAPDHS PE=2 SV=1	RBC	Bos taurus	Bos taurus	European cow	Bovinae	K.GQLVVDNNEISVFQCK.Q
1241	(D.r. 191)	Q148C9	104.12	17	2	2	Y	Heme-binding protein 1 OS=Bos taurus OX=9913 GN=HEBP1 PE=2 SV=1	P	Bos taurus	Bos taurus	European cow	Bovinae	K.AADYAAQAAQLR.S	K.FATVEVTDKPVDEALREAMPK.V
1242	(D.r. 191)	P01966	402.79	92	83	7	Y	Hemoglobin subunit alpha OS=Bos taurus OX=9913 GN=HBA PE=1 SV=2	RBC	Bos taurus	Bos taurus	European cow	Bovinae	K.AVEHLDDLPGALSELSDLHAHKLR.V	M.VLSAADKGNVKAAWGK.V	D.LPGALSELSDLHAHK.L	R.MFLSFPTTK.T	K.VGGHAAEYGAEA.L	L.RVDPVNFK.L	K.AVEHLDDL.P
1243	(D.r. 191)	XP_019843813.1	575.22	92	81	7	Y	hemoglobin subunit alpha-like [Bos indicus]	RBC	Bos indicus	Bos indicus	Zebu	Bovinae	R.MFLSFPTTK.T	D.LPGALSELSDLHAHK.L	M.LSAADKGNVK.A	M.MLSAADKGNVK.A	L.RVDPVNFK.L	K.VGGHAAEYGAEA.L	K.AVEHLDDL.P
1244	(D.r. 191)	XP_019831403.1	480.43	81	75	8	Y	hemoglobin subunit beta [Bos indicus]	RBC	Bos indicus	Bos indicus	Zebu	Bovinae	K.VVAGVANALAHRYH	K.VKVDEVGGEALGR.L	X.KVKVDEVGGEALGR.L	X.EFTPVLQADFQK.V	K.VVAGVANALAHRYH	K.VDEVGGEALGR.L	V.KVDEVGGEALGR.L	K.VKVDEVGGEALG.R
1245	(D.r. 191)	P67820	357.60	89	73	4	Y	Hemoglobin subunit beta OS=Bubalus bubalis OX=89462 GN=HBB PE=1 SV=1	RBC	Bubalus bubalis	Bubalus bubalis	Water buffalo	Bovinae	K.HLDDLKGTFAALSELHCDK.L	K.VVAGVANALAHRYH	K.AAVTAFWGK.V	K.VVAGVANALAHRYH
1246	(D.r. 191)	P06642	108.72	23	4	3	Y	Hemoglobin subunit epsilon-2 OS=Bos taurus OX=9913 GN=HBE2 PE=2 SV=2	RBC	Bos taurus	Bos taurus	European cow	Bovinae	D.LSELHCDKLHVDPENFR.L	L.SELHCDKLHVDPENFR.L	R.KVLNSFGNAIKHMDDLK.G
1247	(D.r. 191)	P06643	111.92	23	4	1	Y	Hemoglobin subunit epsilon-4 OS=Bos taurus OX=9913 GN=HBE4 PE=2 SV=2	RBC	Bos taurus	Bos taurus	European cow	Bovinae	R.KVLNSFGNAIEHMDDLK.G
1248	(D.r. 191)	Q3SZV7	82.54	6	4	4	Y	Hemopexin OS=Bos taurus OX=9913 GN=HPX PE=2 SV=1	P	Bos taurus	Bos taurus	European cow	Bovinae	K.VDGALCTEK.S	R.AGYTLVKDYPK.Q	K.TKDLPQAQR.M	K.DLPQAQR.M
1249	(D.r. 191)	P33433	91.73	7	2	2	Y	Histidine-rich glycoprotein (Fragment) OS=Bos taurus OX=9913 GN=HRG PE=1 SV=1	P	Bos taurus	Bos taurus	European cow	Bovinae	AVNPTGCDAVEPVAVR.A	K.DHGHPHESYN.F
1250	(D.r. 191)	ACS34824.1	178.63	33	7	3	Y	Immunoglobulin G3 heavy chain constant region, partial [Bubalus bubalis]	P	Bubalus bubalis	Bubalus bubalis	Water buffalo	Bovinae	R.EPQVYVLAPPREELSK.S	P.IQHQDWLQGK.E	P.IQHQDWLQGKEFK.C
1251	(D.r. 191)	AQT27060.1	218.09	13	15	10	Y	Immunoglobulin gamma heavy chain [Bos taurus]	P	Bos taurus	Bos taurus	European cow	Bovinae	T.CKVHNEGLPAPIVR.T	K.VHNEGLPAPIVR.T	R.IQHQDWTGGK.E	R.IQHQDWTGGKEFTCK.V	L.VTVSSASTTAPK.V	Q.GLLVTVSSASTTAPK.V	S.SYFLYSK.L	K.VHNEGLPAPIV.R	R.ESGPSLVK.P	E.GLPAPIVR.T
1252	(D.r. 191)	P01044	101.59	9	4	4	Y	Kininogen-1 OS=Bos taurus OX=9913 GN=KNG1 PE=1 SV=1	P	Bos taurus	Bos taurus	European cow	Bovinae	K.SPDLEPVLR.Y	R.MDNPDTFYSLK.Y	K.TWQDCDYKDSAQAATGECTATVAK.R	R.ETTCSKGSNEELTK.S
1253	(D.r. 191)	O02659	88.37	12	3	1	Y	Mannose-binding protein C OS=Bos taurus OX=9913 GN=MBL PE=2 SV=1	P	Bos taurus	Bos taurus	European cow	Bovinae	C.ADTETENCENIRK.T
1254	(D.r. 191)	B5T255	68.69	16	2	2	Y	Peptidoglycan recognition protein 1 OS=Bos indicus OX=9915 GN=PGLYRP1 PE=3 SV=1	P	Bos indicus	Bos indicus	Zebu	Bovinae	R.YVVVSHTAGSVCNTPASCQR.Q	R.GYLTPNYEVK.G
1255	(D.r. 191)	Q9BGI3	213.58	50	11	7	Y	Peroxiredoxin-2 OS=Bos taurus OX=9913 GN=PRDX2 PE=2 SV=1	RBC	Bos taurus	Bos taurus	European cow	Bovinae	R.KLSSDYGVLKEDEGIAYR.G	K.LSSDYGVLKEDEGIAYR.G	R.GLFVIDGKGVLR.Q	R.GLFVIDGK.G	K.AHVGKPAPEFQATAVVDGAFK.E	R.LVQAFQYTDEHGEVCPA.G	R.LVQAFQYTDEHGEVCPAGWTPGSDTIKPNVDDSKE.Y
1256	(D.r. 191)	P06868	169.96	20	14	14	Y	Plasminogen OS=Bos taurus OX=9913 GN=PLG PE=1 SV=2	P	Bos taurus	Bos taurus	European cow	Bovinae	K.NYGGTVAVTESGHTCQR.W	K.APWCYTTNSEVR.W	R.TPENFPCK.N	K.WSATSPHVPK.F	K.VCNRNEYLDGR.V	R.WSEQTPHKHNR.T	R.WEFCDIPR.C	R.GTSSTTITGRK.C	R.NPDADKSPWCYTTDPR.V	R.DCQAWDSQSPHAHGYIPSKFPNK.N	R.GTSSTTITGR.K	K.NLEENYCR.N	R.CTTPPPSSGPK.Y	R.NPDGEPRPWCFTTDPQKR.W
1257	(D.r. 191)	P00978	140.07	18	7	7	Y	Protein AMBP OS=Bos taurus OX=9913 GN=AMBP PE=1 SV=2	P	Bos taurus	Bos taurus	European cow	Bovinae	R.TVEACNLPIVQGPCR.S	K.LYGREPQLR.E	R.HGPTITVK.L	K.FYSEKECK.E	K.EISVTNTHRR.K	R.FSYGGCK.G	K.ECLQTCR.T
1258	(D.r. 191)	P00735	67.03	8	4	4	Y	Prothrombin OS=Bos taurus OX=9913 GN=F2 PE=1 SV=2	P	Bos taurus	Bos taurus	European cow	Bovinae	K.RPIELSDYIHPVCLPDKQTAAK.L	K.YTACESAR.N	R.SGIECQLWR.S	R.VTVEVIPR.S
1259	(D.r. 191)	P18902	136.26	23	6	6	Y	Retinol-binding protein 4 OS=Bos taurus OX=9913 GN=RBP4 PE=1 SV=1	P	Bos taurus	Bos taurus	European cow	Bovinae	R.DPSGFSPEVQK.I	R.VKENFDKAR.F	R.FAGTWYAMAK.K	R.LIPHNGYCDGK.S	R.VKENFDK.A	R.LIPHNGYCDGKSE.R
1260	(D.r. 191)	Q29443	313.79	61	52	39	Y	Serotransferrin OS=Bos taurus OX=9913 GN=TF PE=2 SV=1	P	Bos taurus	Bos taurus	European cow	Bovinae	K.DNPQTHYYAVAVVK.K	K.KTYDSYLGDDYVR.A	K.DGTRKPVTDAENCHLAR.G	K.HSTVFDNLPNPEDR.K	K.TYDSYLGDDYVR.A	K.HSTVFDNLPNPEDRK.N	K.TSDANINWNNLK.D	K.FDEFFSAGCAPGSPR.N	K.INNCKFDEFFSAGCAPGSPR.N	K.GTGKECVPNSNER.Y	K.ILNKQQDDFGK.S	K.TEGESCKNTPEKGYLAVAVVK.T	R.GPNHAVVSR.K	R.ILESGPFVSCVKK.T	K.NLKKENFEVLCK.D	K.CASFRENVLR.I	K.DQTVIQNTDGNNNEAWAK.N	R.CLVEKGDVAFVKDQTVIQNTDGNNNEAWAK.N	R.GPNHAVVSRK.D	R.WCTISTHEANK.C	K.WCAIGHQER.T	N.SKDLLFRDDTK.C	K.NTPEKGYLAVAVVK.T	R.KNYELLCGDNTRK.S	K.TSDANINWNNLKDK.K	L.RESKPPDSSKDECMVK.W	K.DKPDNFQLFQSPHGK.D	K.DLLFRDDTK.C	K.LYKELPDPQESIQR.A	K.CACSNHEPYFGYSGAFK.C	K.SCHTAVDR.T	K.DKATCVEK.I	K.KENFEVLCK.D	K.GDVAFVKDQTVIQNTDGNNNEAWAK.N	K.NYELLCGDNTRK.S	K.GYLAVAVVK.T
1261	(D.r. 191)	A2I7N1	100.38	12	6	4	N	Serpin A3-5 OS=Bos taurus OX=9913 GN=SERPINA3-5 PE=3 SV=1	P	Bos taurus	Bos taurus	European cow	Bovinae	K.TQGKIEELFK.Y	R.IHELYLPK.F	C.LPENVVVK.D	K.QLALKNPNK.N
1262	(D.r. 191)	A2I7N3	120.28	11	4	2	N	Serpin A3-7 OS=Bos taurus OX=9913 GN=SERPINA3-7 PE=3 SV=1	P	Bos taurus	Bos taurus	European cow	Bovinae	K.TPFNPNHTYESEFHVSQNER.V	P.ENVTPEEQHK.G
1263	(D.r. 191)	P00442	152.18	26	5	2	Y	Superoxide dismutase [Cu-Zn] OS=Bos taurus OX=9913 GN=SOD1 PE=1 SV=2	RBC	Bos taurus	Bos taurus	European cow	Bovinae	R.TMVVHEKPDDLGRGGNEESTK.T	R.LACGVIGIAK
1264	(D.r. 191)	P35705	79.45	7	2	1	N	Thioredoxin-dependent peroxide reductase, mitochondrial OS=Bos taurus OX=9913 GN=PRDX3 PE=1 SV=2	MIt	Bos taurus	Bos taurus	European cow	Bovinae	R.SVEETLR.L
1265	(D.r. 191)	Q3MHN5	201.74	36	15	15	Y	Vitamin D-binding protein OS=Bos taurus OX=9913 GN=GC PE=2 SV=1	P	Bos taurus	Bos taurus	European cow	Bovinae	K.CCDSVSEDCIKELPEYAVK.L	K.LPMNKDVCDEGNTK.V	K.SCESNSPFPVHPGTPECCTHEGLEK.K	R.GKFPDATETDLQELVAKR.S	K.SLDECCHSESSTACLNAK.G	R.ICSQYAAYGK.E	R.GKFPDATETDLQELVAK.R	R.ELSSFIQK.G	R.ICSQYAAYGKEK.S	K.CCDSVSEDCIK.E	K.LCDNLSTK.N	Q.IPEVFLTK.I	K.FKDCCQEK.T	K.HQPQEFPTYVEPTNDEICEAFRKDPK.D	K.LCMAALK.H
1266	(D.r. 191)	P85295	210.58	50	12	7	Y	Albumin (Fragment) OS=Capra hircus OX=9925 GN=ALB PE=1 SV=2	P	Capra hircus	Capra hircus	Goat	Caprinae	G.RHPEYAVSVLLR.H	DTHKSEIAHR.F	R.HLVDEPQNLIKK.H	L.GRHPEYAVSVLLR.H	K.QTALVELLK.L	R.KQTALVELLK.L	R.HLVDEPQ.N
1267	(D.r. 191)	P14639	351.12	37	47	4	Y	Albumin OS=Ovis aries OX=9940 GN=ALB PE=1 SV=1	P	Ovis aries	Ovis aries	Sheep	Caprinae	K.HLVDEPQNLIKK.N	D.KSLHTLFGDELCK.V	K.KNCELFEK.H	K.NCELFEK.H	.V
1268	(D.r. 191)	Q9XT27	96.05	4	3	3	Y	Ceruloplasmin OS=Ovis aries OX=9940 GN=CP PE=2 SV=1	P	Ovis aries	Ovis aries	Sheep	Caprinae	K.EVGPTYKDPVCLAK.M	R.EYTDASFSNQK.E	K.TESSTVTPTAPGETR.T
1269	(D.r. 191)	P02077	307.27	54	42	8	Y	Hemoglobin subunit beta-A OS=Capra hircus OX=9925 PE=1 SV=1	RBC	Capra hircus	Capra hircus	Goat	Caprinae	K.VVAGVANALAHRYH	K.HLDDLKGTFAQLSELHCDK.L	K.VVAGVANALAHRYH	E.FQKVVAGVANALAHRYH	K.HLDDLKGTFA.Q	K.GTFAQLSELHCDKLHVDPENFK.L	K.VLDSFSNGMKHLDDLKGTFAQLSELHCDK.L	K.HLDDLKGTFAQLSELHCDK.L
1270	(D.r. 191)	P02078	136.14	36	7	4	Y	Hemoglobin subunit beta-C OS=Capra hircus OX=9925 GN=HBBC PE=2 SV=2	RBC	Capra hircus	Capra hircus	Goat	Caprinae	E.LSELHCDKLHVDPENFR.L	L.SELHCDKLHVDPENFR.L	S.ALAHRYH	K.VLDSFSNGVQHLDDLK.G
1271	(D.r. 191)	P13786	92.75	18	4	1	Y	Hemoglobin subunit zeta OS=Capra hircus OX=9925 GN=HBZ1 PE=3 SV=2	RBC	Capra hircus	Capra hircus	Goat	Caprinae	K.TYFPHFDLHSGSAQLR.A
1272	(D.r. 191)	ABQ51194.1	111.79	16	3	1	N	immunoglobulin gamma 2 heavy chain constant region, partial [Capra hircus]	P	Capra hircus	Capra hircus	Goat	Caprinae	F.VDNVEVHTAR.T
1273	(D.r. 191)	CAA49451.1	194.22	11	8	5	N	immunoglobulin gamma-1 chain, partial [Ovis aries]	P	Ovis aries	Ovis aries	Sheep	Caprinae	R.VVSALPIQHQDWTGGK.E	R.VVSALPIQHQDWTGGKEFK.C	P.IQHQDWTGGK.E	P.IQHQDWTGGKEFK.C	K.NGQPESEDK.Y
1274	(D.r. 191)	P09670	164.28	30	6	2	Y	Superoxide dismutase [Cu-Zn] OS=Ovis aries OX=9940 GN=SOD1 PE=1 SV=2	RBC	Ovis aries	Ovis aries	Sheep	Caprinae	K.AVCVLKGDGPVQGTIR.F	K.GDGPVQGTIR.F
1275	(D.r. 191)	XP_020760940.1	250.14	61	18	2	Y	Hemoglobin subunit beta [Odocoileus virginianus texanus]	RBC	Odocoileus virginianus	Odocoileus virginianus	Deer	Cervidae	L.SELHCDKLHVDPENFR.L	K.AAVTGFWGKVKVDEVGAEALGR.L
1276	(D.r. 191)	P02074	232.50	42	21	3	Y	Hemoglobin subunit beta-3 OS=Odocoileus virginianus virginianus OX=9875 GN=HBB PE=1 SV=1	RBC	Odocoileus virginianus	Odocoileus virginianus	Deer	Cervidae	K.VVAGVANALAHRYH	K.VVAGVANALAHRYH	G.GEFTPLVQADFQK.V
1277	(D.r. 191)	KAF4018203.1	93.71	4	3	1	N	Hypothetical protein G4228_009434 [Cervus hanglu yarkandensis]	P	Cervus hanglu	Odocoileus virginianus	Deer	Cervidae	T.SGVHTFPAVR.Q
1278	(D.r. 191)	XP_020729181.1	116.75	21	3	2	Y	Immunoglobulin J chain [Odocoileus virginianus texanus]	P	Odocoileus virginianus	Odocoileus virginianus	Deer	Cervidae	R.IIPSAEDPSQDIVER.N	R.IIVPLNSR.E
1279	(D.r. 191)	P01964	163.92	23	10	3	Y	Hemoglobin subunit alpha OS=Dasypus novemcinctus OX=9361 GN=HBA PE=1 SV=1	RBC	Dasypus novemcinctus	Dasypus novemcinctus	Armadillo	Dasypodidae	S.HMDLSHGSAQVK.A	M.DLSHGSAQVK.A	K.TYFSHMDLSHGSAQVK.A
1280	(D.r. 191)	XP_023446561.1	177.29	11	7	4	Y	Serum albumin [Dasypus novemcinctus]	P	Dasypus novemcinctus	Dasypus novemcinctus	Armadillo	Dasypodidae	R.DAHKSEIAHR.F	H.LCVLHEK.T	A.HKSEIAHR.F	K.IHKECCNGDLLECADDRADLAK.Y
1281	(D.r. 191)	XP_012996226.1	164.41	13	4	1	Y	Fibrinogen gamma chain [Cavia porcellus]	P	Cavia porcellus	Cuniclus/Dasyprocta	Paca, agouti	Dasyproctidae	K.DTVKIHDLTGKDCQDIANK.G
1282	(D.r. 191)	P01862	88.07	7	3	2	Y	Ig gamma-2 chain C region OS=Cavia porcellus OX=10141 PE=1 SV=1	P	Cavia porcellus	Cuniculus/Dasyprocta	Paca, agouti	Dasyproctidae	A.TCNVAHPASSTK.V	A.TCNVAHPASSTKVDK.T
1283	(D.r. 191)	AHA35861.1	113.14	9	4	4	Y	Immunoglobulin gamma heavy chain, partial [Cavia porcellus]	P	Cavia porcellus	Cuniculus/Dasyprocta	Paca, agouti	Dasyproctidae	A.TCNVAHPASSTK.V	G.SYFLYSK.L	A.TCNVAHPASSTKVDK.T	F.IFPPKPK.D
1284	(D.r. 191)	P07419	120.50	32	8	2	Y	Hemoglobin subunit alpha OS=Dasyurus viverrinus OX=9279 GN=HBA PE=2 SV=2	RBC	Dasyurus viverrinus	Didelphis marsupialis	Opossum	Didelphidae	T.FLSFPTTK.T	L.RVDPVNFK.L
1285	(D.r. 191)	P01976	80.93	11	3	1	Y	Hemoglobin subunit alpha OS=Didelphis virginiana OX=9267 GN=HBA PE=1 SV=1	RBC	Didelphis virginiana	Didelphis marsupialis	Opossum	Didelphidae	L.KVDPVNFK.F
1286	(D.r. 191)	P02109	169.10	25	9	3	Y	Hemoglobin subunit beta-M OS=Didelphis virginiana OX=9267 GN=HBB PE=1 SV=3	RBC	Didelphis virginiana	Didelphis marsupialis	Opossum	Didelphidae	K.VQVDQTGGEALGR.M	A.VKHLDNLK.G	Q.VDQTGGEALGR.M	H.VDPENFK.M
1287	(D.r. 191)	Q8MIP0	85.44	17	3	3	N	Ferritin heavy chain OS=Equus caballus OX=9796 GN=FTH1 PE=2 SV=3	P	Equus caballus	Equus caballus	Horse	Equidae	R.QNYHQDSEAAINR.Q	R.IFLQDIK.K	K.ELGDHVTNLRR.M
1288	(D.r. 191)	P01958	265.51	56	24	4	Y	Hemoglobin subunit alpha OS=Equus caballus OX=9796 GN=HBA PE=1 SV=2	RBC	Equus caballus	Equus caballus	Horse	Equidae	Y.FPHFDLSHGSAQVK.A	K.AAWSKVGGHAGEYGAEALER.M	L.RVDPVNFK.L	W.SKVGGHAGEYGAEALER.M
1289	(D.r. 191)	AAG01011.1	58.60	4	2	1	Y	Immunoglobulin G heavy chain, partial [Equus caballus]	P	Equus caballus	Equus caballus	Horse	Equidae	K.NTVSVTCLVK.D
1290	(D.r. 191)	XP_045329730.1	404.36	24	32	5	Y	Albumin [Leopardus geoffroyi]	P	Leopardus geoffroyi	Leopardus pardalis	Ocelot	Felidae	K.IHKECCHGDLLECADDR.A	N.DLGEEHFK.G	K.CCTRPESER.L	K.TPVSERVTK.C	S.KCCTRPESER.L
1291	(D.r. 191)	P49064	283.67	22	28	3	Y	Albumin OS=Felis catus OX=9685 GN=ALB PE=1 SV=1	P	Felis catus	Felis catus	Cat	Felidae	K.IHKECCHGDLLECADDRADLAK.Y	K.IHKECCHGDLLECADDR.A	K.TPVSERVTK.C
1292	(D.r. 191)	P63109	134.31	29	10	1	Y	Hemoglobin subunit alpha OS=Panthera onca OX=9690 GN=HBA PE=1 SV=2	RBC	Panthera onca	Panthera onca	Jaguar	Felidae	P.HFDLSHGSAQVQAHGQK.V
1293	(D.r. 191)	A0A2Z2ZG90	170.91	30	9	2	Y	Beta-globin (Fragment) OS=Bradypus torquatus OX=227087 GN=HBB PE=3 SV=1	RBC	Bradypus torquatus	Bradypus variegatus	Sloth	Folivora	R.LLVVYPWTCR.F	K.HLDDLKGT.Y
1294	(D.r. 191)	XP_037686795.1	119.07	2	4	4	N	Fibrinogen alpha chain [Choloepus didactylus]	P	Choloepus didactylus	Choloepus hoffmanni	Sloth	Folivora	K.RKVLEQVQR.I	K.VLEQVQR.I	R.KVLEQVQR.I	S.IDLFPSR.D
1295	(D.r. 191)	XP_037696241.1	254.60	31	16	2	Y	Hemoglobin subunit beta [Choloepus didactylus]	RBC	Choloepus didactylus	Choloepus hoffmanni	Sloth	Folivora	A.YQKVVTGVANALAHR.Y	H.LSELHCDK.L
1296	(D.r. 191)	P02768	244.78	14	20	3	Y	Albumin OS=Homo sapiens OX=9606 GN=ALB PE=1 SV=2	P	Homo sapiens	Homo sapiens	Human	Homininae	K.KVPQVSTPTLVEVSRN.L	K.KYLYEIAR.R	S.KLVTDLTK.V
1297	(D.r. 191)	P16157	50.76	1	2	2	N	Ankyrin-1 OS=Homo sapiens OX=9606 GN=ANK1 PE=1 SV=3	RBC	Homo sapiens	Homo sapiens	Human	Homininae	K.LALQAQPVPDELVTK.L	R.DSGEGDTTSLR.L
1298	(D.r. 191)	P02730	51.91	1	1	1	Y	Band 3 anion transport protein OS=Homo sapiens OX=9606 GN=SLC4A1 PE=1 SV=3	RBC	Homo sapiens	Homo sapiens	Human	Homininae	R.AAATLMSER.V
1299	(D.r. 191)	P05156	56.02	2	1	1	Y	Complement factor I OS=Homo sapiens OX=9606 GN=CFI PE=1 SV=2	P	Homo sapiens	Homo sapiens	Human	Homininae	R.GLETSLAECTFTK.R
1300	(D.r. 191)	P02675	148.68	11	7	1	Y	Fibrinogen beta chain OS=Homo sapiens OX=9606 GN=FGB PE=1 SV=2	P	Homo sapiens	Homo sapiens	Human	Homininae	N.GGWTVIQNR.Q
1301	(D.r. 191)	P02042	147.64	35	8	2	Y	Hemoglobin subunit delta OS=Homo sapiens OX=9606 GN=HBD PE=1 SV=2	RBC	Homo sapiens	Homo sapiens	Human	Homininae	G.KVNVDAVGGEALGR.L	L.SELHCDKLHVDPENFR.L
1302	(D.r. 191)	A0A075B6J9	111.79	12	4	4	N	Immunoglobulin lambda variable 2-18 OS=Homo sapiens OX=9606 GN=IGLV2-18 PE=3 SV=2	P	Homo sapiens	Homo sapiens	Human	Homininae	N.RPSGVPDRFSGSK.S	S.NRPSGVPDRFSGSK.S	N.RPSGVPDR.F	S.NRPSGVPDR.F
1303	(D.r. 191)	P0DOX8	95.43	10	3	1	N	Immunoglobulin lambda-1 light chain OS=Homo sapiens OX=9606 PE=1 SV=1	P	Homo sapiens	Homo sapiens	Human	Homininae	K.VTVLGQPK.A
1304	(D.r. 191)	P48735	70.17	10	4	3	N	Isocitrate dehydrogenase [NADP], mitochondrial OS=Homo sapiens OX=9606 GN=IDH2 PE=1 SV=2	MIt	Homo sapiens	Homo sapiens	Human	Homininae	K.TIEAEAAHGTVTR.H	K.ATDFVADR.A	R.LVPGWTKPITIGR.H
1305	(D.r. 191)	P40926	93.13	9	3	1	Y	Malate dehydrogenase, mitochondrial OS=Homo sapiens OX=9606 GN=MDH2 PE=1 SV=3	MIt	Homo sapiens	Homo sapiens	Human	Homininae	R.ANTFVAELK.G
1306	(D.r. 191)	Q06830	139.43	28	6	4	Y	Peroxiredoxin-1 OS=Homo sapiens OX=9606 GN=PRDX1 PE=1 SV=1	RBC	Homo sapiens	Homo sapiens	Human	Homininae	K.IGHPAPNFK.A	R.QITVNDLPVGR.S	R.TIAQDYGVLK.A	K.ADEGISFR.G
1307	(D.r. 191)	P11277	122.14	2	5	5	N	Spectrin beta chain, erythrocytic OS=Homo sapiens OX=9606 GN=SPTB PE=1 SV=5	RBC	Homo sapiens	Homo sapiens	Human	Homininae	K.KKHEAIETDTAAYEER.V	R.TQLVDTADKFR.F	R.KAQLEQSK.R	R.EAVDSALR.V	K.LVSDINR.A
1308	(D.r. 191)	P30048	79.45	7	2	1	N	Thioredoxin-dependent peroxide reductase, mitochondrial OS=Homo sapiens OX=9606 GN=PRDX3 PE=1 SV=3	MIt	Homo sapiens	Homo sapiens	Human	Homininae	R.SVEETLR.L
1309	(D.r. 191)	CCE45998.1	233.63	68	15	3	Y	Alpha-globin [Sylvilagus floridanus]	P	Sylvilagus floridanus	Sylvilagus floridanus	Rabbit	Leporidae	K.IGSHGGEYGAEALER.M	K.TYFPHFDLTHGSEQVKAHGK.K	L.RVDPVNFK.L
1310	(D.r. 191)	XP_047549623.1	272.64	50	20	3	Y	Hemoglobin subunit beta [Lutra lutra]	RBC	Lutra lutra	Lutra longicaudis	Otter	Mustelidae	N.VDEVGGEALGR.L	M.VHLTGEEK.A	K.GTFAKLSELHCDKLHVDPENFK.L
1311	(D.r. 191)	Q5ZL72	81.27	5	3	3	N	60 kDa heat shock protein, mitochondrial OS=Gallus gallus OX=9031 GN=HSPD1 PE=1 SV=1	Mit	Gallus gallus	Gallus gallus	Chicken	Phasianidae	R.GYISPYFINTAK.G	R.VTDALNATR.A	K.LSDGVAVLK.V
1312	(D.r. 191)	A0A803YDQ7	52.85	3	2	2	Y	Albumin OS=Meleagris gallopavo OX=9103 GN=ALB PE=4 SV=1 [Meleagris gallopavo]	P	Meleagris gallopavo	Meleagris gallopavo	Chicken	Phasianidae	F.STQLILR.I	K.ETAMREK.A
1313	(D.r. 191)	P01994	139.64	30	12	2	Y	Hemoglobin subunit alpha-A OS=Gallus gallus OX=9031 GN=HBAA PE=1 SV=2	RBC	Gallus gallus	Gallus gallus	Chicken	Phasianidae	M.VLSAADKNNVK.G	L.RVDPVNFK.L
1314	(D.r. 191)	P81024	102.01	26	5	3	Y	Hemoglobin subunit alpha-D OS=Meleagris gallopavo OX=9103 GN=HBAD PE=1 SV=1	RBC	Meleagris gallopavo	Meleagris gallopavo	Chicken	Phasianidae	K.TYFPHFDLSPGSDQVR.G	L.RVDPVNFK.L	A.MSELSNLHAYNLRVDPVNFK.L
1315	(D.r. 191)	P02007	97.41	11	4	2	Y	Hemoglobin subunit pi OS=Gallus gallus OX=9031 PE=1 SV=3	RBC	Gallus gallus	Gallus gallus	Chicken	Phasianidae	L.SELHAYILRVDPVNFK.L	L.RVDPVNFK.L
1316	(D.r. 191)	P0CB50	97.85	18	5	1	Y	Peroxiredoxin-1 OS=Gallus gallus OX=9031 GN=PRDX1 PE=1 SV=1	RBC	Gallus gallus	Gallus gallus	Chicken	Phasianidae	R.GLFIIDEK.G
1317	(D.r. 191)	XP_010340891.1	347.38	18	28	4	Y	Albumin [Saimiri boliviensis boliviensis]	P	Saimiri boliviensis	Saimiri oerstedii	Squirrel monkey	Plathyrrini	Y.GDMADCCAKQEPER.N	R.ETYGDMADCCAKQEPER.N	A.YEATLEK.C	R.FKDLGEENFK.A
1318	(D.r. 191)	P02036	165.52	50	11	2	Y	Hemoglobin subunit beta OS=Saimiri sciureus OX=9521 GN=HBB PE=1 SV=2	RBC	Saimiri sciureus	Saimiri oerstedii	Squirrel monkey	Plathyrrini	V.EDVGGEALGR.L	L.SELHCDKLHVDPENFR.L
1319	(D.r. 191)	KQL60778.1	117.02	3	3	4	Y	Serum albumin-like protein [Amazona aestiva]	P	Amazona aestiva	Amazona auropalliata	Parrot	Psittacidae	E.NEHKSEIAHR.Y	E.HKSEIAHR.Y	F.STQLILR.I	K.GYETLLEKCCK.T
1320	(D.r. 191)	P00889	61.66	3	2	2	N	Citrate synthase, mitochondrial OS=Sus scrofa OX=9823 GN=CS PE=1 SV=2	MIt	Sus scrofa	Sus scrofa	pig	Suina	R.AYAEGIHR.T	K.LVAQLYK.I
1321	(D.r. 191)	P10173	67.57	2	1	1	N	Fumarate hydratase, mitochondrial OS=Sus scrofa OX=9823 GN=FH PE=1 SV=2	MIt	Sus scrofa	Sus scrofa	pig	Suina	K.KPVHPNDHVNK.S
1322	(D.r. 191)	P01965	159.83	50	14	6	Y	Hemoglobin subunit alpha OS=Sus scrofa OX=9823 GN=HBA PE=1 SV=1	RBC	Sus scrofa	Sus scrofa	pig	Suina	K.TYFPHFNLSHGSDQVKAHGQK.V	L.RVDPVNFK.L	VLSAADKANVK.A	K.TYFPHFNLSH.G	K.TYFPHFNLSHG.S	VLSAADKANVKAA.W
1323	(D.r. 191)	P02064.1	206.11	33	10	3	Y	Hemoglobin beta-major chain^ Tapirus terrestris]	RBC	Tapirus terrestris	Tapirus bairdii	Tapir	Tpiridae	L.SELHCDKLHVDPENFR.L	Q.LSELHCDK.L	E.DKVGGEALGR.L
1324	(D.r. 191)	P01962	143.97	38	11	3	Y	Hemoglobin subunit alpha-1/2 OS=Tapirus terrestris OX=9801 PE=1 SV=1	RBC	Tapirus terrestris	Tapirus bairdii	Tapir	Tpiridae	K.VGSHAGEYGAEALER.M	L.RVDPVNFK.L	F.PHFDLSHGSAQVQAHGK.K
1325	(D.r. 204)	XP_027324928.1	218.78	29	12	1	Y	Hemoglobin subunit alpha-A [Anas platyrhynchos]	P	Anas platyrhynchos	Anas platyrhynchos	Duck	Anatidae	R.MFIAYPQTK.T	K.TYFPHFDLSHGSAQIK.A
1326	(D.r. 204)	P01985	159.21	27	12	1	Y	Hemoglobin subunit alpha-A OS=Anseranas semipalmata OX=8851 GN=HBAA PE=1 SV=2	P	Anseranas semipalmata	Anser anser	Goose	Anatidae	K.TYFPHFDLQPGSAQIK.A
1327	(D.r. 204)	P20004	101.15	5	4	1	N	Aconitate hydratase, mitochondrial OS=Bos taurus OX=9913 GN=ACO2 PE=1 SV=4	Mit	Bos taurus	Bos taurus	European cow	Bovinae	R.EHAALEPR.H
1328	(D.r. 204)	XP_006047011.1	535.04	73	133	4	Y	Albumin [Bubalus bubalis]	P	Bubalus bubalis	Bubalus bubalis	Water buffalo	Bovinae	K.SLHTLFGEELCK.V	S.LGVVGTKCCTKPESER.M	R.RPCFSALTPDETYVPKG.F
1329	(D.r. 204)	P02769	436.13	85	167	65	Y	Albumin OS=Bos taurus OX=9913 GN=ALB PE=1 SV=4	P	Bos taurus	Bos taurus	European cow	Bovinae	K.CCAADDKEACFAVEGPK.L	R.LAKEYEATLEECCAK.D	K.LKHLVDEPQNLIKQNCDQFEK.L	K.VASLRETYGDMADCCEK.Q	K.DDPHACYSTVFDKLK.H	K.VASLRETYGDMADCCEK.Q	K.YICDNQDTISSKLKECCDKPLLEK.S	K.FPKAEFVEVTK.L	K.LFTFHADICTLPDTEKQIK.K	K.LFTFHADICTLPDTEKQIKK.Q	K.DDPHACYSTVFDK.L	C.VADESHAGCEK.S	D.PHACYSTVFDK.L	R.CCTKPESER.M	R.LAKEYEATLEECCAKDDPHACYSTVFDK.L	K.EYEATLEECCAK.D	K.CCTESLVNRRPCFSALTPDETYVPK.A	R.ETYGDMADCCEKQEPERNECFLSHK.D	K.EYEATLEECCAKDDPHACYSTVFDK.L	V.ADESHAGCEK.S	D.PHACYSTVFDKLK.H	R.RPCFSALTPDETYVPK.A	R.FKDLGEEHFK.G	D.DPHACYSTVFDKLK.H	K.YICDNQDTISSKLK.E	K.CCTESLVNRRPCFSALTPDETYVPKAFDEK.L	A.KYICDNQDTISSK.L	K.AEFVEVTK.L	K.CCAADDKEACFAVEGPKL.V	K.EYEATLEECCAKDDPHACYSTVFDKLK.H	K.QTALVELLKHKPKATEEQLK.T	K.SHCIAEVEKD.A	R.LAKEYEATLEECCAKDD.P	Y.ICDNQDTISSK.L	K.DLGEEHFK.G	K.CCTESLVNRRPCFSALTPDETYVPK.A
1330	(D.r. 204)	Q3SZR3	172.22	37	7	6	Y	Alpha-1-acid glycoprotein OS=Bos taurus OX=9913 GN=ORM1 PE=2 SV=1	P	Bos taurus	Bos taurus	European cow	Bovinae	K.VESDREHFVDLLLSK.H	K.NVGVSFYADKPEVTQEQKKEFLDVIK.C	K.CIGIQESEIIYTDEKKDACGPLEK.Q	K.NVGVSFYADKPEVTQEQKK.E	K.NVGVSFYADKPEVTQEQK.K	R.HAEDKLITR.E	K.EFLDVIK.C
1331	(D.r. 204)	Q2KJF1	226.97	35	18	17	Y	Alpha-1B-glycoprotein OS=Bos taurus OX=9913 GN=A1BG PE=1 SV=1	P	Bos taurus	Bos taurus	European cow	Bovinae	K.DGVGQEPVHLESPAHEHRFPLGPVTSTTR.G	R.VLSPAGPEAQFELR.G	R.ASTSPDRVFFR.L	R.THAAGTPSEPSATVTIEELDPPPAPTLTVDRESAK.V	R.LRSELAAWSR.D	R.ALWTGALTPGR.D	R.LSALAAGDGSGYTCR.Y	R.ALWTGALTPGRDAVLR.C	R.VDGPLPRPQLR.A	D.PPPAPTLTVDRESAK.V	L.SPTPGALVQLR.C	R.GAEEQLVPR.A	R.SELAAWSR.D	R.FPLGPVTSTTR.G	R.RGAEEQLVPR.A	R.YRTGGPR.S	R.GVTFLLR.L
1332	(D.r. 204)	P28800	190.20	14	9	3	Y	Alpha-2-antiplasmin OS=Bos taurus OX=9913 GN=SERPINF2 PE=1 SV=2	P	Bos taurus	Bos taurus	European cow	Bovinae	R.LKEVLHADSGPCLPHLLSR.L	K.KAPEDCKLSPTPEQTR.R	R.SKFDPNLTQR.G	L.KLDNQEPGGQIAPK.K	R.LCQDLGPGAFR.L	K.LSPTPEQTR.R	K.LDNQEPGGQIAPK.K	K.FDPNLTQR.G	L.DNQEPGGQIAPK.K
1333	(D.r. 204)	P12763	179.97	20	8	2	Y	Alpha-2-HS-glycoprotein OS=Bos taurus OX=9913 GN=AHSG PE=1 SV=2	P	Bos taurus	Bos taurus	European cow	Bovinae	R.GYKHTLNQIDSVK.V	K.EVVDPTKCNLLAEKQYGFCK.G	K.EVVDPTKCNLLAEK.Q	R.QQTQHAVEGDCDIHVLK.Q	Y.KHTLNQIDSVK.V	K.CNLLAEK.Q	K.ALGGEDVR.V	F.TKCDSSPDSAEDVRK.L
1334	(D.r. 204)	Q7SIH1	247.58	22	31	31	Y	Alpha-2-macroglobulin OS=Bos taurus OX=9913 GN=A2M PE=1 SV=2	P	Bos taurus	Bos taurus	European cow	Bovinae	R.YEIEHCLANK.V	K.HFDGSYSTFGEHR.G	K.EGSQGSHVYTK.A	K.SAKEGSQGSHVYTK.A	K.VGLNFSPGQSFPASQAHLR.V	R.SGTHTLPVEQGDMQGHFSMSVPVESDIAPVAR.L	R.STGTLLNNAIK.G	R.DTGLGLSPTASLR.V	K.YRNPSNCYGEESNAVCEK.F	K.QQNCQGGFSSTQDTVVALHALSR.Y	K.ATVLNYLPK.C	R.VTASPQSLCALR.A	K.VSESLSLKLPPNVVEESAR.A	R.QTVSWAVTPK.S	K.MVSGFIPLKPTVK.M	K.LSFVTVDSNLRR.G	A.ADAHDPARPGAK.V	K.AGALCLSR.D	R.YGAATFTSAR.K	K.GPTQEFK.K	K.TQTVQAHYVLK.G	L.TEDIYQPR.A	F.DDTSEPPTETVR.K	F.DDTSEPPTETVRK.Y	T.DTAADAHDPARPGAK.V	K.VSESLSLK.L	R.VTMNMCR.K	K.FQVENSNR.L	K.IKGTSLSIR.V	K.ICPQPEEH.R	K.ICPQPEEHRIQ.H
1335	(D.r. 204)	P41361	213.02	26	15	4	Y	Antithrombin-III OS=Bos taurus OX=9913 GN=SERPINC1 PE=1 SV=2	P	Bos taurus	Bos taurus	European cow	Bovinae	K.ATEGQGSEQKIPGATNR.R	R.SDLYVSDAFHK.A	C.HRSPVEDVCTAKPR.D	A.TEGQGSEQKIPGATNR.R
1336	(D.r. 204)	P15497	303.95	65	36	35	Y	Apolipoprotein A-I OS=Bos taurus OX=9913 GN=APOA1 PE=1 SV=3	P	Bos taurus	Bos taurus	European cow	Bovinae	R.AHVETLRQQLAPYSDDLRQR.L	R.AHVETLRQQLAPYSDDLR.Q	R.ARAHVETLRQQLAPYSDDLR.Q	R.LEALKEGGGSLAEYHAKASEQLK.A	K.VQELQDKLSPLAQELRDR.A	R.QKVAPLGEEFREGAR.Q	R.QQLAPYSDDLRQR.L	R.LTARLEALKEGGGSLAEYHAK.A	K.VAPLGEEFREGAR.Q	K.EGGGSLAEYHAK.A	R.QQLAPYSDDLR.Q	K.ASEQLKALGEK.A	R.LEALKEGGGSLAEYHAK.A	K.VSILAAIDEASKK.L	K.VAPLGEEFR.E	K.KWHEEVEIYR.Q	R.VKDFATVYVEAIKDSGR.D	K.WHEEVEIYR.Q	Y.VAQFEASALGK.Q	K.KWHEEVEIYRQK.V	R.QKVQELQDKLSPLAQELR.D	K.VQPYLDEFQKK.W	A.PLGEEFREGAR.Q	R.ARAHVETLR.Q	K.LSPLAQELRDR.A	R.AHVETLR.Q	K.VQPYLDEFQK.K	K.LSPLAQELR.D	R.QKVQELQDK.L	R.QKVAPLGEEFR.E	Q.DDPQSSWDR.V	K.DLEEVKQK.V	L.GEEFREGAR.Q	Q.FEASALGK.Q	R.LEALKEGGGSLAE.Y
1337	(D.r. 204)	Q32PJ2	169.04	33	13	8	N	Apolipoprotein A-IV OS=Bos taurus OX=9913 GN=APOA4 PE=2 SV=1	P	Bos taurus	Bos taurus	European cow	Bovinae	R.TVGPYGETFNK.A	R.LGPYAEELRTQVDTQAQQLRR.Q	R.SLAPYAQDVQGK.L	R.LTPYADQLQTK.I	R.TQVDTQAQQLR.R	K.ISAKAEELR.Q	R.TQVDTQAQQLRR.Q	K.AMVQQLDTLR.Q
1338	(D.r. 204)	P19035	88.88	31	2	1	N	Apolipoprotein C-III OS=Bos taurus OX=9913 GN=APOC3 PE=1 SV=2	P	Bos taurus	Bos taurus	European cow	Bovinae	K.DALSSVQESQVAQQAR.D	A.EEGSLLDKMQGYVK.E
1339	(D.r. 204)	Q9TTE1	181.12	24	13	3	N	Bos taurus OX=9913 GN=SERPINA3-1 PE=1 SV=3	P	Bos taurus	Bos taurus	European cow	Bovinae	C.LPENVVVKDQHR.R	P.ENVVVKDQHR.R	K.AQWKTPFDPK.H
1340	(D.r. 204)	A2I7N1	181.45	23	15	4	Y	Bos taurus OX=9913 GN=SERPINA3-5 PE=3 SV=1	P	Bos taurus	Bos taurus	European cow	Bovinae	K.HTEQAEFHVSK.N	C.LPENVVVKDQR.R	P.ENVVVKDQR.R	P.ENVVVKDQRR.R
1341	(D.r. 204)	A2I7N3	184.80	21	10	5	Y	Bos taurus OX=9913 GN=SERPINA3-7 PE=3 SV=1	P	Bos taurus	Bos taurus	European cow	Bovinae	K.TPFNPNHTYESEFHVSQNER.V	R.FSISSHYQLK.D	K.THGKIEK.L	K.LINEYVK.N	K.LLDKFRK.D
1342	(D.r. 204)	Q28065	58.93	2	2	12	Y	C4b-binding protein alpha chain OS=Bos taurus OX=9913 GN=C4BPA PE=2 SV=1	P	Bos taurus	Bos taurus	European cow	Bovinae	R.YTCRPGYR.I	K.YKEFCVK.K
1343	(D.r. 204)	P00921	216.89	45	13	6	Y	Carbonic anhydrase 2 OS=Bos taurus OX=9913 GN=CA2 PE=1 SV=3	RBC	Bos taurus	Bos taurus	European cow	Bovinae	R.LVQFHFHWGSSDDQGSEHTVDR.K	K.YAAELHLVHWNTK.Y	K.VGDANPALQK.V	K.VLDALDSIKTK.G	R.RMVNNGHSFNVEYDDSQDKAVLK.D
1344	(D.r. 204)	Q2UVX4	258.24	21	42	32	Y	Complement C3 OS=Bos taurus OX=9913 GN=C3 PE=1 SV=2	P	Bos taurus	Bos taurus	European cow	Bovinae	K.SGSDEVQVKQER.K	R.KDYDTTPPVVR.W	R.VSIRPAPETVKKPQDAK.G	R.VELKPGETLNVNFHLR.T	R.VPINDGNGEAILKR.Q	K.ADIGCTPGSGR.N	K.HHRPGQQITLK.I	K.LKEGAHYLVWGVSSDLWGEKPK.I	K.SGSDEVQVKQERK.F	K.SGSDEVQVK.Q	R.HQQTITIPAR.S	R.TMQALPYNTQGNSNNYLHLSVPR.V	K.RHQQTITIPAR.S	K.IGLHEVEVK.A	R.VSIRPAPET.V	R.TKKDNIPEGR.Q	K.FLNTAKEK.N	R.LDKACEPGVDYVYK.T	R.VSIRPAPETVK.K	K.LCHKDTCR.C	R.QESLELIR.K	K.NRWEEPNQK.L	K.LSINTQNK.R	R.KFISHIK.C	K.RQESLELIRK.G	R.AILYNYREAENLK.V	R.ADPQCPQPAT.R	K.DNIPEGR.Q	R.TDPGEQAK.I	R.WEEPNQK.L	R.FYHPDKEDGMLSK.L	K.TLSTGVDR.Y
1345	(D.r. 204)	P81187	154.13	9	7	7	Y	Complement factor B OS=Bos taurus OX=9913 GN=CFB PE=1 SV=2	P	Bos taurus	Bos taurus	European cow	Bovinae	R.STGSWSTLQTQDRK.I	K.YGLVTYATEPK.V	R.CPRPQDFENGEYWPR.A	R.CYDGYTLR.G	K.VASYGVKPK.Y	R.STGSWSTLQTQDR.K	K.VKDVSEVVTPR.F
1346	(D.r. 204)	Q28085	171.96	14	14	13	Y	Complement factor H OS=Bos taurus OX=9913 GN=CFH PE=1 SV=3	P	Bos taurus	Bos taurus	European cow	Bovinae	K.TPVILNGQAVLPK.A	R.DVSCGNPPQVENAIIHNQK.S	R.KETYKVGDVLK.F	R.SGEQVAFK.C	R.TTGSIVCGQDGWSDK.A	R.VNQQFVYSCDHHFVPPSQR.S	K.YLQGETVR.V	Y.KCKPGYVTADGK.T	K.SKYQSEER.A	K.SCDRPVFEK.A	K.FSCSQGR.I	K.SCALPPELPNGK.R	R.LNDRLDYECVDGYENRDGR.T
1347	(D.r. 204)	P23805	207.63	31	14	11	Y	Conglutinin OS=Bos taurus OX=9913 GN=CGN1 PE=1 SV=2	P	Bos taurus	Bos taurus	European cow	Bovinae	R.AGVTGPSGAIGPQGPSGAR.G	K.AVLFPDGQAVGEK.I	K.SYSDAEQLCR.E	K.KAVLFPDGQAVGEK.I	R.EAKGQLASPR.S	R.RFQNAFSQYKK.A	R.RFQNAFSQYK.K	K.WNDVPCSK.Q	R.FQNAFSQYKK.A	R.VTILDGHLR.R	R.FQNAFSQYK.K
1348	(D.r. 204)	XP_006055340.1	142.72	30	4	1	N	Cytochrome c [Bubalus bubalis]	Mit	Bubalus bubalis	Bubalus bubalis	Water buffalo	Bovinae	K.KYIPGTK.M
1349	(D.r. 204)	P50448	101.74	10	5	2	Y	Factor XIIa inhibitor OS=Bos taurus OX=9913 PE=1 SV=1	P	Bos taurus	Bos taurus	European cow	Bovinae	R.TSTKPFHLK.S	R.LYQDFSVLK.K	K.IAFDKGR.T
1350	(D.r. 204)	XP_019832861.1	250.88	9	13	1	Y	Fibrinogen alpha chain [Bos indicus]	P	Bos indicus	Bos indicus	Zebu	Bovinae	R.ALEHKVDLEDYK.N
1351	(D.r. 204)	P02672	194.80	12	12	2	Y	Fibrinogen alpha chain OS=Bos taurus OX=9913 GN=FGA PE=1 SV=5	P	Bos taurus	Bos taurus	European cow	Bovinae	R.ALEHKVDLEDYK.N	K.NVRDQLVDMK.R
1352	(D.r. 204)	XP_019832862.1	368.83	56	36	5	Y	Fibrinogen beta chain [Bos indicus]	P	Bos indicus	Bos indicus	Zebu	Bovinae	R.TPCTVTCNIPVVSGKECEEIIR.N	R.NTVDSVSR.T	K.NNIPTKLR.V	L.YIDETVKNNIPTKLR.V	K.IRPYFPEQ
1353	(D.r. 204)	P02676	276.00	53	32	7	Y	Fibrinogen beta chain OS=Bos taurus OX=9913 GN=FGB PE=1 SV=2	P	Bos taurus	Bos taurus	European cow	Bovinae	R.KWDPYKQGFGNIATNAEGK.K	K.QGFGNIATNAEGKK.Y	K.WDPYKQGFGNIATNAEGK.K	K.SIEDLRNTVDSVSR.T	K.WDPYKQGFGNIATNAEGKK.Y	K.SIEDLRNTVDSV.S	K.SIEDLRNTVDS.V
1354	(D.r. 204)	XP_019832860.1	264.84	39	23	2	Y	Fibrinogen gamma chain isoform X2 [Bos indicus]	P	Bos indicus	Bos indicus	Zebu	Bovinae	K.ESGLYFIKPLK.A	R.FLQEIYNSNSQK.I
1355	(D.r. 204)	XP_006061633.1	250.12	23	16	1	Y	Fibrinogen gamma chain isoform X2 [Bubalus bubalis]	P	Bubalus bubalis	Bubalus bubalis	Water buffalo	Bovinae	K.ESGLYFIRPLK.A
1356	(D.r. 204)	P12799	223.59	35	21	7	Y	Fibrinogen gamma-B chain OS=Bos taurus OX=9913 GN=FGG PE=1 SV=1	P	Bos taurus	Bos taurus	European cow	Bovinae	K.IHDVTGRDCQDVANKGAK.E	R.TSTADYASFKVTGENDKYR.L	R.TSTADYASFK.V	K.IHDVTGRDCQDVANK.G	R.DCQDVANKGAK.E	K.VTGENDKYR.L	R.DCQDVANK.G
1357	(D.r. 204)	P02081	169.03	40	10	1	Y	Hemoglobin fetal subunit beta OS=Bos taurus OX=9913 PE=1 SV=1	RBC	Bos taurus	Bos taurus	European cow	Bovinae	K.AAVTSLFAK.V
1358	(D.r. 204)	P01966	399.60	87	82	3	Y	Hemoglobin subunit alpha OS=Bos taurus OX=9913 GN=HBA PE=1 SV=2	RBC	Bos taurus	Bos taurus	European cow	Bovinae	K.AVEHLDDLPGALSELSDLHAHKLR.V	G.GHAAEYGAEALER.M	M.VLSAADKGNVKAA.W
1359	(D.r. 204)	Q9TSN7	323.04	70	48	1	Y	Hemoglobin subunit alpha-1 OS=Bubalus bubalis OX=89462 PE=2 SV=3	RBC	Bubalus bubalis	Bubalus bubalis	Water buffalo	Bovinae	K.VGGHAADYGAEALERMFLSFPTTK.T
1360	(D.r. 204)	XP_019843813.1	580.56	87	83	23	Y	Hemoglobin subunit alpha-like [Bos indicus]	RBC	Bos indicus	Bos indicus	Zebu	Bovinae	K.TYFPHFDLSHGSAQVKGHGAKVAAALTK.A	G.GHAAEYGAEALER.M	K.TYFPHFDLSHGSAQVKGHGAK.V	D.LPGALSELSDLHAHKLR.V	L.PGALSELSDLHAHKLR.V	L.DDLPGALSELSDLHAHKLR.V	D.DLPGALSELSDLHAHKLR.V	F.DLSHGSAQVKGHGAK.V	Y.FPHFDLSHGSAQVKGHGAK.V	D.LPGALSELSDLHAHK.L	L.SELSDLHAHK.L	D.DLPGALSELSDLHAHK.L	L.SELSDLHAHKLR.V	G.ALSELSDLHAHK.L	L.SHGSAQVKGHGAK.V	M.MLSAADKGNVK.A	L.SELSDLHAHKLRVDPVNFK.L	K.GNVKAAWGK.V	A.KVAAALTK.A	G.HGAKVAAALTK.A	L.DDLPGALSELSDLHAHK.L	K.LLSHSLLVT.L	K.LLSHSLLV.T
1361	(D.r. 204)	XP_019831403.1	478.78	82	70	11	Y	Hemoglobin subunit beta [Bos indicus]	RBC	Bos indicus	Bos indicus	Zebu	Bovinae	K.VKVDEVGGEALGR.L	K.VVAGVANALAHR.Y	K.VVAGVANALAHR.Y	V.AGVANALAHRYH	V.VAGVANALAHR.Y	D.FQKVVAGVANALAHRYH	V.AGVANALAHR.Y	Q.KVVAGVANALAHR.Y	V.KVDEVGGEALGR.L	D.FQKVVAGVANALAHR.Y	K.VKVDEVGGEALG.R
1362	(D.r. 204)	XP_025122293.1	468.76	88	63	7	Y	Hemoglobin subunit beta [Bubalus bubalis]	RBC	Bubalus bubalis	Bubalus bubalis	Water buffalo	Bovinae	K.AAVTAFWGK.V	L.TAEEKAAVTAFWGK.V	F.GKEFTPVLQADFQK.V	T.AEEKAAVTAFWGK.V	A.AVTAFWGK.V	A.EEKAAVTAFWGK.V	A.VTAFWGK.V
1363	(D.r. 204)	P02070	354.49	90	77	7	Y	Hemoglobin subunit beta OS=Bos taurus OX=9913 GN=HBB PE=1 SV=1	RBC	Bos taurus	Bos taurus	European cow	Bovinae	R.NFGKEFTPVLQADFQK.V	K.AAVTAFWGKVKVDEVGGEALGR.L	W.GKVKVDEVGGEALGR.L	K.AAVTAFWGKVK.V	R.NFGKEFTPVLQ.A	R.NFGKEFTPVLQAD.F	R.NFGKEFTPV.L
1364	(D.r. 204)	P67820	343.98	88	69	1	Y	Hemoglobin subunit beta OS=Bubalus bubalis OX=89462 GN=HBB PE=1 SV=1	RBC	Bubalus bubalis	Bubalus bubalis	Water buffalo	Bovinae	K.VHVDEVGGEALGR.L
1365	(D.r. 204)	Q3SZV7	227.59	31	22	19	Y	Hemopexin OS=Bos taurus OX=9913 GN=HPX PE=2 SV=1	P	Bos taurus	Bos taurus	European cow	Bovinae	L.ARAPELGHGVEGGNVAKPDPEVTER.C	A.RAPELGHGVEGGNVAKPDPEVTER.C	R.AGYTLVKDYPK.Q	R.WKDAPSPVDAAFR.Y	R.DYFMSCPNRGHAHR.N	R.YDRNSVLLIK.G	K.GDKFWVYPPEKGEEYPK.L	R.WKDAPSPVDAAFRYDR.N	K.VDGALCTEK.S	K.TKDLPQAQR.M	R.DVRDYFMSCPNR.G	N.VAKPDPEVTER.C	R.DVRDYFMSCPNRGHAHR.N	G.NVAKPDPEVTER.C	K.GEFVWKGHAWAR.Q	K.DAPSPVDAAFRYDR.N	R.DYFMSCPNR.G	K.DLPQAQR.M	R.YYCFRGNK.F
1366	(D.r. 204)	P33433	79.45	4	1	1	Y	Histidine-rich glycoprotein (Fragment) OS=Bos taurus OX=9913 GN=HRG PE=1 SV=1	P	Bos taurus	Bos taurus	European cow	Bovinae	AVNPTGCDAVEPVAVR.A
1367	(D.r. 204)	AAO37095.1	126.50	15	6	5	Y	Immunoglobulin epsilon heavy chain constant region, partial [Bos taurus]	P	Bos taurus	Bos taurus	European cow	Bovinae	R.VNYYGYNFESHAHR.C	K.VSHSDLPTDIQR.S	R.LCCTEEAR.V	R.CTAESEPR.G	R.ANGKPVHAGPPEIK.R
1368	(D.r. 204)	ACS34824.1	222.18	36	9	5	Y	Immunoglobulin G3 heavy chain constant region, partial [Bubalus bubalis]	P	Bubalus bubalis	Bubalus bubalis	Water buffalo	Bovinae	P.IQHQDWLQGKEFK.C	R.EPQVYVLAPPREELSK.S	K.GQAREPQVYVLAPPREELSK.S	P.IQHQDWLQGK.E	R.NGQPESEDK.Y
1369	(D.r. 204)	AQT27060.1	231.73	19	21	14	Y	Immunoglobulin gamma heavy chain [Bos taurus]	P	Bos taurus	Bos taurus	European cow	Bovinae	T.CKVHNEGLPAPIVR.T	R.IQHQDWTGGKEFTCK.V	K.VYPLSSCCGDK.S	V.DVGHDDPEVK.F	Q.GLLVTVSSASTTAPK.V	L.LVTVSSASTTAPK.V	L.VTVSSASTTAPK.V	R.VDRNSWQEGDTYTCVVMHEALHNHYTQK.S	N.EGLPAPIVR.T	K.SSLTATIKK.D	R.ESGPSLVK.P	K.AVDPTCKPSPC.D	E.GLPAPIVR.T	T.TKPREEQFNSTYR.V
1370	(D.r. 204)	AAP55674.1	167.68	17	7	4	Y	Immunoglobulin heavy chain constant region, partial [Bos taurus]	P	Bos taurus	Bos taurus	European cow	Bovinae	K.DVAMKPPSVYLLPPTR.E	K.SSLICQATDFSPK.Q	K.DVAMKPPSVYLLPPTREQLSLR.E	R.NSLSGDGNSK.S
1371	(D.r. 204)	P06868	150.02	15	12	12	Y	Plasminogen OS=Bos taurus OX=9913 GN=PLG PE=1 SV=2	P	Bos taurus	Bos taurus	European cow	Bovinae	K.TGNGQTYRGTTAETK.S	K.VCNRNEYLDGR.V	R.TPENFPCK.N	R.WEFCDIPR.C	R.CTTPPPSSGPK.Y	R.GTSSTTITGRK.C	R.GTSSTTITGR.K	R.NPDADKSPWCYTTDPR.V	K.WSATSPHVPK.F	K.NYGGTVAVTESGHTCQR.W	R.IYLLECK.T	R.WSEQTPHKHNR.T
1372	(D.r. 204)	P00978	174.61	22	8	6	Y	Protein AMBP OS=Bos taurus OX=9913 GN=AMBP PE=1 SV=2	P	Bos taurus	Bos taurus	European cow	Bovinae	K.ADSCQLDYSQGPCLGLFKR.Y	R.TVEACNLPIVQGPCR.S	K.KADSCQLDYSQGPCLGLFKR.Y	R.HGPTITVK.L	R.FSYGGCK.G	K.EISVTNTHRR.K
1373	(D.r. 204)	P00735	72.26	6	4	4	Y	Prothrombin OS=Bos taurus OX=9913 GN=F2 PE=1 SV=2	P	Bos taurus	Bos taurus	European cow	Bovinae	K.YTACESAR.N	R.SGIECQLWR.S	R.REECSVPVCGQDR.V	R.VTVEVIPR.S
1374	(D.r. 204)	P18902	132.32	29	5	5	Y	Retinol-binding protein 4 OS=Bos taurus OX=9913 GN=RBP4 PE=1 SV=1	P	Bos taurus	Bos taurus	European cow	Bovinae	R.DPSGFSPEVQK.I	R.FAGTWYAMAK.K	R.QRQEELCLAR.Q	R.VKENFDKAR.F	R.LIPHNGYCDGKSE.R
1375	(D.r. 204)	Q29443	351.21	76	70	70	Y	Serotransferrin OS=Bos taurus OX=9913 GN=TF PE=2 SV=1	P	Bos taurus	Bos taurus	European cow	Bovinae	K.DGTRKPVTDAENCHLAR.G	K.HSTVFDNLPNPEDRKNYELLCGDNTR.K	K.HSTVFDNLPNPEDR.K	K.CACSNHEPYFGYSGAFK.C	K.NTPEKGYLAVAVVK.T	K.SVDDYQECYLAMVPSHAVVAR.T	K.INNCKFDEFFSAGCAPGSPR.N	K.HSTVFDNLPNPEDRK.N	K.DNPQTHYYAVAVVK.K	K.GTDKCACSNHEPYFGYSGAFK.C	R.ILESGPFVSCVKK.T	R.KPVTDAENCHLAR.G	K.GTGKECVPNSNER.Y	K.KTYDSYLGDDYVR.A	R.WCTISTHEANKCASFRENVLR.I	R.GPNHAVVSR.K	K.TSDANINWNNLKDK.K	K.ILNKQQDDFGK.S	K.TYDSYLGDDYVR.A	K.NLKKENFEVLCK.D	K.GTGKECVPNSNERYYGYTGAFR.C	K.TSDANINWNNLK.D	R.WCTISTHEANK.C	K.DQTVIQNTDGNNNEAWAK.N	R.KNYELLCGDNTRK.S	K.FDEFFSAGCAPGSPR.N	K.DTDFKLNELR.G	K.WCAIGHQER.T	K.LYKELPDPQESIQR.A	R.GPNHAVVSRK.D	K.DTDFKLNELRGK.K	N.SKDLLFRDDTK.C	K.DLLFRDDTK.C	K.CASFRENVLR.I	K.DKPDNFQLFQSPHGK.D	K.KTSHMDCIK.A
1376	(D.r. 204)	A6QPQ2	156.68	24	9	6	Y	Serpin A3-8 OS=Bos taurus OX=9913 GN=SERPINA3-8 PE=2 SV=1	P	Bos taurus	Bos taurus	European cow	Bovinae	K.AVLDVGEEGTEGAAATGVK.V	R.WRESLYPR.G	C.LPENVTPEER.H	H.KGTSVDGHSLASSNTDFAFSLYK.Q	R.GIHELNLPR.F	K.SQFHVSK.N
1377	(D.r. 204)	XP_019818466.1	609.08	87	178	16	Y	Serum Albumin [Bos indicus]	P	Bos indicus	Bos indicus	Zebu	Bovinae	K.EACFAVEGPK.L	R.ALKAWSVAR.L	K.CCTESLVNRRPCFSALTPDETYVPKAFDEK.L	K.ECCHGDLLECADDRADLAKYICDNQDTISSK.L	K.CCAADDKEACFAVEGPKL.V	K.QEPERNECFLSHK.D	R.SLGKVGTR.C	K.DVCKNYQEAK.D	K.LVVSTQTALA	N.TLCDEFKADEK.K	R.NECFLSHK.D	A.LKAWSVAR.L	P.KLKPDPNTLCDEFK.A	P.KLVVSTQTALA	K.TCVADESHAGCEKSLHTLFGDELCKVAS.L	E.RNECFLSHKDDSPDLPK.L
1378	(D.r. 204)	O46375	187.82	35	6	6	N	Transthyretin OS=Bos taurus OX=9913 GN=TTR PE=1 SV=1	P	Bos taurus	Bos taurus	European cow	Bovinae	K.VLDAVRGSPAANVGVK.V	K.KAADETWEPFASGK.T	K.TSESGELHGLTTEDKFVEGLYK.V	K.TSESGELHGLTTEDK.F	K.AADETWEPFASGK.T	R.GSPAANVGVK.V
1379	(D.r. 204)	P49822	254.72	28	27	1	Y	Albumin OS=Canis lupus familiaris OX=9615 GN=ALB PE=1 SV=3	P	Canis lupus	Canis lupus	Dog	Canidae	E.QLFLGKYLYEIAR.R	K.CCSESLVNRRPCFSGLEVDETYVPK.E
1380	(D.r. 204)	P00011	120.97	39	5	2	N	Cytochrome c OS=Canis lupus familiaris OX=9615 GN=CYCS PE=1 SV=2	Mit	Canis lupus	Canis lupus	Dog	Canidae	R.ADLIAYLKK.A	K.KYIPGTK.M
1381	(D.r. 204)	XP_025840884.1	372.99	23	26	1	Y	Serum Albumin [Vulpes vulpes]	P	Vulpes vulppes	Urocyon cinereoargentus	Grey fox	Canidae	R.EKVLISSAKER.F
1382	(D.r. 204)	P85295	203.61	50	14	2	Y	Albumin (Fragment) OS=Capra hircus OX=9925 GN=ALB PE=1 SV=2	P	Capra hircus	Capra hircus	Goat	Caprinae	L.GRHPEYAVSVLLR.H	L.LRHLVDEPQNLIK.K
1383	(D.r. 204)	P14639	348.27	40	66	1	Y	Albumin OS=Ovis aries OX=9940 GN=ALB PE=1 SV=1	P	Ovis aries	Ovis aries	Sheep	Caprinae	K.KNCELFEK.H
1384	(D.r. 204)	P32262	191.51	23	12	2	Y	Antithrombin-III OS=Ovis aries OX=9940 GN=SERPINC1 PE=2 SV=1	P	Ovis aries	Ovis aries	Sheep	Caprinae	K.SSELVSANRLFGDK.S	Q.ANRPFLVLIR.E
1385	(D.r. 204)	Q9XT27	55.17	3	2	2	Y	Ceruloplasmin OS=Ovis aries OX=9940 GN=CP PE=2 SV=1	P	Ovis aries	Ovis aries	Sheep	Caprinae	K.TESSTVTPTAPGETR.T	K.EVGPTYKDPVCLAK.M
1386	(D.r. 204)	P0CH25	283.93	56	33	2	Y	Hemoglobin subunit alpha-1 OS=Capra hircus OX=9925 GN=HBA1 PE=1 SV=1	RBC	Capra hircus	Capra hircus	Goat	Caprinae	K.GHGEKVAAALTK.A
1387	(D.r. 204)	P02077	287.05	52	40	1	Y	Hemoglobin subunit beta-A OS=Capra hircus OX=9925 PE=1 SV=1	RBC	Capra hircus	Capra hircus	Goat	Caprinae	K.GTFAQLSELHCDKLHVDPENFK.L
1388	(D.r. 204)	CAA49451.1	184.27	11	8	3	N	Immunoglobulin gamma-1 chain, partial [Ovis aries]	RBC	Ovis aries	Ovis aries	Sheep	Caprinae	R.VVSALPIQHQDWTGGK.E	R.VVSALPIQHQDWTGGKEFK.C	P.IQHQDWTGGKEFK.C
1389	(D.r. 204)	P07404.1	186.10	25	9	2	Y	Hemoglobin subunit alpha-A; AltName: Full=Alpha-A-globin; AltName: Full=Hemoglobin alpha-A chain [Cathartes aura]	RBC	Cathartes aura	Cathartes aura	Volture	Cathartidae	K.TYFPHFDLQHGS.A	R.MFITYPQTK.T
1390	(D.r. 204)	XP_043311924.1	370.36	53	32	1	Y	Hemoglobin subunit alpha [Cervus canadensis]	RBC	Cervus canadensca	Odocoileus virginianus	Deer	Cervidae	M.VLSAADKSNVKAAWGK.V
1391	(D.r. 204)	XP_020760940.1	217.86	51	11	1	Y	Hemoglobin subunit beta [Odocoileus virginianus texanus]	RBC	Odocoileus virginianus	Odocoileus virginianus	Deer	Cervidae	K.AAVTGFWGKVKVDEVGAEALGR.L
1392	(D.r. 204)	OWK07416.1	196.32	12	6	3	Y	Hypotheticalprotein Celaphus_00017124, partial [Cervus elaphus hippelaphus]	P	Cervus elaphus	Odocoileus virginianus	Deer	Cervidae	K.SSLICQATDFSPK.Q	R.NSLSGNGNSK.S	R.QNGKALETHTYFER.H
1393	(D.r. 204)	KAF4018203.1	111.22	4	3	1	N	Hypotheticalprotein G4228_009434 [Cervus hanglu yarkandensis]	P	Cervus hanglu	Odocoileus virginianus	Deer	Cervidae	T.SGVHTFPAVR.Q
1394	(D.r. 204)	XP_020729181.1	127.48	21	3	2	Y	Immunoglobulin J chain [Odocoileus virginianus texanus]	P	Odocoileus virginianus	Odocoileus virginianus	Deer	Cervidae	R.IIPSAEDPSQDIVER.N	R.IIVPLNSR.E
1395	(D.r. 204)	XP_020741012.1	451.27	44	63	2	Y	Serum Albumin [Odocoileus virginianus texanus]	P	Odocoileus virginianus	Odocoileus virginianus	Deer	Cervidae	A.KECVADESHAGCEK.S	K.ATDEQLKTVMENFVAFVDK.C
1396	(D.r. 204)	P01964	144.63	18	8	1	Y	Hemoglobin subunit alpha OS=Dasypus novemcinctus OX=9361 GN=HBA PE=1 SV=1	P	Dasypus novemcinctus	Dasypus novemcinctus	Armadillo	Dasypodidae	K.TYFSHMDLSHGSAQVK.A
1397	(D.r. 204)	XP_023446561.1	206.74	11	9	2	Y	Serum Albumin [Dasypus novemcinctus]	P	Dasypus novemcinctus	Dasypus novemcinctus	Armadillo	Dasypodidae	K.TCVADESAENCGK.S	K.TCVADESAENCGK.S
1398	(D.r. 204)	NP_001166576.1	255.14	13	15	1	Y	Albumin precursor [Cavia porcellus]	P	Cavia porcellus	Cuniculus/Dasyprocta	Paca, agouti	Dasyproctidae	R.RHPEYSIGMLLR.I
1399	(D.r. 204)	P01862	86.30	5	2	2	Y	Ig gamma-2 chain C region OS=Cavia porcellus OX=10141 PE=1 SV=1	P	Cavia porcellus	Cuniculus/Dasyprocta	Paca, agouti	Dasyproctidae	A.TCNVAHPASSTK.V	A.TCNVAHPASSTKVDK.T
1400	(D.r. 204)	Q5XLE4	238.50	12	18	2	Y	Albumin OS=Equus asinus OX=9793 GN=ALB PE=1 SV=1	P	Equus asinus	Equus asinus	Donkey	Equidae	K.VHKECCHGDLLECADDRADLTK.Y	K.ECCHGDLLECADDRADLTK.Y
1401	(D.r. 204)	Q8MIP0	122.78	25	5	1	N	Ferritin heavy chain OS=Equus caballus OX=9796 GN=FTH1 PE=2 SV=3	P	Equus caballus	Equus caballus	Horse	Equidae	K.ELGDHVTNLRR.M
1402	(D.r. 204)	XP_044603266.1	348.29	43	27	1	Y	Hemoglobin subunit alpha [Equus asinus]	P	Equus asinus	Equus asinus	Donkey	Equidae	G.HLDDLPGALSNLSDLHAHKLR.V
1403	(D.r. 204)	P01958	264.56	51	25	3	Y	Hemoglobin subunit alpha OS=Equus caballus OX=9796 GN=HBA PE=1 SV=2	P	Equus caballus	Equus caballus	Horse	Equidae	K.AAWSKVGGHAGEYGAEALER.M	W.SKVGGHAGEYGAEALER.M	L.SNLSDLHAHKLR.V
1404	(D.r. 204)	P02062	181.86	38	12	1	Y	Hemoglobin subunit beta OS=Equus caballus OX=9796 GN=HBB PE=1 SV=1	P	Equus caballus	Equus caballus	Horse	Equidae	H.HLDNLKGTFAALSELHCDK.L
1405	(D.r. 204)	XP_045329730.1	406.35	25	32	2	Y	Albumin [Leopardus geoffroyi]	P	Leopardus geoffroyi	Leopardus pardalis	Ocelot	Felidae	K.CCTRPESER.L	K.SHCISEVER.D
1406	(D.r. 204)	P49064	284.08	26	31	2	Y	Albumin OS=Felis catus OX=9685 GN=ALB PE=1 SV=1	P	Felis catus	Felis catus	Cat	Felidae	K.IHKECCHGDLLECADDRADLAK.Y	K.IHKECCHGDLLECADDR.A
1407	(D.r. 204)	XP_019323347.1	402.71	25	31	1	Y	Serum Albumin [Panthera pardus]	P	Panthera pardus	Panthera onca	Jaguar	Felidae	K.YICENQDSISTK.L
1408	(D.r. 204)	A0A2Z2ZG90	148.04	29	8	1	Y	Beta-globin (Fragment) OS=Bradypus torquatus OX=227087 GN=HBB PE=3 SV=1	P	Bradypus torqueatus	Bradypus variegatus	Sloth	Folivora	R.LLVVYPWTCR.F
1409	(D.r. 204)	XP_037670950.1	193.80	30	10	1	Y	Hemoglobin subunit alpha [Choloepus didactylus]	P	Choloepus didactylus	Choloepus hoffmanni	Sloth	Folivora	K.TYFPHFDLSPGSAQVKA.H
1410	(D.r. 204)	P02768	236.18	18	23	4	Y	Albumin OS=Homo sapiens OX=9606 GN=ALB PE=1 SV=2	P	Homo sapiens	Homo sapiens	Human	Homininae	K.LKECCEKPLLEK.S	K.ECCEKPLLEK.S	K.KVPQVSTPTLVEVSRN.L	R.AFKAWAVAR.L
1411	(D.r. 204)	P02675	144.05	12	9	1	Y	Fibrinogen beta chain OS=Homo sapiens OX=9606 GN=FGB PE=1 SV=2	P	Homo sapiens	Homo sapiens	Human	Homininae	K.ECEEIIR.K
1412	(D.r. 204)	P02042	130.09	34	6	1	Y	Hemoglobin subunit delta OS=Homo sapiens OX=9606 GN=HBD PE=1 SV=2	P	Homo sapiens	Homo sapiens	Human	Homininae	G.KVNVDAVGGEALGR.L
1413	(D.r. 204)	P01591	63.05	6	1	1	Y	Immunoglobulin J chain OS=Homo sapiens OX=9606 GN=JCHAIN PE=1 SV=4	P	Homo sapiens	Homo sapiens	Human	Homininae	R.FVYHLSDLCK.K
1414	(D.r. 204)	P01701	54.08	11	2	2	N	Immunoglobulin lambda variable 1-51 OS=Homo sapiens OX=9606 GN=IGLV1-51 PE=1 SV=2	P	Homo sapiens	Homo sapiens	Human	Homininae	K.RPSGIPDR.F	K.RPSGIPDRFSGSK.S
1415	(D.r. 204)	P0DOX8	92.51	10	3	1	N	Immunoglobulin lambda-1 light chain OS=Homo sapiens OX=9606 PE=1 SV=1	P	Homo sapiens	Homo sapiens	Human	Homininae	K.VTVLGQPK.A
1416	(D.r. 204)	CCE45998.1	259.50	63	20	4	Y	alpha-globin [Sylvilagus floridanus]	P	Sylvilagus floridanianus	Sylvilagus floridanianus	Rabbit	Leporidae	K.IGSHGGEYGAEALER.M	K.TYFPHFDLTHGSEQVKAHGK.K	K.AVNHLDDLPTALSNLSDLHAHKLR.V
1417	(D.r. 204)	XP_003210796.1	226.92	31	15	2	Y	Hemoglobin subunit alpha-A [Meleagris gallopavo]	P	Meleagris gallopavo	Meleagris gallopavo	Chicken	Phasianidae	S.KLSDLHAHK.L
1418	(D.r. 204)	P01994	136.74	25	9	1	Y	Hemoglobin subunit alpha-A OS=Gallus gallus OX=9031 GN=HBAA PE=1 SV=2	P	Gallus gallus	Gallus gallus	Chicken	Phasianidae	M.VLSAADKNNVK.G
1419	(D.r. 204)	P02001	110.03	18	5	1	Y	Hemoglobin subunit alpha-D OS=Gallus gallus OX=9031 GN=HBAD PE=1 SV=1	P	Gallus gallus	Gallus gallus	Chicken	Phasianidae	K.TYFPHFDLSPGSDQVR.G
1420	(D.r. 204)	XP_010340891.1	332.85	17	25	2	Y	Albumin [Saimiri boliviensis boliviensis]	P	Saimiri boliviensis	Saimiri oerstedii	Squirrel monkey	Plathyrrini	R.ETYGDMADCCAKQEPERNECFLQHK.D	K.YMCDNQDSLSSKLK.E
1421	(D.r. 204)	732178A	369.63	67	33	2	Y	Hemoglobin alpha [Ateles geoffroyi]	P	Ateles geoffroyi	Ateles geoffroyi	Spider monkey	Plathyrrini	T.NAVAHVDDMPNALSALSDLHAHKLR.V	VLSPADKSNVK.A
1422	(D.r. 204)	P02036	153.70	46	9	1	Y	Hemoglobin subunit beta OS=Saimiri sciureus OX=9521 GN=HBB PE=1 SV=2	P	Saimiri sciureus	Saimiri oerstedii	Squirrel monkey	Plathyrrini	V.EDVGGEALGR.L
1423	(D.r. 204)	P16276	96.10	5	4	1	N	Aconitate hydratase, mitochondrial OS=Sus scrofa OX=9823 GN=ACO2 PE=1 SV=1	Mit	Sus scrofa	Sus scrofa	Pig	Suina	K.DFAPGKPLK.C
1424	(D.r. 204)	P08835	295.98	28	38	2	Y	Albumin OS=Sus scrofa OX=9823 GN=ALB PE=1 SV=2	P	Sus scrofa	Sus scrofa	Pig	Suina	K.SHCIAEAKRD.E	Y.ICENQDTISTKLKECCDKPLLEK.S	.ICENQDTISTKLKECCDKPLLEK.S
1425	(D.r. 204)	O46409	96.49	12	4	1	Y	Apolipoprotein A-IV OS=Sus scrofa OX=9823 GN=APOA4 PE=2 SV=1	P	Sus scrofa	Sus scrofa	Pig	Suina	R.TQVNTQVQQLQR.Q
1426	(D.r. 204)	P01965	168.74	49	12	2	Y	Hemoglobin subunit alpha OS=Sus scrofa OX=9823 GN=HBA PE=1 SV=1	P	Sus scrofa	Sus scrofa	Pig	Suina	K.TYFPHFNLSH.G	K.ANVKAAWGKVGGQAGAHGAEALER.M
1427	(D.r. 204)	P80928	62.87	17	2	2	Y	Macrophage migration inhibitory factor OS=Sus scrofa OX=9823 GN=MIF PE=1 SV=3	P	Sus scrofa	Sus scrofa	Pig	Suina	K.LLCGLLAER.L	M.PMFVVNTNVPR.A
1428	(D.r. 204)	P04366	77.69	8	3	1	Y	Protein AMBP (Fragment) OS=Sus scrofa OX=9823 GN=AMBP PE=1 SV=2	P	Sus scrofa	Sus scrofa	Pig	Suina	K.TSTDGKFLYHK.S
1429	(D.r. 204)	XP_014635713.1	264.59	20	14	1	Y	Fibrinogen beta chain [Ceratotherium simum simum]	P	Ceratotherium simum	Tapirus bairdii	Tapir	Tapiridae	K.ISQLTMMGPTVLLIEMEDWK.G
1430	(D.r. 204)	P01962	153.15	34	12	2	Y	Hemoglobin subunit alpha-1/2 OS=Tapirus terrestris OX=9801 PE=1 SV=1	P	Tapirus terrestris	Tapirus bairdii	Tapir	Tapiridae	K.VGSHAGEYGAEALER.M	K.TYFPHFDLSHGSAQVQAHGK.K
1431	(D.r. 204)	XP_004419220.1	304.19	15	16	1	Y	Serum Albumin [Ceratotherium simum simum]	P	Ceratotherium simum	Tapirus bairdii	Tapir	Tapiridae	R.HSYKSEIAHR.F
1432	(D.r. 218)	Q3Y5Z3	150.13	20	5	5	N	Adiponectin OS=Bos taurus OX=9913 GN=ADIPOQ PE=1 SV=1	P	Bos taurus	Bos taurus	European cow	Bovinae	K.ALLFTHDQFQDK.N	K.IFYNQQNHYDGTTGK.F	R.QVTVPNVPIRFTK.I	R.QVTVPNVPIR.F	R.SAFSVGLER.Q
1433	(D.r. 218)	Q3SZR3	163.50	40	6	6	Y	Alpha-1-acid glycoprotein OS=Bos taurus OX=9913 GN=ORM1 PE=2 SV=1	P	Bos taurus	Bos taurus	European cow	Bovinae	K.CIGIQESEIIYTDEKKDACGPLEK.Q	K.VESDREHFVDLLLSK.H	K.NVGVSFYADKPEVTQEQKK.E	K.DACGPLEKQHEEER.K	R.HAEDKLITR.E	K.EFLDVIK.C
1434	(D.r. 218)	P28800	184.05	15	9	9	Y	Alpha-2-antiplasmin OS=Bos taurus OX=9913 GN=SERPINF2 PE=1 SV=2	P	Bos taurus	Bos taurus	European cow	Bovinae	R.LKEVLHADSGPCLPHLLSR.L	R.NPNPGAQPER.K	R.SKFDPNLTQR.G	K.EVLHADSGPCLPHLLSR.L	R.LCQDLGPGAFR.L	K.GEDLANINR.W	K.LSPTPEQTRR.L	K.KAPEDCK.L	C.KLSPTPEQTR.R
1435	(D.r. 218)	Q7SIH1	331.29	35	64	51	Y	Alpha-2-macroglobulin OS=Bos taurus OX=9913 GN=A2M PE=1 SV=2	P	Bos taurus	Bos taurus	European cow	Bovinae	K.SAKEGSQGSHVYTK.A	R.YEIEHCLANK.V	R.NPSNCYGEESNAVCEK.F	R.TTVLVKNEESLVFVQTDKPIYKPEQTVK.F	K.VGLNFSPGQSFPASQAHLR.V	K.YRNPSNCYGEESNAVCEK.F	K.QQNCQGGFSSTQDTVVALHALSR.Y	R.NALFCLDSAWKSAK.E	L.SEEHQDAYHSANLVFSR.S	K.HFDGSYSTFGEHR.G	K.EGSQGSHVYTK.A	R.KYRNPSNCYGEESNAVCEK.F	K.NEESLVFVQTDKPIYKPEQTVK.F	K.TQTVQAHYVLK.G	R.YGAATFTSAR.K	R.STGTLLNNAIK.G	K.VSESLSLKLPPNVVEESAR.A	K.AILYLNTGYQR.Q	V.LVKNEESLVFVQTDKPIYKPEQTVK.F	R.DTGLGLSPTASLR.V	Y.RNPSNCYGEESNAVCEK.F	K.EQETYCICGNGR.Q	K.YKDHSPCYGYQWLSEEHQDAYHSANLVFSR.S	R.SLFTDVVAEK.D	R.VTASPQSLCALR.A	R.KDTIIKPLLVEPEGLEK.E	K.LSFVTVDSNLR.R	I.ALLEMPLPVTHPVVR.N	K.ICPQPEEHR.I	R.YGAATFTSARK.A	K.LSFVTVDSNLRR.G	K.IQEEGTEVELTGK.G	Y.GEESNAVCEK.F	K.AGALCLSR.D	F.DDTSEPPTETVR.K	R.VTMNMCRK.Y
1436	(D.r. 218)	P41361	209.79	28	17	5	Y	Antithrombin-III OS=Bos taurus OX=9913 GN=SERPINC1 PE=1 SV=2	P	Bos taurus	Bos taurus	European cow	Bovinae	R.SDLYVSDAFHK.A	K.SKFSPENTR.K	K.FSPENTR.K	L.NSDRVTFK.A	K.FSPENTRK.E
1437	(D.r. 218)	P15497	121.93	23	7	7	N	Apolipoprotein A-I OS=Bos taurus OX=9913 GN=APOA1 PE=1 SV=3	P	Bos taurus	Bos taurus	European cow	Bovinae	R.QQLAPYSDDLRQR.L	K.VAPLGEEFREGAR.Q	R.LEALKEGGGSLAEYHAK.A	K.VQPYLDEFQKK.W	R.AHVETLR.Q	L.GEEFREGAR.Q	K.VAPLGEEFR.E
1438	(D.r. 218)	Q28065	128.18	14	8	7	Y	C4b-binding protein alpha chain OS=Bos taurus OX=9913 GN=C4BPA PE=2 SV=1	P	Bos taurus	Bos taurus	European cow	Bovinae	R.CENPGELLNGQVIVK.T	R.KNFLICDGTDNWK.Y	R.YTCRPGYR.I	K.YKEFCVK.K	T.SSGWSPAVPQCK.A	K.CEPPPTISNGR.H	K.HGTWSPR.T	K.ALCLKPEIEYGR.L
1439	(D.r. 218)	P00921	160.41	39	9	4	N	Carbonic anhydrase 2 OS=Bos taurus OX=9913 GN=CA2 PE=1 SV=3	RBC	Bos taurus	Bos taurus	European cow	Bovinae	K.VLDALDSIKTK.G	D.PALKPLALVYGEATSR.R	K.VLDALDSIK.T	W.HKDFPIANGER.Q
1440	(D.r. 218)	P00432	241.96	35	18	17	Y	Catalase OS=Bos taurus OX=9913 GN=CAT PE=1 SV=3	RBC	Bos taurus	Bos taurus	European cow	Bovinae	R.AAQKPDVLTTGGGNPVGDKLNSLTVGPR.G	A.AQKPDVLTTGGGNPVGDKLNSLTVGPR.G	K.NFSDVHPEYGSR.I	R.DALLFPSFIHSQKR.N	R.FNSANDDNVTQVR.T	R.IQALLDKYNEEKPK.N	K.LVNANGEAVYCK.F	K.VWPHGDYPLIPVGK.L	R.THFSGDVQR.F	R.LCENIAGHLKDAQLFIQK.K	K.NLSVEDAAR.L	K.DAQLFIQKK.A	K.VLNEEQR.K	R.FSTVAGESGSADTVRDPR.G	K.LNSLTVGPR.G	K.VFEHIGK.R
1441	(D.r. 218)	Q29RK1	71.64	6	3	1	Y	Citrate synthase, mitochondrial OS=Bos taurus OX=9913 GN=CS PE=1 SV=1	Mit	Bos taurus	Bos taurus	European cow	Bovinae	K.SMSTDGLMK.F
1442	(D.r. 218)	Q2UVX4	282.57	19	44	31	Y	Complement C3 OS=Bos taurus OX=9913 GN=C3 PE=1 SV=2	P	Bos taurus	Bos taurus	European cow	Bovinae	R.KIWDVVEKADIGCTPGSGR.N	R.VPINDGNGEAILKR.Q	K.LSINTQNKRDPLTITVR.T	R.HIPVVTQGSNVQSLTQDDGVAK.L	R.VELKPGETLNVNFHLR.T	K.HHRPGQQITLK.I	R.VPINDGNGEAILK.R	K.TSQGLETQQR.A	K.SGSDEVQVKQER.K	K.ADIGCTPGSGR.N	R.HQQTITIPAR.S	K.RDPLTITVR.T	R.TKKDNIPEGR.Q	K.IGLHEVEVK.A	Y.NTQGNSNNYLHLSVPR.V	K.DSCMGTLVVK.N	K.LSINTQNKR.D	K.KDNIPEGR.Q	R.DPLTITVR.T	R.AILYNYREAENLK.V	R.ISLTHSLTR.V	K.LMNVFLK.D	R.ADPQCPQPAT.R	K.KRHQQTITIPAR.S	K.DNIPEGR.Q	R.EAENLKVR.V	K.LSINTQNK.R	K.IEADQGAR.V	K.HHRPGQQI.T	R.QVLLNGVQPS.R	R.HIPVVTQGSNVQSLTQDDGVAKL.S
1443	(D.r. 218)	Q28085	67.24	3	3	3	Y	Complement factor H OS=Bos taurus OX=9913 GN=CFH PE=1 SV=3	P	Bos taurus	Bos taurus	European cow	Bovinae	R.EAFTMIGPR.F	R.EAFTMIGPR.F	R.KETYKVGDVLK.F	K.CLPVTEPENGK.I
1444	(D.r. 218)	XP_006055340.1	263.11	34	7	3	Y	Cytochrome c [Bubalus bubalis]	Mit	Bubalus bubalis	Bubalus bubalis	Water buffalo	Bovinae	K.TGQAPGFSYTDANK.N	K.MIFAGIKK.K	K.MIFAGIKK.K
1445	(D.r. 218)	P08267	167.96	27	5	1	Y	Ferritin heavy chain OS=Gallus gallus OX=9031 GN=FTH PE=2 SV=2	P	Bos taurus	Bos taurus	European cow	Bovinae	K.LATEKNDPHLCDFIETHYLDEQVK.A
1446	(D.r. 218)	XP_019832861.1	245.08	6	17	1	Y	Fibrinogen alpha chain [Bos indicus]	P	Bos indicus	Bos indicus	Zebu	Bovinae	R.DQLVDMKR.L
1447	(D.r. 218)	P02672	178.00	8	16	10	Y	Fibrinogen alpha chain OS=Bos taurus OX=9913 GN=FGA PE=1 SV=5	P	Bos taurus	Bos taurus	European cow	Bovinae	R.ALEHKVDLEDYK.N	R.ALEHKVDLEDYKNQQ.K	R.RKVIEQVQR.I	R.KVIEQVQR.I	K.NVRDQLVDMKR.L	K.VIEQVQR.I	K.QISEDLR.S	K.VDLEDYK.N	R.DQLVDMKR.L	F.KQISEDLR.S
1448	(D.r. 218)	XP_019832862.1	393.13	56	39	8	Y	Fibrinogen beta chain [Bos indicus]	P	Bos indicus	Bos indicus	Zebu	Bovinae	K.TEKGGWTVIQNR.Q	R.TMTIHNSMFFSTYDRDNDGWK.T	R.NGGETSEMYLIQPEDSSKPYR.V	R.TPCTVTCNIPVVSGK.E	R.KWDPYKQGFGNIATNAEGK.K	K.QGFGNIATNAEGKK.Y	R.TPCTVTCNIPVVSGKECEEIIR.N	F.STYDRDNDGWK.T
1449	(D.r. 218)	XP_019832860.1	421.91	45	54	3	Y	Fibrinogen gamma chain isoform X2 [Bos indicus]	P	Bos indicus	Bos indicus	Zebu	Bovinae	R.FLQEIYNSNSQKIVNLR.D	I.STHESTIR.F	K.IVNLRDK.V
1450	(D.r. 218)	P12799	316.77	38	47	5	Y	Fibrinogen gamma-B chain OS=Bos taurus OX=9913 GN=FGG PE=1 SV=1	P	Bos taurus	Bos taurus	European cow	Bovinae	K.VVQLEANCQEPCQDTVK.I	M.KYETLISTHESTIR.F	K.YETLISTHESTIR.F	Q.LEANCQEPCQDTVK.I	I.STHESTIR.F
1451	(D.r. 218)	Q148C9	110.90	15	3	3	Y	Heme-binding protein 1 OS=Bos taurus OX=9913 GN=HEBP1 PE=2 SV=1	P	Bos taurus	Bos taurus	European cow	Bovinae	K.FATVEVTDKPVDEALREAMPK.V	K.FATVEVTDKPVDEALR.E	R.RNEVWLVK.S
1452	(D.r. 218)	P01966	272.17	70	22	16	Y	Hemoglobin subunit alpha OS=Bos taurus OX=9913 GN=HBA PE=1 SV=2	RBC	Bos taurus	Bos taurus	European cow	Bovinae	K.AVEHLDDLPGALSELSDLHAHKLR.V	K.TYFPHFDLSHGSAQVK.G	K.VGGHAAEYGAEALER.M	W.GKVGGHAAEYGAEALER.M	K.AAWGKVGGHAAEYGAEALER.M	K.FLANVSTVLTSK.Y	R.MFLSFPTTK.T	M.VLSAADKGNVKAAWGK.V	H.AAEYGAEALER.M	R.MFLSFPTTKT.Y	M.VLSAADKGNVK.A	K.VGGHAAEYGAEALERM.F	K.AVEHLDDLPGAL.S	K.AVEHLDDLPGALS.E	K.AVEHLDDLPGA.L	K.VGGHAAEYG.A
1453	(D.r. 218)	XP_019831403.1	477.05	77	59	3	Y	Hemoglobin subunit beta [Bos indicus]	RBC	Bos indicus	Bos indicus	Zebu	Bovinae	K.VVAGVANALAHRY.H	V.AGVANALAHR.Y	V.VAGVANALAHR.Y
1454	(D.r. 218)	XP_025122293.1	473.29	82	54	5	Y	Hemoglobin subunit beta [Bubalus bubalis]	RBC	Bubalus bubalis	Bubalus bubalis	Water buffalo	Bovinae	K.VHVDEVGGEALGR.L	V.HVDEVGGEALGR.L	K.AAVTAFWGK.V	F.GKEFTPVLQADFQK.V	A.VTAFWGK.V
1455	(D.r. 218)	P02070	336.27	86	64	5	Y	Hemoglobin subunit beta OS=Bos taurus OX=9913 GN=HBB PE=1 SV=1	RBC	Bos taurus	Bos taurus	European cow	Bovinae	R.NFGKEFTPVLQADFQK.V	K.AAVTAFWGKVKVDEVGGEALGR.L	K.AAVTAFWGKVK.V	W.GKVKVDEVGGEALGR.L	R.NFGKEFTPV.L
1456	(D.r. 218)	Q3SZV7	217.79	35	27	24	Y	Hemopexin OS=Bos taurus OX=9913 GN=HPX PE=2 SV=1	P	Bos taurus	Bos taurus	European cow	Bovinae	H.GVEGGNVAKPDPEVTER.C	R.SWPAVGNCSSAIR.W	R.WKDAPSPVDAAFR.Y	R.YDRNSVLLIK.G	K.VDGALCTEK.S	K.GDKFWVYPPEKGEEYPK.L	R.DVRDYFMSCPNR.G	R.MNSLLGCAPHQ.H	R.WKDAPSPVDAAFRYDR.N	V.EGGNVAKPDPEVTER.C	N.VAKPDPEVTER.C	R.WLNRYYCFR.G	Y.TLVKDYPK.Q	W.VYPPEKGEEYPK.L	K.GEFVWKGHAWAR.Q	K.DLPQAQR.M	R.MNSLLGCAPH.Q	A.KPDPEVTER.C	K.TKDLPQAQR.M	R.WKDAPSPV.D	R.DVRDYFMSCPNRGHAHR.N	K.TKDLPQAQ.R	R.DGWHSWR.I	V.DAAFLWDKK.L
1457	(D.r. 218)	https://www.hindawi.com/journals/isrn/2013/676703/	208.92	17	7	1	Y	Immunoglobulin C𝜇 Gene of Water Buffalo [Bubalus bubalis]	P	Bubalus bubalis	Bubalus bubalis	Water buffalo	Bovinae	K.DVAMKPPSV.Y
1458	(D.r. 218)	ACS34824.1	239.98	37	12	8	Y	Immunoglobulin G3 heavy chain constant region, partial [Bubalus bubalis]	P	Bubalus bubalis	Bubalus bubalis	Water buffalo	Bovinae	R.EPQVYVLAPPREELSK.S	K.GQAREPQVYVLAPPREELSK.S	P.IQHQDWLQGK.E	P.IQHQDWLQGKEFK.C	R.NGQPESEDK.Y	Y.VLAPPREELSK.S	R.TKGQAREPQ.V	K.VNNKGLPAPIVR.T	R.TKGQAREPQV.Y
1459	(D.r. 218)	AQT27060.1	297.26	30	50	33	Y	Immunoglobulin gamma heavy chain [Bos taurus]	P	Bos taurus	Bos taurus	European cow	Bovinae	R.IQHQDWTGGKEFTCK.V	K.GQSVTCQVQHLSK.A	K.SAEGASFTWNPTGGK.T	M.PEPVTVTWNSGALK.S	Q.GLLVTVSSASTTAPK.V	L.LVTVSSASTTAPK.V	F.VDNVEVNTATTKPR.E	K.LRVDRNSWQEGDTYTCVVMHEALHNHYTQK.S	R.VDRNSWQEGDTYTCVVMHEALHNH.Y	W.GQGLLVTVSSASTTAPK.V	L.TISGTPEVTCVVVDVGHDDPEVK.F	C.KVHNEGLPAPIVR.T	R.LSITKDNSK.S	L.VTVSSASTTAPK.V	D.ADSSYFLYSK.L	R.NSWQEGDTYTCVVMHEALH.N	K.LRVDRNSWQEGDTYTCVVMHEALH.N	K.SSLTATIKK.D	R.LSITKDNSK.S	D.SSYFLYSK.L	K.SGVHTFPAVLQ.S	R.ESGPSLVK.P	V.TVSSASTTAPK.V	V.SSASTTAPK.V	N.EGLPAPIVR.T	K.AVDPTCKPSPC.D	R.NSWQEGDTYTCVVMHEALHN.H	H.NEGLPAPIVR.T	D.VGHDDPEVK.F	E.GLPAPIVR.T	R.NSWQEGDTYTCVVMHEA.L	S.ITKDNSK.S	R.IQHQDWTGGKE.F	K.VHNEGLPAPIV.R
1460	(D.r. 218)	AAP55674.1	202.08	27	19	16	Y	Immunoglobulin heavy chain constant region, partial [Bos taurus]	P	Bos taurus	Bos taurus	European cow	Bovinae	K.ALETHTYFER.H	K.DVAMKPPSVYLLPPTR.E	K.SSLICQATDFSPK.Q	S.AFQGPDDYLVCEVQHPK.G	R.NSLSGDGNSK.S	F.QGPDDYLVCEVQHPK.G	R.VIATKAEVLSPVVSV.F	R.VIATKAEVLSPVVS.V	R.ESASVTCLVK.G	K.NAVSKPKDVAMKPPS.V	R.AYSMLTITER.D	R.VIATKAEVLSPV.V	Y.TCQVEHNKETFQK.N	R.VIATKAEV.L	A.FQGPDDYLVCEVQHPK.G
1461	(D.r. 218)	XP_044789334.1	119.53	3	3	2	Y	Immunoglobulin heavy constant delta [Bubalus bubalis]	P	Bubalus bubalis	Bubalus bubalis	Water buffalo	Bovinae	F.QGPDDYLVCEVQHPK.G	T.FQGPDDYLVCEVQHPK.G
1462	(D.r. 218)	P24627	163.79	11	11	4	Y	Lactotransferrin OS=Bos taurus OX=9913 GN=LTF PE=1 SV=2	P	Bos taurus	Bos taurus	European cow	Bovinae	R.SFQLFGSPPGQR.D	K.FFSASCVPCIDR.Q	K.NLLFNDNTECLAK.L	K.NLNREDFR.L
1463	(D.r. 218)	B5T255	153.81	49	8	8	Y	Peptidoglycan recognition protein 1 OS=Bos indicus OX=9915 GN=PGLYRP1 PE=3 SV=1	P	Bos indicus	Bos indicus	Zebu	Bovinae	R.DVQQTLSPGDELYK.I	R.GYLTPNYEVK.G	R.QAQNVQHYHVR.E	R.AAQSLLACGAAR.G	K.IIQQWPHYR.R	R.GKWGALASK.C	R.YVVVSHTAGSVCNTPASCQR.Q	R.VPPASALR.A
1464	(D.r. 218)	P06868	139.36	11	8	8	Y	Plasminogen OS=Bos taurus OX=9913 GN=PLG PE=1 SV=2	P	Bos taurus	Bos taurus	European cow	Bovinae	K.VCNRNEYLDGR.V	R.NPDADKSPWCYTTDPR.V	K.TPENYPNAGLTMNYCR.N	R.GTSSTTITGR.K	R.GTSSTTITGRK.C	K.WSATSPHVPK.F	K.TGNGQTYRGTTAETK.S	R.VRWEFCNLKK.C
1465	(D.r. 218)	P00978	151.15	15	5	5	Y	Protein AMBP OS=Bos taurus OX=9913 GN=AMBP PE=1 SV=2	P	Bos taurus	Bos taurus	European cow	Bovinae	K.ADSCQLDYSQGPCLGLFKR.Y	R.TVEACNLPIVQGPCR.S	R.FSYGGCKGNGNK.F	K.GNGNKFYSEKECK.E	K.FYSEKECK.E
1466	(D.r. 218)	P18902	177.61	36	9	8	Y	Retinol-binding protein 4 OS=Bos taurus OX=9913 GN=RBP4 PE=1 SV=1	P	Bos taurus	Bos taurus	European cow	Bovinae	R.DPSGFSPEVQK.I	R.QRQEELCLAR.Q	R.LIPHNGYCDGK.S	K.MKYWGVASFLQK.G	R.LIPHNGYCDGKSE.R	R.VKENFDKAR.F	R.VKENFDK.A	R.QEELCLAR.Q
1467	(D.r. 218)	Q29443	418.90	81	125	105	Y	Serotransferrin OS=Bos taurus OX=9913 GN=TF PE=2 SV=1	P	Bos taurus	Bos taurus	European cow	Bovinae	K.SVDDYQECYLAMVPSHAVVAR.T	K.HSTVFDNLPNPEDR.K	K.HSTVFDNLPNPEDRKNYELLCGDNTR.K	K.HSTVFDNLPNPEDRK.N	K.INNCKFDEFFSAGCAPGSPR.N	K.KTYDSYLGDDYVR.A	K.DGTRKPVTDAENCHLAR.G	K.TEGESCKNTPEKGYLAVAVVK.T	K.GTGKECVPNSNERYYGYTGAFR.C	K.TSDANINWNNLKDKK.S	R.WCTISTHEANKCASFRENVLR.I	K.CGLVPVLAENYKTEGESCKNTPEK.G	K.SCHTAVDRTAGWNIPMGLLYSK.I	K.FDEFFSAGCAPGSPR.N	K.ENFEVLCKDGTRKPVTDAENCHLAR.G	K.CGLVPVLAENYKTEGESCK.N	K.TYDSYLGDDYVR.A	K.NLKKENFEVLCK.D	R.WCTISTHEANKCASFR.E	K.CASFRENVLR.I	R.ILESGPFVSCVKK.T	R.ILESGPFVSCVK.K	R.DDTKCLASIAK.K	K.DQTVIQNTDGNNNEAWAK.N	R.TKCDRWSGFSGGAIECETAENTEECIAK.I	K.TSDANINWNNLKDK.K	R.KNYELLCGDNTR.K	R.GPNHAVVSR.K	K.ILNKQQDDFGK.S	R.GPNHAVVSRKDK.A	K.DKPDNFQLFQSPHGK.D	R.WCTISTHEANK.C	K.DKPDNFQLFQSPHGKDLLFK.D	K.TEGESCKNTPEK.G	K.ELPDPQESIQR.A	K.GDVAFVKDQTVIQNTDGNNNEAWAK.N
1468	(D.r. 218)	A2I7N1	206.51	26	14	2	N	Serpin A3-5 OS=Bos taurus OX=9913 GN=SERPINA3-5 PE=3 SV=1	P	Bos taurus	Bos taurus	European cow	Bovinae	R.RRVDSHTLASSNTDFAFSLYK.Q	R.RVDSHTLASSNTDFAFSLYK.Q	K.HTEQAEFHVSK.N
1469	(D.r. 218)	A2I7N3	177.20	18	9	5	N	Serpin A3-7 OS=Bos taurus OX=9913 GN=SERPINA3-7 PE=3 SV=1	P	Bos taurus	Bos taurus	European cow	Bovinae	K.TPFNPNHTYESEFHVSQNER.V	R.FSISSHYQLK.D	K.LAVSHVIHK.A	K.THGKIEK.L	K.LLDKFRK.D
1470	(D.r. 218)	Q5BIR5	88.79	7	3	1	Y	Serpin B8 OS=Bos taurus OX=9913 GN=SERPINB8 PE=2 SV=1	P	Bos taurus	Bos taurus	European cow	Bovinae	E.TNSILFCGR.F
1471	(D.r. 218)	XP_019818466.1	594.43	83	157	47	Y	Serum Albumin [Bos indicus]	P	Bos indicus	Bos indicus	Zebu	Bovinae	R.LCVLHEKTPVSEK.V	R.DTHKSEIAHR.F	R.RHPEYAVSVLLR.L	R.RHPYFYAPELLYYANK.Y	R.LCVLHEKTPVSEKVTK.C	R.HPEYAVSVLLR.L	K.HLVDEPQNLIK.Q	K.SLHTLFGDELCK.V	K.KFWGKYLYEIAR.R	R.ALKAWSVAR.L	Y.ANKYNGVFQECCQAEDKGACLLPK.I	K.YNGVFQECCQAEDK.G	K.ADEKKFWGK.Y	Y.SRRHPEYAVSVLLR.L	K.TPVSEKVTK.C	D.THKSEIAHR.F	C.QAEDKGACLLPK.I	K.DDSPDLPK.L	D.YLSLILNR.L	K.ATEEQLK.T	R.EKVLTSSAR.Q	R.EKVLTSSARQ.R	T.RCCTKPESER.M	H.TLFGDELCK.V	F.SALTPDETYVPK.A	K.HLVDEPQNLI.K	K.HLVDEPQN.L	C.CQAEDKGACLLPK.I	R.RPCFSALTPDET.Y	K.HLVDEPQNL.I	T.PVSEKVTK.C	C.TLPDTEKQIK.K	Q.AEDKGACLLPK.I	K.CCTESLVNRRPCFSALTPDET.Y	Y.NGVFQECCQAEDKGACLLPK.I	K.HLVDEPQ.N
1472	(D.r. 218)	P00442	172.42	34	6	1	Y	Superoxide dismutase [Cu-Zn] OS=Bos taurus OX=9913 GN=SOD1 PE=1 SV=2	RBC	Bos taurus	Bos taurus	European cow	Bovinae	R.LACGVIGIAK
1473	(D.r. 218)	Q9N2I8	154.74	14	6	6	Y	Thioredoxin reductase 2, mitochondrial OS=Bos taurus OX=9913 GN=TXNRD2 PE=1 SV=2	Mit	Bos taurus	Bos taurus	European cow	Bovinae	K.AGVHTNPVTGK.I	R.TVGIHPTCAEEVAK.L	R.VPETASLNLEK.A	K.LPGQQLR.V	K.SLNWGHR.I	K.GGEETLLSAEHIVIATGGRPR.Y
1474	(D.r. 218)	O46375	166.60	35	5	5	N	Transthyretin OS=Bos taurus OX=9913 GN=TTR PE=1 SV=1	P	Bos taurus	Bos taurus	European cow	Bovinae	K.TSESGELHGLTTEDKFVEGLYK.V	K.KAADETWEPFASGK.T	K.VLDAVRGSPAANVGVK.V	K.AADETWEPFASGK.T	R.GSPAANVGVK.V
1475	(D.r. 218)	Q3MHN5	70.65	4	2	2	Y	Vitamin D-binding protein OS=Bos taurus OX=9913 GN=GC PE=2 SV=1	P	Bos taurus	Bos taurus	European cow	Bovinae	R.ICSQYAAYGK.E	L.AEDITTILSK.C
1476	(D.r. 218)	P49822	227.97	22	23	2	Y	Albumin OS=Canis lupus familiaris OX=9615 GN=ALB PE=1 SV=3	P	Canis lupus	Canis lupus	Dog	Canidae	K.CCSESLVNRRPCFSGLEVDETYVPK.E	A.ECCQAADKAACLGPK.I
1477	(D.r. 218)	P49819	217.94	31	17	3	Y	Dihydrolipoyl dehydrogenase, mitochondrial OS=Canis lupus familiaris OX=9615 GN=DLD PE=1 SV=1	Mit	Canis lupus	Canis lupus	Dog	Canidae	K.ADGSTQVIDTK.N	K.TVCVEKNETLGGTCLNVGCIPSK.A	Q.AVSAVPLR.T
1478	(D.r. 218)	XP_025872416.1	250.22	19	16	1	Y	Fibrinogen gamma chain isoform X2 [Vulpes vulpes]	P	Urocyon cinereoargenteus	Urocyon cinereoargenteus	Gray fox	Canidae	K.CHAGHLNGVYYQGGVYSK.T
1479	(D.r. 218)	Q8WNN6	86.82	12	3	1	Y	Superoxide dismutase [Cu-Zn] OS=Canis lupus familiaris OX=9615 GN=SOD1 PE=2 SV=1	RBC	Canis lupus	Canis lupus	Dog	Canidae	R.TMVVHEKR.D
1480	(D.r. 218)	P14639	322.67	38	59	2	Y	Albumin OS=Ovis aries OX=9940 GN=ALB PE=1 SV=1	P	Ovis aries	Ovis aries	Sheep	Caprinae	L.NHKDDSPDLPK.L	K.KNCELFEK.H
1481	(D.r. 218)	P32262	200.19	25	14	2	Y	Antithrombin-III OS=Ovis aries OX=9940 GN=SERPINC1 PE=2 SV=1	P	Ovis aries	Ovis aries	Sheep	Caprinae	K.SSELVSANRLFGDK.S	Q.ANRPFLVLIR.E
1482	(D.r. 218)	P00922	135.37	28	6	1	N	Carbonic anhydrase 2 OS=Ovis aries OX=9940 GN=CA2 PE=1 SV=2	RBC	Ovis aries	Ovis aries	Sheep	Caprinae	K.DFPIADGER.Q
1483	(D.r. 218)	Q9XT27	206.31	18	13	10	Y	Ceruloplasmin OS=Ovis aries OX=9940 GN=CP PE=2 SV=1	P	Ovis aries	Ovis aries	Sheep	Caprinae	K.AAHPLSIEPIGVR.V	R.APGSASEAFFEQGPTR.I	K.EVGPTYKDPVCLAK.M	K.TESSTVTPTAPGETR.T	K.LISVDTEHSNIYLQNGPNR.I	K.ENLRAPGSASEAFFEQGPTR.I	K.DIASGLIGPLIHCKK.D	R.TYIWKIPER.S	K.TYCSEPEKVEQDNEDFQESNR.M	K.MFTTAPDQVDKENEDFQESNK.M
1484	(D.r. 218)	P02077	271.61	47	33	2	Y	Hemoglobin subunit beta-A OS=Capra hircus OX=9925 PE=1 SV=1	RBC	Capra hircus	Capra hircus	Goat	Caprinae	K.GTFAQLSELHCDKLHVDPENFK.L	A.QLSELHCDKLHVDPENFK.L
1485	(D.r. 218)	ABQ51194.1	168.64	26	8	3	N	Immunoglobulin gamma 2 heavy chain constant region, partial [Capra hircus]	P	Capra hircus	Capra hircus	Goat	Caprinae	F.SWFVDNVEVHTAR.T	F.VDNVEVHTAR.T	S.WFVDNVEVHTAR.T
1486	(D.r. 218)	CAA49451.1	225.72	16	19	9	Y	Immunoglobulin gamma-1 chain, partial [Ovis aries]	P	Ovis aries	Ovis aries	Sheep	Caprinae	R.VVSALPIQHQDWTGGKEFK.C	R.VVSALPIQHQDWTGGK.E	P.IQHQDWTGGKEFK.C	P.IQHQDWTGGKEFKCK.V	F.RVVSALPIQHQDWTGGKEFK.C	R.LSITKDTSK.S	H.QDWTGGKEFK.C	V.SALPIQHQDWTGGKEFK.C	I.QHQDWTGGKEFK.C
1487	(D.r. 218)	P09670	162.17	30	5	1	Y	Superoxide dismutase [Cu-Zn] OS=Ovis aries OX=9940 GN=SOD1 PE=1 SV=2	RBC	Ovis aries	Ovis aries	Sheep	Caprinae	K.AVCVLKGDGPVQGTIR.F
1488	(D.r. 218)	XP_020760940.1	180.80	43	7	1	Y	Hemoglobin subunit beta [Odocoileus virginianus texanus]	RBC	Odocoileus virginianus	Odocoileus virginianus	Deer	Cervidae	K.AAVTGFWGKVKVDEVGAEALGR.L
1489	(D.r. 218)	OWK07416.1	228.96	18	8	2	Y	Hypotheticalprotein Celaphus_00017124, partial [Cervus elaphus hippelaphus]	P	Cervus elaphus	Odocoileus virginianus	Deer	Cervidae	I.SEGQVETVQSSPVTFR.A	K.DVTMKPPSVYVLPPTR.E
1490	(D.r. 218)	KAF4018203.1	146.88	8	6	1	N	Hypotheticalprotein G4228_009434 [Cervus hanglu yarkandensis]	P	Cervus hanglu	Odocoileus virginianus	Deer	Cervidae	T.SGVHTFPAVR.Q	R.DGQPESEDK.Y	S.GVHTFPAVR.Q
1491	(D.r. 218)	KAF4018201.1	109.43	6	2	1	Y	Hypotheticalprotein G4228_009736 [Cervus hanglu yarkandensis]	P	Cervus hanglu	Odocoileus virginianus	Deer	Cervidae	K.SAQGASFTWNPTGGK.T
1492	(D.r. 218)	P01862	95.26	7	4	2	Y	Ig gamma-2 chain C region OS=Cavia porcellus OX=10141 PE=1 SV=1	P	Cavia porcellus	Cuniculus/Dasyprocta	Paca, agouti	Dasyproctidae	A.TCNVAHPASSTK.V	A.TCNVAHPASSTKVDK.T
1493	(D.r. 218)	AHA35861.1	134.37	7	4	1	Y	Immunoglobulin gamma heavy chain, partial [Cavia porcellus]	P	Cavia porcellus	Cuniculus/Dasyprocta	Paca, agouti	Dasyproctidae	A.DGSYFLYSK.L
1494	(D.r. 218)	Q8MIP0	175.38	27	8	1	Y	Ferritin heavy chain OS=Equus caballus OX=9796 GN=FTH1 PE=2 SV=3	P	Equus caballus	Equus caballus	Horse	Equidae	K.ELGDHVTNLRR.M
1495	(D.r. 218)	AAG01011.1	74.44	7	3	1	Y	Immunoglobulin G heavy chain, partial [Equus caballus]	P	Equus caballus	Equus caballus	Horse	Equidae	K.NTVSVTCLVK.D
1496	(D.r. 218)	P27425	203.14	10	11	1	Y	Serotransferrin OS=Equus caballus OX=9796 GN=TF PE=2 SV=1	P	Equus caballus	Equus caballus	Horse	Equidae	N.SNFQLNQLQGKK.S
1497	(D.r. 218)	XP_045329730.1	352.59	25	30	3	Y	Albumin [Leopardus geoffroyi]	P	Leopardus geoffroyi	Lepardus pardalis	Ocelot	Felidae	C.CTRPESER.L	K.CCTRPESER.L	K.AEFAEISKLVTDLAKIHK.E
1498	(D.r. 218)	A0A2Z2ZG90	179.85	29	9	1	Y	Beta-globin (Fragment) OS=Bradypus torquatus OX=227087 GN=HBB PE=3 SV=1	RBC	Bradypus torquatus	Bradypus torquatus	Sloth	Folivora	R.LLVVYPWTCR.F
1499	(D.r. 218)	XP_037686795.1	125.02	2	4	1	N	Fibrinogen alpha chain [Choloepus didactylus]	P	Choloepus didactylus	Choloepus hoffmanni	Two-toed sloth	Folivora	S.IDLFPSR.D
1500	(D.r. 218)	XP_037686794.1	275.68	18	12	2	Y	Fibrinogen beta chain [Choloepus didactylus]	P	Choloepus didactylus	Choloepus hoffmanni	Two-toed sloth	Folivora	R.TPCTISCNIPVVSGRECEEILR.N	K.EGAESEALREGYSTK.R
1501	(D.r. 218)	P02768	200.66	18	21	1	Y	Albumin OS=Homo sapiens OX=9606 GN=ALB PE=1 SV=2	P	Homo sapiens	Homo sapiens	Human	Hominidae	R.AFKAWAVAR.L
1502	(D.r. 218)	P05091	115.02	8	5	4	N	Aldehyde dehydrogenase, mitochondrial OS=Homo sapiens OX=9606 GN=ALDH2 PE=1 SV=2	Mit	Homo sapiens	Homo sapiens	Human	Hominidae	K.LGPALATGNVVVMK.V	K.TVTVKVPQK.N	K.TIEEVVGR.A	K.FKTIEEVVGR.A
1503	(D.r. 218)	P01023	144.45	6	9	1	N	Alpha-2-macroglobulin OS=Homo sapiens OX=9606 GN=A2M PE=1 SV=3	P	Homo sapiens	Homo sapiens	Human	Hominidae	R.SSGSLLNNAIK.G
1504	(D.r. 218)	O15382	62.91	3	1	1	Y	Branched-chain-amino-acid aminotransferase, mitochondrial OS=Homo sapiens OX=9606 GN=BCAT2 PE=1 SV=2	Mit	Homo sapiens	Homo sapiens	Human	Hominidae	R.LFRPWLNMDR.M
1505	(D.r. 218)	P00450	98.32	3	3	1	Y	Ceruloplasmin OS=Homo sapiens OX=9606 GN=CP PE=1 SV=1	P	Homo sapiens	Homo sapiens	Human	Hominidae	K.YTVNQCR.R
1506	(D.r. 218)	P09622	201.18	26	13	1	Y	Dihydrolipoyl dehydrogenase, mitochondrial OS=Homo sapiens OX=9606 GN=DLD PE=1 SV=2	Mit	Homo sapiens	Homo sapiens	Human	Hominidae	G.LQGLSAVPLR.T
1507	(D.r. 218)	P02675	182.58	15	11	1	Y	Fibrinogen beta chain OS=Homo sapiens OX=9606 GN=FGB PE=1 SV=2	P	Homo sapiens	Homo sapiens	Human	Hominidae	K.ECEEIIR.K
1508	(D.r. 218)	P02679	164.48	18	7	2	Y	Fibrinogen gamma chain OS=Homo sapiens OX=9606 GN=FGG PE=1 SV=3	P	Homo sapiens	Homo sapiens	Human	Hominidae	K.QSGLYFIKPLK.A	V.QIHDITGKDCQDIANKGAK.Q
1509	(D.r. 218)	P05546	51.40	4	1	1	Y	Heparin cofactor 2 OS=Homo sapiens OX=9606 GN=SERPIND1 PE=1 SV=3	P	Homo sapiens	Homo sapiens	Human	Hominidae	K.GSWVNKFPVEMTHNHNFR.L
1510	(D.r. 218)	P0DOX4	60.71	2	2	2	Y	Immunoglobulin epsilon heavy chain OS=Homo sapiens OX=9606 PE=1 SV=1	P	Homo sapiens	Homo sapiens	Human	Hominidae	QVQLVQSGAEVR.K	Q.LVQSGAEVR.K
1511	(D.r. 218)	A0A0B4J1V0	64.78	16	2	2	N	Immunoglobulin heavy variable 3-15 OS=Homo sapiens OX=9606 GN=IGHV3-15 PE=3 SV=1	P	Homo sapiens	Homo sapiens	Human	Hominidae	C.EVQLVESGGGLVKPGGSLR.L	Q.LVESGGGLVKPGGSLR.L
1512	(D.r. 218)	P01701	59.44	11	2	2	N	Immunoglobulin lambda variable 1-51 OS=Homo sapiens OX=9606 GN=IGLV1-51 PE=1 SV=2	P	Homo sapiens	Homo sapiens	Human	Hominidae	K.RPSGIPDRFSGSK.S	K.RPSGIPDR.F
1513	(D.r. 218)	A0A075B6J9	118.39	12	6	1	Y	Immunoglobulin lambda variable 2-18 OS=Homo sapiens OX=9606 GN=IGLV2-18 PE=3 SV=2	P	Homo sapiens	Homo sapiens	Human	Hominidae	S.NRPSGVPDRFSGSK.S
1514	(D.r. 218)	P0DOX8	102.78	10	5	1	N	Immunoglobulin lambda-1 light chain OS=Homo sapiens OX=9606 PE=1 SV=1	P	Homo sapiens	Homo sapiens	Human	Hominidae	K.VTVLGQPK.A
1515	(D.r. 218)	P29508	56.33	5	2	1	Y	Serpin B3 OS=Homo sapiens OX=9606 GN=SERPINB3 PE=1 SV=2	P	Homo sapiens	Homo sapiens	Human	Hominidae	D.ADLSGMTGSR.G
1516	(D.r. 218)	P35237	67.32	5	2	1	N	Serpin B6 OS=Homo sapiens OX=9606 GN=SERPINB6 PE=1 SV=3	P	Homo sapiens	Homo sapiens	Human	Hominidae	K.NEEKPVQMMFK.Q
1517	(D.r. 218)	P00506	150.63	15	9	1	Y	Aspartate aminotransferase, mitochondrial OS=Sus scrofa OX=9823 GN=GOT2 PE=1 SV=2	Mit	Sus scrofa	Sus scrofa	Pig	Suina	K.ILIRPMYSNPPVNGAR.I
1518	(D.r. 218)	P00889	75.92	6	3	1	N	Citrate synthase, mitochondrial OS=Sus scrofa OX=9823 GN=CS PE=1 SV=2	Mit	Sus scrofa	Sus scrofa	Pig	Suina	R.AYAEGIHR.T
1519	(D.r. 218)	P09623	210.82	30	15	1	Y	Dihydrolipoyl dehydrogenase, mitochondrial OS=Sus scrofa OX=9823 GN=DLD PE=1 SV=1	Mit	Sus scrofa	Sus scrofa	Pig	Suina	K.NQVTATKADGSTEVINTK.N
1520	(D.r. 218)	XP_005666850.1	114.79	10	6	1	Y	Fibrinogen gamma chain isoform X1 [Sus scrofa]	P	Sus scrofa	Sus scrofa	Pig	Suina	R.VGPESDKYR.M
1521	(D.r. 218)	P80928	86.80	17	2	2	Y	Macrophage migration inhibitory factor OS=Sus scrofa OX=9823 GN=MIF PE=1 SV=3	P	Sus scrofa	Sus scrofa	Pig	Suina	M.PMFVVNTNVPR.A	K.LLCGLLAER.L
1522	(D.r. 218)	P41367	93.70	6	2	2	N	Medium-chain specific acyl-CoA dehydrogenase, mitochondrial OS=Sus scrofa OX=9823 GN=ACADM PE=1 SV=3	Mit	Sus scrofa	Sus scrofa	Pig	Suina	K.TRPPVAAGAVGLAQR.A	R.ALDEATKYALER.K
1523	(D.r. 218)	P09571	234.97	16	16	1	Y	Serotransferrin OS=Sus scrofa OX=9823 GN=TF PE=1 SV=2	P	Sus scrofa	Sus scrofa	Pig	Suina	K.CGLVPVLAENYKTEGENCVNTPEKGYLAVAVVK.K
[truncated: 64 more columns]
