# Supplementary material for: Virulent Brucella nosferati infecting Desmodus rotundus has emerging potential due to the broad foraging range of its bat host for humans and wild and domestic animals
Source: mSphere. 2023 Jul 5;8(4):e00061-23. doi: 10.1128/msphere.00061-23 (PMC10449500; doi:10.1128/msphere.00061-23)
Supplement: Dataset S2 — Biochemical profiles, methyl-ester fatty acids, and MALDI-TOF analyses of Brucella nosferati isolates and reference strains. [file msphere.00061-23-s0006.xlsx]

## Sheet: Suplemental data set 2
A	A	B. nosferati and reference Brucella strains biochemical profiles.
B	B	Fatty acid methyl esters identification of B. nosferati and reference Brucella strains. According to the cut of value, the data are presented as the presence (1) or absence (0) of the respective fatty acid for dendrogram construction.
C	C	MALDI-TOF analyses of B. nosferati and reference Brucella strains. According to the cut-off, the data are presented as the presence (1) or absence (0) of protein mass values for dendrogram construction.

## Sheet: A
Test	B. abortus (2308W)	B. canis (bcanCR12)	Brucella sp. (BCCN 84.3)	Brucella sp. (bbatCR03)	Brucella sp. (bbatCR06)					B. nosferati positive profile	Differences among B. nosferati strains
ALA-PHE-PRO-ARYLAMIDASE								Positive		ALA-PHE-PRO-ARYLAMIDASE	NO
ADONITOL								Negative		BETA-N-ACETYL-GLUCOSAMINIDASE	NO
L-PYRROLYDONYL-ARYLAMIDASE										D-GLUCOSE	NO
L-ARABITOL										D-MALTOSE	YES
D-CELOBIOSE										L-PROLINE ARILAMIDASE	NO
BETA-GALACTOSIDASE										PALATINOSE	YES
BETA-N-ACETYL-GLUCOSAMINIDASE										TYROSINE ARYLAMIDASE	NO
GLUTAMYL ARYLAMIDASE pNA										UREASE	NO
D-GLUCOSE										SACCHAROSE/SUCROSE	YES
GAMMA-GLUTAMYL-TRANSFERASE										D-TREHALOSE	NO
FERMENTATION/ GLUCOSE										L-LACTATE ALKALINIZATION	NO
BETA-GLUCOSIDASE										ALPHA-GLUCOSIDASE	NO
D-MALTOSE										SUCCINATE ALKALINIZATION	NO
D-MANITOL
D-MANNOSE
BETA-XYLOSIDASE
BETA-ALANINE ARYLAMIDASE pNA
L-PROLINE ARYLAMIDASE
LIPASE
PALATINOSE
TYROSINE ARYLAMIDASE
UREASE
D-SORBITOL
SACCHAROSE/SUCROSE
D-TAGATOSE
D-TREHALOSE
CITRATE (SODIUM)
MALONATE
5-KETO-D-GLUCONATE
L-LACTATE ALKALINIZATION
ALPHA-GLUCOSIDASE
SUCCINATE ALKALINIZATION
BETA-N-ACETYL-GALACTOSAMINIDASE
ALFA-GALACTOSIDASE
FOSFATASE
GLYCINE ARILAMIDASE
ORNITHINE DECARBOXYLASE
LYSINE DECARBOXYLASE
L-HISTIDINE ASSIMILATION
COUMARATE
BETA-GLUCORONIDASE
O/129 RESISTANCE (COMP. VIBRIO.)
GLU-GLY-ARG-ARYLAMIDASE
L-MALATE ASSIMILATION
ELLMAN
L-LACTATE ASSIMILATION

## Sheet: B
Consecutive	Brucella strain	12:01:00	14:00:00	14:1 w5c	15:0 anteiso	15:1 w8c	16:00:00	16:0 3OH	16:1 w5c	16:1 w7c	17:00:00	17:0 iso	17:0 anteiso	17:0 cyclo	17:0 2OH	17:0 3OH	17:1 iso w5c	17:1 w6c	17:1 w7c	17:1 w8c	18:00:00	18:0 3OH	18:1 w5c	18:1 w7c	18:1 w7c 11 methyl	18:3 w6c (6, 9, 12)	19:00:00	19:0 cyclo w8c	19:1 w7c	20:1 w7c	20:2 w6, 9c
1	B. canis (bcanCR12)	0	1	0	0	0	1	0	0	1	1	0	0	0	0	0	0	1	0	0	1	1	1	0	0	1	0	0	0	1	0
2	B. neotomae (5k/33)	0	1	0	1	0	1	1	0	1	1	0	1	0	0	1	1	1	0	1	1	1	0	1	1	1	0	1	1	0	1
3	B. ceti (b1/94)	0	0	0	0	0	1	0	0	1	1	0	0	0	0	0	0	0	0	0	1	1	0	1	1	1	0	1	0	0	1
4	B. ovis (REO198)	0	1	0	1	0	1	0	0	1	1	0	1	1	1	1	1	1	0	1	1	1	0	1	1	1	1	1	1	1	1
5	B. pinnipedialis (b2/94)	0	0	0	0	0	0	0	0	1	1	0	0	0	0	0	0	0	0	0	1	0	0	1	1	1	0	1	0	0	1
6	B. suis (S2)	1	1	1	1	0	1	0	0	1	0	0	1	0	1	1	1	1	0	1	1	0	0	1	1	1	0	1	1	0	1
7	B. abortus (2308W)	0	0	0	0	0	1	0	0	0	1	0	0	0	0	0	0	0	0	0	1	1	0	1	1	1	0	1	0	0	1
8	Brucella sp. BCNN84.3	0	0	0	0	0	1	1	0	0	1	0	0	1	0	0	0	0	0	0	1	1	0	1	1	1	0	1	0	0	1
9	bbatCR01	1	1	1	1	1	1	1	0	1	1	1	1	0	0	0	1	0	1	0	1	0	0	1	1	1	0	1	1	0	0
10	bbatCR03	0	1	1	0	0	1	1	0	1	1	0	0	1	0	1	0	0	0	1	1	1	0	1	1	1	0	1	1	0	1
11	bbatCR04	1	1	1	0	0	1	1	0	1	1	1	0	1	0	1	0	0	0	1	1	1	1	1	1	1	0	1	0	0	1
12	bbatCR05	1	1	1	1	1	1	1	0	1	1	1	0	1	0	1	0	0	0	1	1	1	0	1	1	1	0	1	1	0	1
13	bbatCR06	0	0	0	0	0	1	1	0	1	1	0	0	1	0	1	0	0	0	0	1	1	0	1	1	1	0	1	0	0	1
14	bbatCR07	1	1	1	0	1	1	1	0	1	1	1	1	1	0	0	0	0	1	0	1	0	0	1	1	1	0	1	1	0	1
15	bbatCR08	0	0	0	0	0	1	0	0	1	1	0	0	1	0	1	0	0	0	0	1	1	0	1	1	1	0	1	0	0	1
16	bbatCR09	0	0	0	0	0	1	1	0	1	1	0	0	1	0	1	0	0	0	1	1	1	0	1	1	1	0	1	1	0	1
17	bbatCR10	1	0	0	0	1	1	1	0	1	1	1	0	1	0	1	0	0	0	1	1	0	0	1	0	0	0	1	0	0	0
18	bbatCR11	0	1	0	0	0	1	1	0	1	1	0	0	1	0	1	0	0	0	1	1	1	0	1	1	1	0	1	1	0	1
19	bbatCR13	1	1	1	1	0	1	1	0	1	1	1	1	0	0	0	1	0	1	0	1	1	0	1	1	1	0	1	1	0	1
20	bbatCR16	0	0	0	0	0	1	0	0	1	1	0	0	1	0	1	0	0	0	0	1	1	0	1	1	1	0	1	0	0	1
21	bbatCR21	0	1	0	1	0	1	1	0	1	1	1	0	1	0	1	0	0	0	1	1	1	0	1	1	1	0	1	1	0	1
22	bbatCR23	1	1	0	1	0	1	1	0	1	1	1	0	1	0	1	0	0	0	1	1	1	0	1	1	1	1	1	1	0	1
23	bbatCR24	1	1	1	1	0	1	1	0	1	1	1	1	0	0	0	1	0	1	1	1	1	0	0	1	1	0	1	1	0	1
24	bbatCR26	0	1	0	0	0	1	1	0	1	1	0	0	1	0	1	0	0	0	1	1	1	0	1	1	1	0	1	1	0	1
25	bbatCR27	1	1	1	1	1	1	1	0	1	1	1	1	1	0	1	0	0	0	1	1	0	0	1	1	1	0	1	1	0	0
26	bbatCR29	0	1	0	0	0	1	1	0	1	1	0	0	1	0	1	0	0	0	1	1	1	0	1	1	1	0	1	0	0	1
27	bbatCR33	0	0	0	0	0	1	1	0	1	1	0	0	1	0	1	0	0	0	1	1	1	0	1	1	1	0	1	1	0	1

## Sheet: C
Consecutive	Brucella strain	2008	2011.5	2014.5	2019.3	2021.8	2024.2	2027.8	2036.5	2052.2	2068.2	2083.6	2092.3	2108	2114.5	2123.7	2161.8	2175.7	2182.8	2207.2	2222.8	2228.6	2243	2250.9	2266.4	2271.5	2311.9	2346.5	2350.2	2362.5	2382.8	2408.8	2417.8	2435.6	2444.3	2462.1	2481.7	2502.3	2516.7	2548.8	2569.3	2577.8	2580.8	2584.6	2591.6	2598.7	2602	2618	2634.8
1	B. abortus (2308W)	0	1	0	1	0	1	0	1	1	0	1	0	1	0	1	0	0	0	0	1	0	0	1	0	0	0	1	1	0	0	0	1	0	0	1	0	1	0	0	1	1	0	1	1	0	1	0	0
2	B. canis (BcanCR12)	1	0	0	1	1	0	1	1	0	1	1	1	1	0	1	0	0	1	1	1	0	0	0	0	0	1	0	1	0	0	0	0	0	0	0	0	1	0	1	0	0	0	1	1	0	0	0	1
3	B. ceti (B1/94)	1	0	1	0	1	0	0	1	1	1	1	0	1	0	1	0	0	1	1	1	0	0	0	0	1	1	0	0	0	0	0	0	0	0	1	0	1	1	0	0	0	0	1	1	0	0	0	0
4	B. netomae (5K/33)	0	1	0	1	0	0	0	1	0	1	1	1	1	0	1	0	1	1	0	0	1	1	0	1	0	1	1	1	0	1	0	0	1	1	1	0	1	1	1	1	0	0	1	1	0	0	0	0
5	B. ovis (REO198)	0	1	0	0	1	0	0	1	0	1	1	1	1	0	1	0	0	1	1	1	0	0	0	1	0	1	1	0	0	0	0	0	1	0	1	0	1	1	1	0	0	0	1	1	0	0	0	0
6	B. pinnipedialis (B2/94)	0	1	0	0	1	0	0	1	0	1	1	1	1	0	1	0	0	1	1	1	0	0	0	0	0	1	1	1	0	0	0	0	1	0	1	0	1	0	1	0	0	0	1	1	0	0	0	1
7	B. suis (S2)	0	1	1	0	0	0	1	1	0	1	1	0	1	0	1	0	0	1	1	1	0	0	0	0	0	1	0	1	0	0	0	0	1	0	0	0	1	0	1	0	0	0	1	1	0	0	0	1
8	BbatCR01	1	0	0	1	0	1	0	1	0	1	1	1	1	1	0	1	0	0	0	1	0	0	0	0	0	1	1	1	0	0	0	0	0	0	0	1	1	1	1	1	0	0	0	0	0	0	0	1
9	BbatCR03	1	1	0	0	1	0	0	1	1	1	1	1	1	0	1	0	0	1	1	1	0	0	0	1	0	1	0	1	0	0	0	0	0	0	1	0	1	1	1	1	1	0	0	0	0	0	0	0
10	BbatCR04	0	0	1	0	0	1	0	1	1	0	0	0	1	0	1	0	0	0	0	1	0	0	0	0	0	0	0	1	0	0	0	0	1	1	0	0	1	0	0	1	0	1	0	1	1	0	0	0
11	BbatCR05	0	1	0	1	0	0	0	1	0	0	0	0	1	0	1	0	0	0	0	1	0	1	0	1	0	1	1	1	0	0	1	0	1	1	0	0	1	0	1	1	0	0	0	1	0	0	0	0
12	BbatCR06	0	1	0	0	1	0	0	1	0	0	1	0	1	0	1	0	0	0	0	1	0	0	0	1	1	0	0	1	0	0	0	0	1	1	0	0	1	0	1	1	1	0	1	0	0	0	0	0
13	BbatCR07	1	1	0	0	1	0	1	0	1	0	0	0	1	0	1	0	0	0	1	1	0	1	0	0	0	0	0	1	0	0	0	0	1	1	0	0	1	0	1	1	0	1	0	1	0	0	0	0
14	BbatCR08	0	1	1	1	0	0	0	1	1	1	1	0	1	0	1	0	0	1	1	1	0	0	0	1	0	1	1	1	0	0	0	0	1	0	0	0	1	0	1	0	1	0	0	0	0	0	0	0
15	BbatCR09	0	0	1	1	0	0	0	1	0	0	1	0	1	0	1	0	0	1	1	1	0	0	0	1	0	1	0	0	0	0	0	0	0	0	0	0	1	1	1	1	1	0	0	0	0	0	0	1
16	BbatCR10	1	1	1	0	1	1	0	1	0	0	1	0	0	1	1	1	0	0	1	1	0	1	0	1	0	0	0	1	0	0	0	0	1	1	0	1	1	1	1	1	0	0	0	1	0	0	0	0
17	BbatCR11	0	0	1	0	1	0	0	1	0	0	1	0	1	0	1	0	0	0	0	1	0	0	0	0	0	0	0	1	0	0	0	0	1	1	0	0	1	0	0	1	0	1	0	1	0	0	0	0
18	BbatCR13	0	0	1	0	1	1	0	1	1	1	1	0	0	0	1	0	0	0	1	1	0	1	0	1	0	1	1	1	0	0	0	0	1	1	1	1	0	1	1	1	1	0	1	0	0	0	0	0
19	BbatCR16	0	1	0	0	1	0	1	1	0	1	1	1	1	0	1	0	0	1	1	1	0	0	0	1	0	1	0	1	0	0	0	0	1	0	0	0	1	0	1	1	0	0	1	0	0	0	0	0
20	BbatCR21	1	0	1	0	1	0	1	1	1	0	0	0	1	0	1	0	0	0	1	1	0	0	0	0	0	0	0	0	1	0	0	0	1	1	0	0	1	0	1	1	0	1	1	0	0	0	1	0
21	BbatCR23	0	1	0	0	0	1	0	1	1	1	1	1	0	1	1	0	0	0	1	1	0	1	0	1	0	1	1	0	0	0	0	0	1	1	1	1	1	1	1	1	1	0	1	0	0	0	0	0
22	BbatCR24	0	1	0	0	0	1	0	1	1	1	1	1	0	1	1	0	1	0	1	1	0	1	0	1	0	1	1	0	1	0	0	0	1	1	1	1	1	1	1	1	0	0	1	0	0	0	0	0
23	BbatCR26	1	0	1	0	0	1	0	1	0	1	0	1	0	1	1	0	0	0	0	1	0	1	0	1	0	0	1	1	0	0	0	0	1	1	1	1	1	1	1	1	0	0	1	0	0	0	0	0
24	BbatCR27	1	0	1	0	0	1	0	1	1	0	1	1	1	1	1	0	0	0	0	1	0	0	0	1	0	0	0	1	0	0	0	0	1	1	1	1	1	1	0	1	0	1	0	0	0	0	0	0
25	BbatCR29	1	1	0	0	1	0	0	1	1	1	1	0	1	0	1	0	0	0	0	1	0	0	0	0	0	1	0	1	0	0	0	0	0	0	0	0	1	0	1	1	0	1	0	0	0	0	0	0
26	BbatCR33	1	0	1	1	0	1	0	1	0	1	1	1	1	0	1	0	1	1	1	1	0	1	0	1	0	1	1	1	0	1	0	0	1	1	1	0	1	1	1	1	1	0	1	0	0	0	0	0
27	Brucella sp. BCCN84.3	1	1	1	0	1	0	0	1	1	1	1	1	1	0	1	0	0	1	1	1	0	0	0	1	0	1	0	0	0	0	0	0	0	0	1	0	1	1	1	1	0	0	0	0	0	0	0	0
[truncated: 340 more columns]
