# Supplementary material for: Virulent Brucella nosferati infecting Desmodus rotundus has emerging potential due to the broad foraging range of its bat host for humans and wild and domestic animals
Source: mSphere. 2023 Jul 5;8(4):e00061-23. doi: 10.1128/msphere.00061-23 (PMC10449500; doi:10.1128/msphere.00061-23)
Supplement: Dataset S3 — Genomic data and metadata of Brucella nosferati strains and other Brucella for phylogenetic reconstruction and genomic analyses. [file msphere.00061-23-s0007.xlsx]

## Sheet: Suplementary data set 3
A	MLVA16 data for phylogenetic reconstruction of B. nosferati strains and other Brucella
B	Metadata of WGS included in the phylogenetic reconstruction and for the omps Brucella trees
C	WGS SNPs Summary in comparison to B. suis 1330 as reference
D	Non-synonymous and synonumous subtitutions in B. nosferati as compare to B. suis 1330
E	The omp2a SNPs Summary in comparison to B. suis 1330 gene as reference
F	The omp2b SNPs summary in comparison to B. suis 1330 gene as reference

## Sheet: A
Consecutive	Cluster	Number	Species/Strain	Species/Strain	collection	strain	host	isolated_in	reference	group	year	lon	lat	Bruce06	Bruce08	Bruce11	Bruce12	Bruce42	Bruce43	Bruce45	Bruce55	Bruce18	Bruce19	Bruce21	Bruce04	Bruce07	Bruce09	Bruce16	Bruce30
1	I	18	B. canis	18B. canis	2006LeFleche#018	REF RM6/66 ATCC 23365	Dog	USA	Le Flèche2006 (http://www.biomedcentral.com/1471-2180/6/9)	B.canis	2006	-95.7129	37.0902	2	3	9	11	3	1	5	2	5	40	9	8	6	7	5	3
2	I	19	B. canis	19B. canis	2016complete037	HSK A52141	Dog	Hwasung, Geyonggi, Republic of Korea	GCA_000238195(https://www.ncbi.nlm.nih.gov/assembly/GCA_000238195.1)	B.canis	2011			2	3	9	11	3	1	5	2	5	40	9	5	5	7	8	3
3	I	101	B. canis	101B. canis	2006LeFleche#146	BfR 130	Dog	Greece	Le Flèche2006 (http://www.biomedcentral.com/1471-2180/6/9)	B.canis	2001	21.8243	39.0742	2	3	9	11	3	1	5	2	5	40	9	6	7	8	5	3
4	I	102	B. canis	102B. canis	2006LeFleche#147	BfR 132	Dog		Le Flèche2006 (http://www.biomedcentral.com/1471-2180/6/9)	B.canis	1976			2	3	9	11	3	1	5	2	6	40	9	7	5	9	7	3
5	I	103	B. canis	103B. canis	2006LeFleche#182	BCCN#87-66	Dog	Canada	Le Flèche2006 (http://www.biomedcentral.com/1471-2180/6/9)	B.canis	1987	-106.347	56.1304	2	3	9	11	3	1	5	2	5	40	9	8	6	10	5	3
6	I	104	B. canis	104B. canis	2006LeFleche#183	BCCN#96-105	Dog	Romania	Le Flèche2006 (http://www.biomedcentral.com/1471-2180/6/9)	B.canis	1996	24.9668	45.9432	2	3	9	11	3	1	5	2	5	40	9	7	6	7	7	3
7	I	105	B. canis	105B. canis	2006LeFleche#184	BCCN#96-107	Dog	Romania	Le Flèche2006 (http://www.biomedcentral.com/1471-2180/6/9)	B.canis	1996	24.9668	45.9432	2	3	9	11	3	1	5	2	5	40	9	8	6	6	6	3
8	I	107	B. canis	107B. canis	2006LeFleche#186	BCCN#97-3	Dog	France	Le Flèche2006 (http://www.biomedcentral.com/1471-2180/6/9)	B.canis	1997	2.21375	46.2276	2	3	9	11	3	1	5	2	5	40	9	7	6	10	7	3
9	I	108	B. suis bv4	108B. suis bv4	2006LeFleche#187	BCCN#3609 (BCCN#R28)	Caribou		Le Flèche2006 (http://www.biomedcentral.com/1471-2180/6/9)	B.suis biovar 4	2006			2	3	9	10	3	1	5	2	4	40	9	6	6	7	7	3
10	II	21	B. suis bv1	21B. suis bv1	2006LeFleche#012	REF 1330	Swine	USA	Le Flèche2006 (http://www.biomedcentral.com/1471-2180/6/9)	B.suis biovar 1	2006	-95.7129	37.0902	2	3	6	10	4	1	5	2	4	38	9	6	6	5	5	3
11	II	37	B. suis bv1	37B. suis bv1	2006LeFleche#022	BCCN#87-68	unknown	Portugal	Le Flèche2006 (http://www.biomedcentral.com/1471-2180/6/9)	B.suis biovar 1	1987	-8.22445	39.3999	2	3	6	10	4	1	5	2	4	38	9	4	6	7	5	3
12	II	38	B. suis bv1	38B. suis bv1	2006LeFleche#024	BCCN#87-72	unknown	Denmark	Le Flèche2006 (http://www.biomedcentral.com/1471-2180/6/9)	B.suis biovar 1	1987	9.50178	56.2639	2	3	6	10	4	1	5	2	5	38	9	5	6	8	5	3
13	II	39	B. suis bv1	39B. suis bv1	2006LeFleche#026	BCCN#87-87	unknown	Poland	Le Flèche2006 (http://www.biomedcentral.com/1471-2180/6/9)	B.suis biovar 1	1987	19.1451	51.9194	2	3	6	10	4	1	5	2	4	38	9	7	7	8	5	3
14	II	40	B. suis bv1	40B. suis bv1	2006LeFleche#028	BCCN#87-89	Swine	USA	Le Flèche2006 (http://www.biomedcentral.com/1471-2180/6/9)	B.suis biovar 1	1987	-95.7129	37.0902	2	3	6	10	4	1	5	2	4	38	9	6	5	7	3	3
15	II	41	B. suis bv1	41B. suis bv1	2006LeFleche#030	BCCN#98-31	Swine	Argentina	Le Flèche2006 (http://www.biomedcentral.com/1471-2180/6/9)	B.suis biovar 1	1998	-63.6167	-38.4161	2	3	6	10	4	1	5	2	4	38	9	5	5	6	4	3
16	II	55	B. suis	55B. suis	2006LeFleche#078	BCCN#96-36	Swine	Argentina	Le Flèche2006 (http://www.biomedcentral.com/1471-2180/6/9)	B.suis biovar 1	1996	-63.6167	-38.4161	2	3	6	10	4	1	5	2	4	38	9	4	5	5	5	3
17	III	106	B. canis	106B. canis	2006LeFleche#185	BCCN#96-121	Dog		Le Flèche2006 (http://www.biomedcentral.com/1471-2180/6/9)	B.canis	1996			2	3	9	11	3	1	5	2	5	40	9	6	5	14	8	3
18	IV	15	B. melitensis	15B. melitensis	2016complete043	M5-90	Ovine	China	GCA_000192885(https://www.ncbi.nlm.nih.gov/assembly/GCA_000192885.1)	E. Mediterranean	2011			1	5	3	13	2	2	3	2	4	41	8	6	4	3	5	5
19	IV	57	B. melitensis bv1	57B. melitensis bv1	2006LeFleche#080	BCCN#75-478	Ovine	Israel	Le Flèche2006 (http://www.biomedcentral.com/1471-2180/6/9)	E. Mediterranean	1975	34.8516	31.0461	1	5	3	13	3	2	3	2	4	41	8	5	5	3	5	4
20	IV	66	B. melitensis bv3	66B. melitensis bv3	2006LeFleche#090	BCCN#96-31	Ovine	Israel	Le Flèche2006 (http://www.biomedcentral.com/1471-2180/6/9)	E. Mediterranean	1996	34.8516	31.0461	1	4	3	13	3	2	3	2	4	41	8	5	4	3	4	5
21	IV	68	B. melitensis bv3	68B. melitensis bv3	2006LeFleche#094	BCCN#90-112	Cattle	Greece	Le Flèche2006 (http://www.biomedcentral.com/1471-2180/6/9)	E. Mediterranean	1990	21.8243	39.0742	1	5	3	13	3	2	3	2	4	41	8	6	4	6	4	3
22	IV	71	B. melitensis	71B. melitensis	2006LeFleche#100	BCCN#94-49	Ovine	India	Le Flèche2006 (http://www.biomedcentral.com/1471-2180/6/9)	E. Mediterranean	1994	78.9629	20.5937	1	5	3	13	2	2	3	2	4	41	8	5	4	3	6	4
23	IV	95	B. melitensis bv2	95B. melitensis bv2	2006LeFleche#131	BfR 46	unknown	Bonn, Germany	Le Flèche2006 (http://www.biomedcentral.com/1471-2180/6/9)	E. Mediterranean	1999	7.09821	50.7374	1	5	3	13	3	2	3	2	4	41	8	6	4	4	7	3
24	IV	96	B. melitensis bv2	96B. melitensis bv2	2006LeFleche#133	BfR 51	Ovine	Meskane, Syria	Le Flèche2006 (http://www.biomedcentral.com/1471-2180/6/9)	E. Mediterranean	1990	40.0833	36.7667	1	5	3	13	3	2	3	2	4	43	8	4	4	3	5	4
25	IX	118	B. ceti	118B. ceti	2009Maquart#007	M181/97/1	AWSD	Scotland	Maquart2009 (http://www.biomedcentral.com/1471-2180/9/145)	B.ceti porpoise	1997	-4.20265	56.4907	2	5	8	7	3	2	5	1	4	45	9	7	5	3	5	5
26	IX	124	B. ceti	124B. ceti	2009Maquart#035	M515/96/2	porpoise	Scotland	Maquart2009 (http://www.biomedcentral.com/1471-2180/9/145)	B.ceti porpoise	1996	-4.20265	56.4907	2	5	8	7	3	2	5	1	4	45	9	4	6	5	5	4
27	IX	125	B. ceti	125B. ceti	2009Maquart#055	M23/03/4	porpoise	Scotland	Maquart2009 (http://www.biomedcentral.com/1471-2180/9/145)	B.ceti porpoise	2003	-4.20265	56.4907	2	5	8	7	3	2	5	1	4	45	9	7	5	3	4	5
28	IX	126	B. ceti	126B. ceti	2009Maquart#059	M61/05/1	AWSD	Scotland	Maquart2009 (http://www.biomedcentral.com/1471-2180/9/145)	B.ceti porpoise	2005	-4.20265	56.4907	2	5	8	7	3	2	5	1	4	45	9	5	6	3	7	6
29	IX	129	B. ceti	129B. ceti	2009Maquart#070	M103/99/2	porpoise	Scotland	Maquart2009 (http://www.biomedcentral.com/1471-2180/9/145)	B.ceti porpoise	1999	-4.20265	56.4907	2	5	8	7	3	2	5	1	4	45	9	5	5	3	6	5
30	IX	131	B. ceti	131B. ceti	2009Maquart#074	M12/00/3	porpoise	Scotland	Maquart2009 (http://www.biomedcentral.com/1471-2180/9/145)	B.ceti porpoise	2000	-4.20265	56.4907	2	5	8	7	3	2	5	1	4	45	9	8	6	3	3	4
31	IX	133	B. ceti	133B. ceti	2009Maquart#076	M117/01/1	porpoise	Scotland	Maquart2009 (http://www.biomedcentral.com/1471-2180/9/145)	B.ceti porpoise	2001	-4.20265	56.4907	2	5	8	7	3	2	5	1	4	45	9	4	5	4	4	4
32	IX	134	B. ceti	134B. ceti	2009Maquart#077	M130/02/2	porpoise	Scotland	Maquart2009 (http://www.biomedcentral.com/1471-2180/9/145)	B.ceti porpoise	2002	-4.20265	56.4907	2	5	8	7	3	2	5	1	4	45	9	4	5	3	5	4
33	IX	137	B. ceti	137B. ceti	2009Maquart#083	M116/03/2	porpoise	Scotland	Maquart2009 (http://www.biomedcentral.com/1471-2180/9/145)	B.ceti porpoise	2003	-4.20265	56.4907	2	5	8	7	3	2	5	1	4	45	9	6	5	3	12	6
34	IX	139	B. ceti	139B. ceti	2009Maquart#087	M195/03/10	porpoise	Scotland	Maquart2009 (http://www.biomedcentral.com/1471-2180/9/145)	B.ceti porpoise	2003	-4.20265	56.4907	1	5	8	7	3	2	5	1	4	45	9	7	4	3	6	4
35	IX	140	B. ceti	140B. ceti	2009Maquart#090	M120/05/1	porpoise	Scotland	Maquart2009 (http://www.biomedcentral.com/1471-2180/9/145)	B.ceti porpoise	2005	-4.20265	56.4907	2	5	8	7	3	2	5	1	4	45	9	7	5	3	5	5
36	IX	143	B. ceti	143B. ceti	2009Maquart#096	M83/01/4	porpoise	Scotland	Maquart2009 (http://www.biomedcentral.com/1471-2180/9/145)	B.ceti porpoise	2001	-4.20265	56.4907	2	5	8	7	3	2	5	1	4	45	9	5	5	3	7	8
37	IX	145	B. ceti	145B. ceti	2009Maquart#103	M181/07/7	porpoise	Scotland	Maquart2009 (http://www.biomedcentral.com/1471-2180/9/145)	B.ceti porpoise	2007	-4.20265	56.4907	2	5	8	7	3	2	5	1	4	45	9	5	5	3	6	7
38	IX	146	B. ceti	146B. ceti	2009Maquart#107	M217/03/4	porpoise	Scotland	Maquart2009 (http://www.biomedcentral.com/1471-2180/9/145)	B.ceti porpoise	2003	-4.20265	56.4907	2	5	8	7	3	2	5	1	4	45	9	5	6	3	6	5
39	IX	148	B. ceti	148B. ceti	2009Maquart#121	M54/07/11	porpoise	Scotland	Maquart2009 (http://www.biomedcentral.com/1471-2180/9/145)	B.ceti porpoise	2007	-4.20265	56.4907	2	5	8	7	3	2	5	1	4	45	9	6	6	3	4	5
40	IX	150	B. ceti	150B. ceti	2009Maquart#129	M199/04/3	porpoise	Scotland	Maquart2009 (http://www.biomedcentral.com/1471-2180/9/145)	B.ceti porpoise	2004	-4.20265	56.4907	2	5	8	7	3	2	5	1	4	45	9	5	6	3	7	6
41	V	16	B. abortus bv1	16B. abortus bv1	2016complete052	9-941	Cattle	Wyoming, USA	GCA_000008145(https://www.ncbi.nlm.nih.gov/assembly/GCA_000008145.1)	abortus C	2005			4	5	4	12	2	2	3	3	6	43	8	3	4	3	6	6
42	V	17	B. abortus bv1	17B. abortus bv1	2012Ferreira#300	REF 2308	Cattle	USA	Ferreira2012 (http://www.ncbi.nlm.nih.gov/pubmed/22905141)	abortus C	2012	-95.7129	37.0902	4	5	4	12	2	3	3	3	6	43	8	3	7	3	3	5
43	V	72	B. abortus bv1	72B. abortus bv1	2006LeFleche#101	BCCN#92-73	Cattle	Limoges, France	Le Flèche2006 (http://www.biomedcentral.com/1471-2180/6/9)	abortus C	1992	1.2611	45.8336	3	5	4	12	2	2	3	3	6	43	8	5	6	3	4	4
44	V	73	B. abortus bv1	73B. abortus bv1	2006LeFleche#102	BCCN#95-11	Cattle	Clermont-Ferrand, France	Le Flèche2006 (http://www.biomedcentral.com/1471-2180/6/9)	abortus C	1995	3.08703	45.7772	3	5	4	12	2	2	3	3	6	43	8	5	7	3	4	4
45	V	74	B. abortus bv1	74B. abortus bv1	2006LeFleche#103	BCCN#95-19	Chamois	Chambery, France	Le Flèche2006 (http://www.biomedcentral.com/1471-2180/6/9)	abortus C	1995	5.91778	45.5646	4	5	4	12	2	2	3	3	6	43	8	4	4	3	3	4
46	V	75	B. abortus bv1	75B. abortus bv1	2006LeFleche#104	BCCN#95-51	Cattle	Argentina	Le Flèche2006 (http://www.biomedcentral.com/1471-2180/6/9)	abortus C	1995	-63.6167	-38.4161	4	5	4	12	2	2	3	3	6	43	8	3	4	3	6	5
47	V	76	B. abortus bv1	76B. abortus bv1	2006LeFleche#105	BCCN#95-55	Cattle	Costa Rica	Le Flèche2006 (http://www.biomedcentral.com/1471-2180/6/9)	abortus C	1995	-83.7534	9.74892	4	5	4	12	2	2	3	3	6	43	8	3	4	3	3	5
48	V	77	B. abortus bv1	77B. abortus bv1	2006LeFleche#106	BCCN#96-62	Cattle	Sicilia, Italia	Le Flèche2006 (http://www.biomedcentral.com/1471-2180/6/9)	abortus C	1996	14.0154	37.6	4	5	4	12	2	2	3	3	4	43	8	4	4	3	3	4
49	V	78	B. abortus bv1	78B. abortus bv1	2006LeFleche#107	BCCN#V1	Cattle	USA	Le Flèche2006 (http://www.biomedcentral.com/1471-2180/6/9)	abortus C	2006	-95.7129	37.0902	4	5	4	12	2	2	3	3	6	43	8	3	5	3	3	5
50	V	79	B. abortus bv3	79B. abortus bv3	2006LeFleche#108	BCCN#91-90	Cattle	Greece	Le Flèche2006 (http://www.biomedcentral.com/1471-2180/6/9)	abortus C	1991	21.8243	39.0742	4	5	3	12	2	2	3	1	6	43	8	4	5	4	3	3
51	V	80	B. abortus bv3	80B. abortus bv3	2006LeFleche#109	BCCN#92-25	Cattle	La Roche-sur-Yon, France	Le Flèche2006 (http://www.biomedcentral.com/1471-2180/6/9)	abortus C	1992	-1.42644	46.6705	4	5	3	12	2	2	3	1	6	43	8	4	5	5	4	3
52	V	81	B. abortus bv3	81B. abortus bv3	2006LeFleche#110	BCCN#93-15	Cattle	Pamplona, Spain	Le Flèche2006 (http://www.biomedcentral.com/1471-2180/6/9)	abortus C	1993	-1.64827	42.8117	4	5	3	12	2	2	3	1	6	43	8	4	5	6	4	3
53	V	82	B. abortus bv3	82B. abortus bv3	2006LeFleche#112	BCCN#94-18	Cattle	Limoges, France	Le Flèche2006 (http://www.biomedcentral.com/1471-2180/6/9)	abortus C	1994	1.2611	45.8336	4	5	3	12	2	2	3	1	6	43	8	4	5	7	3	3
54	V	83	B. abortus bv3	83B. abortus bv3	2006LeFleche#114	BCCN#95-7	Cattle	Limoges, France	Le Flèche2006 (http://www.biomedcentral.com/1471-2180/6/9)	abortus C	1995	1.2611	45.8336	4	5	3	12	2	2	3	1	6	45	8	4	5	5	3	3
55	V	84	B. abortus bv4	84B. abortus bv4	2006LeFleche#116	BCCN#95-31	Cattle	Sicilia, Italia	Le Flèche2006 (http://www.biomedcentral.com/1471-2180/6/9)	abortus C	1995	14.0154	37.6	4	5	4	12	2	2	3	3	6	45	8	4	7	3	4	5
56	V	85	B. abortus bv9	85B. abortus bv9	2006LeFleche#118	BCCN#87-46	Cattle	Tarbes, France	Le Flèche2006 (http://www.biomedcentral.com/1471-2180/6/9)	abortus C	1987	0.078082	43.233	3	5	3	12	2	2	2	3	7	43	8	4	6	3	3	3
57	V	86	B. abortus	86B. abortus	2006LeFleche#120	BCCN#V5	Cattle	USA	Le Flèche2006 (http://www.biomedcentral.com/1471-2180/6/9)	abortus C	2006	-95.7129	37.0902	4	5	4	12	2	3	3	3	6	43	8	3	7	3	3	5
58	V	90	B. abortus bv6	90B. abortus bv6	2006LeFleche#124	BfR 7	Cattle	Tchad	Le Flèche2006 (http://www.biomedcentral.com/1471-2180/6/9)	abortus B	2006	18.7322	15.4542	3	5	4	11	2	2	3	3	6	41	8	6	4	3	8	4
59	V	91	B. abortus bv6	91B. abortus bv6	2006LeFleche#125	BfR 8	Cattle	Tchad	Le Flèche2006 (http://www.biomedcentral.com/1471-2180/6/9)	abortus B	2006	18.7322	15.4542	3	5	4	11	2	1	3	3	6	41	8	5	4	3	6	5
60	V	97	B. abortus bv1	97B. abortus bv1	2006LeFleche#135	BfR 95	Mouse		Le Flèche2006 (http://www.biomedcentral.com/1471-2180/6/9)	abortus C	2006			4	5	4	12	2	2	3	3	6	43	8	3	6	3	3	5
61	V	98	B. abortus bv1	98B. abortus bv1	2006LeFleche#137	BfR 97	Cattle	Zimbabwe	Le Flèche2006 (http://www.biomedcentral.com/1471-2180/6/9)	abortus C	2006	29.1549	-19.0154	4	5	4	12	2	2	3	1	6	43	8	3	4	3	3	6
62	V	99	B. abortus bv1	99B. abortus bv1	2006LeFleche#139	BfR 99	unknown	Bern, Switzerland	Le Flèche2006 (http://www.biomedcentral.com/1471-2180/6/9)	abortus C	1972	7.44461	46.9479	4	5	4	12	2	2	3	3	6	43	8	3	5	3	4	6
63	VI	9	B. neotomae	9B. neotomae	2006LeFleche#020	REF 5K33	rodent	USA	Le Flèche2006 (http://www.biomedcentral.com/1471-2180/6/9)	B.neotomae	2006	-95.7129	37.0902	4	5	4	13	4	3	5	1	6	41	9	3	6	3	6	3
64	VI	24	B. neotomae	24B. neotomae	PIET-UNA	bneohCR01	Human	Costa Rica	Emerg Infect Dis.(2017) 23(6). doi: 10.3201/eid2306.162018	B. neotomae	2011			4	5	4	13	4	3	5	1	6	42	9	3	4	3	6	3
65	VI	30	B. neotomae	30B. neotomae	DGA0139	BCCN#R34	rodent	Utah desert,USA	Stoenner HG, Lackman DB. Am J VetRes 1957;18:947-51	B.neotomae	1957	-111.094	39.321	3	5	4	13	4	3	5	1	6	41	9	3	4	3	5	3
66	VI	32	B. neotomae	32B. neotomae	DGA0141	BCCN#R36	rodent	Utah desert,USA	Stoenner HG, Lackman DB. Am J VetRes 1957;18:947-52	B.neotomae	1957	-111.094	39.321	3	5	4	13	4	2	5	1	6	41	9	4	7	6	5	3
67	VI	33	B. neotomae	33B. neotomae	DGA0142	BCCN#R37	rodent	Utah desert,USA	Stoenner HG, Lackman DB. Am J VetRes 1957;18:947-53	B.neotomae	1957	-111.094	39.321	4	5	4	13	4	2	5	1	6	41	9	4	7	6	5	3
68	VI	34	B. neotomae	34B. neotomae	DGA0143	BCCN#R38	rodent	Utah desert,USA	Stoenner HG, Lackman DB. Am J VetRes 1957;18:947-54	B.neotomae	1957	-111.094	39.321	3	5	4	13	4	2	5	1	6	41	9	4	7	6	5	3
69	VI	36	B. neotomae	36B. neotomae	DGA0145	BCCN#R40	rodent	Utah desert,USA	Stoenner HG, Lackman DB. Am J VetRes 1957;18:947-55	B.neotomae	1957	-111.094	39.321	1	5	4	13	4	3	5	1	6	41	9	3	4	3	5	3
70	VII	12	B. pinnipedialis	12B. pinnipedialis	2009Maquart#027	M2466/93/4	harbour seal	Scotland	Maquart2009 (http://www.biomedcentral.com/1471-2180/9/145)	B.pinnipedialis	1993	-4.20265	56.4907	3	5	6	13	3	2	5	2	7	43	9	4	5	6	3	3
71	VII	13	B. pinnipedialis	13B. pinnipedialis	2006LeFleche#019	REF Seal (B2/94 (BCCN 94-73)	common seal	Scotland	Le Flèche2006 (http://www.biomedcentral.com/1471-2180/6/9)	B.pinnipedialis	1994	-4.20265	56.4907	3	5	6	13	3	2	5	4	7	43	9	5	5	5	3	3
72	VII	116	B. pinnipedialis	116B. pinnipedialis	2009Maquart#001	M2533/93/1	harbour seal	Scotland	Maquart2009 (http://www.biomedcentral.com/1471-2180/9/145)	B.pinnipedialis	1993	-4.20265	56.4907	2	5	6	12	3	2	5	3	7	43	9	6	4	6	5	3
73	VII	117	B. pinnipedialis	117B. pinnipedialis	2009Maquart#003	M972/94/1	harbour seal	Scotland	Maquart2009 (http://www.biomedcentral.com/1471-2180/9/145)	B.pinnipedialis	1994	-4.20265	56.4907	3	5	6	13	3	2	5	4	7	43	9	7	5	5	3	3
74	VII	119	B. pinnipedialis	119B. pinnipedialis	2009Maquart#013	#8155	harbour seal	Germany	Maquart2009 (http://www.biomedcentral.com/1471-2180/9/145)	B.pinnipedialis	1999	10.4515	51.1657	3	5	6	13	3	2	5	4	7	43	9	5	4	5	3	3
75	VII	120	B. pinnipedialis	120B. pinnipedialis	2009Maquart#017	#8244	harbour seal	Germany	Maquart2009 (http://www.biomedcentral.com/1471-2180/9/145)	B.pinnipedialis	2000	10.4515	51.1657	3	5	6	13	3	2	5	4	7	43	9	5	5	7	4	3
76	VII	121	B. pinnipedialis	121B. pinnipedialis	2009Maquart#021	#11255	harbour seal	Germany	Maquart2009 (http://www.biomedcentral.com/1471-2180/9/145)	B.pinnipedialis	2002	10.4515	51.1657	3	5	6	13	3	2	5	4	7	43	9	5	6	4	3	3
77	VII	122	B. pinnipedialis	122B. pinnipedialis	2009Maquart#025	#11267	harbour seal	Germany	Maquart2009 (http://www.biomedcentral.com/1471-2180/9/145)	B.pinnipedialis	2004	10.4515	51.1657	3	5	6	13	3	2	5	4	7	43	9	2	5	5	3	3
78	VII	123	B. pinnipedialis	123B. pinnipedialis	2009Maquart#029	M339/94/1	harbour seal	Scotland	Maquart2009 (http://www.biomedcentral.com/1471-2180/9/145)	B.pinnipedialis	1994	-4.20265	56.4907	3	5	6	13	3	2	5	4	7	43	9	6	6	5	3	3
79	VII	132	B. pinnipedialis	132B. pinnipedialis	2009Maquart#075	M13/01/1	harbour seal	Scotland	Maquart2009 (http://www.biomedcentral.com/1471-2180/9/145)	B.pinnipedialis	2001	-4.20265	56.4907	3	5	6	13	3	2	5	4	7	43	9	7	5	6	3	3
80	VII	151	B. pinnipedialis	151B. pinnipedialis	2009Maquart#130	M4/06/4	gray seal	Scotland	Maquart2009 (http://www.biomedcentral.com/1471-2180/9/145)	B.pinnipedialis	2006	-4.20265	56.4907	2	5	6	13	3	2	5	3	7	43	9	6	4	7	5	3
81	VIII	59	B. melitensis bv2	59B. melitensis bv2	2006LeFleche#082	BCCN#77-6	Caprine	Nice, France	Le Flèche2006 (http://www.biomedcentral.com/1471-2180/6/9)	W. Mediterranean	1977	7.26559	43.696	3	5	3	13	1	1	3	3	7	43	8	5	5	12	4	3
82	VIII	62	B. melitensis bv2	62B. melitensis bv2	2006LeFleche#086	BCCN#95-33	Ovine	Sicilia, Italia	Le Flèche2006 (http://www.biomedcentral.com/1471-2180/6/9)	W. Mediterranean	1995	14.0154	37.6	3	5	3	13	1	1	3	3	7	43	8	5	5	7	7	3
83	VIII	63	B. melitensis bv3	63B. melitensis bv3	2006LeFleche#087	BCCN#91-243	Ovine	Tunisia	Le Flèche2006 (http://www.biomedcentral.com/1471-2180/6/9)	W. Mediterranean	1991	9.5375	33.8869	3	5	3	13	1	1	3	3	7	45	8	6	2	9	4	3
84	VIII	64	B. melitensis bv3	64B. melitensis bv3	2006LeFleche#088	BCCN#95-30	Ovine	Sicilia, Italia	Le Flèche2006 (http://www.biomedcentral.com/1471-2180/6/9)	W. Mediterranean	1995	14.0154	37.6	3	6	3	14	1	1	3	3	7	45	8	7	4	6	6	3
85	VIII	65	B. melitensis bv3	65B. melitensis bv3	2006LeFleche#089	BCCN#95-36	Caprine	Sicilia, Italia	Le Flèche2006 (http://www.biomedcentral.com/1471-2180/6/9)	W. Mediterranean	1995	14.0154	37.6	3	6	3	14	1	1	3	3	8	45	8	5	4	8	7	3
86	VIII	67	B. melitensis bv3	67B. melitensis bv3	2006LeFleche#092	BCCN#96-56	Ovine	Sicilia, Italia	Le Flèche2006 (http://www.biomedcentral.com/1471-2180/6/9)	W. Mediterranean	1996	14.0154	37.6	3	6	3	14	1	1	3	3	7	43	8	7	6	8	4	3
87	VIII	69	B. melitensis bv3	69B. melitensis bv3	2006LeFleche#096	BCCN#92-106a	unknown	Algeria	Le Flèche2006 (http://www.biomedcentral.com/1471-2180/6/9)	W. Mediterranean	1992	1.65963	28.0339	3	5	3	13	1	1	3	3	7	45	8	6	2	7	4	3
88	X	25	B. nosferati	25B. nosferati	Guzmán-Verri C et al., 20019	BCCN84.3	Dog	Costa Rica	Guzmán-Verri C et al., Front Vet Sci. 2019;6:175.	Brucella BCNN84.3 dog Costa Rica	1984	-83.7534	9.74892	2	5	3	12	3	1	3	2	5	36	9	9	6	7	10	4
89	X	153	B. nosferati	153 B. nosferati	PIET-UNA/SENASA	bbatCR01	Desmodus rotundus	Costa Rica	This work	B.nosferati Vampire bats	2020	-83.1876	8.72781	2	5	3	13	3	1	3	2	5	36	9	9	7	5	10	5
90	X	154	B. nosferati	154 B. nosferati	PIET-UNA/SENASA	bbatCR02	Desmodus rotundus	Costa Rica	This work	B.nosferati Vampire bats	2020	-83.1876	8.72781	2	5	3	13	3	1	3	2	5	36	9	9	7	5	10	5
91	X	155	B. nosferati	155 B. nosferati	PIET-UNA/SENASA	bbatCR03	Desmodus rotundus	Costa Rica	This work	B.nosferati Vampire bats	2020	-83.1876	8.72781	2	5	3	13	3	1	3	2	5	36	9	9	7	5	10	5
92	X	156	B. nosferati	156 B. nosferati	PIET-UNA/SENASA	bbatCR04	Desmodus rotundus	Costa Rica	This work	B.nosferati Vampire bats	2020	-83.1876	8.72781	2	5	3	13	3	1	3	2	5	36	9	9	7	5	10	5
93	X	157	B. nosferati	157 B. nosferati	PIET-UNA/SENASA	bbatCR05	Desmodus rotundus	Costa Rica	This work	B.nosferati Vampire bats	2020	-83.1876	8.72781	2	5	3	13	3	1	3	2	5	36	9	9	7	5	10	5
94	X	158	B. nosferati	158 B. nosferati	PIET-UNA/SENASA	bbatCR06	Desmodus rotundus	Costa Rica	This work	B.nosferati Vampire bats	2020	-83.1876	8.72781	2	5	3	13	3	1	3	2	5	36	9	9	7	5	10	5
95	X	159	B. nosferati	159 B. nosferati	PIET-UNA/SENASA	bbatCR07	Desmodus rotundus	Costa Rica	This work	B.nosferati Vampire bats	2020	-83.1876	8.72781	2	5	3	13	3	1	3	2	5	36	9	9	7	5	10	5
96	X	160	B. nosferati	160 B. nosferati	PIET-UNA/SENASA	bbatCR08	Desmodus rotundus	Costa Rica	This work	B.nosferati Vampire bats	2020	-83.1876	8.72781	2	5	3	13	3	1	3	2	5	36	9	9	7	5	10	5
97	X	161	B. nosferati	161 B. nosferati	PIET-UNA/SENASA	bbatCR09	Desmodus rotundus	Costa Rica	This work	B.nosferati Vampire bats	2020	-83.1876	8.72781	2	5	3	13	3	1	3	2	5	36	9	9	8	5	9	5
98	X	162	B. nosferati	162 B. nosferati	PIET-UNA/SENASA	bbatCR10	Desmodus rotundus	Costa Rica	This work	B.nosferati Vampire bats	2020	-83.1876	8.72781	2	5	3	13	3	1	3	2	5	36	9	9	8	5	9	5
99	X	163	B. nosferati	163 B. nosferati	PIET-UNA/SENASA	bbatCR11	Desmodus rotundus	Costa Rica	This work	B.nosferati Vampire bats	2020	-83.1876	8.72781	2	5	3	13	3	1	3	2	5	36	9	9	8	5	9	5
100	X	164	B. nosferati	164 B. nosferati	PIET-UNA/SENASA	bbatCR24	Desmodus rotundus	Costa Rica	This work	B.nosferati Vampire bats	2020	-83.1876	8.72781	2	5	3	13	3	1	3	2	5	36	9	9	7	5	10	5
101	X	165	B. nosferati	165 B. nosferati	PIET-UNA/SENASA	bbatCR23	Desmodus rotundus	Costa Rica	This work	B.nosferati Vampire bats	2020	-83.1876	8.72781	2	5	3	13	3	1	3	2	5	36	9	9	7	5	10	5
102	X	166	B. nosferati	166 B. nosferati	PIET-UNA/SENASA	bbatCR19	Desmodus rotundus	Costa Rica	This work	B.nosferati Vampire bats	2020	-83.1876	8.72781	2	5	3	13	3	1	3	2	5	36	9	9	7	5	10	5
103	X	167	B. nosferati	167 B. nosferati	PIET-UNA/SENASA	bbatCR16	Desmodus rotundus	Costa Rica	This work	B.nosferati Vampire bats	2020	-83.1876	8.72781	2	5	3	13	3	1	3	2	5	36	9	9	7	5	10	5
104	X	168	B. nosferati	168 B. nosferati	PIET-UNA/SENASA	bbatCR13	Desmodus rotundus	Costa Rica	This work	B.nosferati Vampire bats	2020	-83.1876	8.72781	2	5	3	13	3	1	3	2	5	36	9	9	7	5	10	5
105	X	169	B. nosferati	169 B. nosferati	PIET-UNA/SENASA	bbatCR29	Desmodus rotundus	Costa Rica	This work	B.nosferati Vampire bats	2020	-83.1876	8.72781	2	5	3	13	3	1	3	2	5	36	9	9	7	5	10	5
106	X	170	B. nosferati	170 B. nosferati	PIET-UNA/SENASA	bbatCR28	Desmodus rotundus	Costa Rica	This work	B.nosferati Vampire bats	2020	-83.1876	8.72781	2	5	3	13	3	1	3	2	5	36	9	9	7	5	10	5
107	X	171	B. nosferati	171 B. nosferati	PIET-UNA/SENASA	bbatCR27	Desmodus rotundus	Costa Rica	This work	B.nosferati Vampire bats	2020	-83.1876	8.72781	2	5	3	13	3	1	3	2	5	36	9	9	7	5	10	5
108	X	172	B. nosferati	172 B. nosferati	PIET-UNA/SENASA	bbatCR26	Desmodus rotundus	Costa Rica	This work	B.nosferati Vampire bats	2020	-83.1876	8.72781	2	5	3	13	3	1	3	2	5	36	9	9	7	5	10	5
109	X	173	B. nosferati	173 B. nosferati	PIET-UNA/SENASA	bbatCR25	Desmodus rotundus	Costa Rica	This work	B.nosferati Vampire bats	2020	-83.1876	8.72781	2	5	3	13	3	1	3	2	5	36	9	9	7	5	10	5
110	X	174	B. nosferati	174 B. nosferati	PIET-UNA/SENASA	bbatCR22	Desmodus rotundus	Costa Rica	This work	B.nosferati Vampire bats	2020	-83.1876	8.72781	2	5	3	13	3	1	3	2	5	36	9	9	7	5	10	5
111	X	175	B. nosferati	175 B. nosferati	PIET-UNA/SENASA	bbatCR19	Desmodus rotundus	Costa Rica	This work	B.nosferati Vampire bats	2020	-83.1876	8.72781	2	5	3	13	3	1	3	2	5	36	9	9	7	5	10	5
112	X	176	B. nosferati	176 B. nosferati	PIET-UNA/SENASA	bbatCR18	Desmodus rotundus	Costa Rica	This work	B.nosferati Vampire bats	2020	-83.1876	8.72781	2	5	3	13	3	1	3	2	5	36	9	9	7	5	10	5
113	X	177	B. nosferati	177 B. nosferati	PIET-UNA/SENASA	bbatCR17	Desmodus rotundus	Costa Rica	This work	B.nosferati Vampire bats	2020	-83.1876	8.72781	2	5	3	13	3	1	3	2	5	36	9	9	7	5	10	5
114	X	178	B. nosferati	178 B. nosferati	PIET-UNA/SENASA	bbatCR16	Desmodus rotundus	Costa Rica	This work	B.nosferati Vampire bats	2020	-83.1876	8.72781	2	5	3	13	3	1	3	2	5	36	9	9	7	5	10	5
115	X	179	B. nosferati	179 B. nosferati	PIET-UNA/SENASA	bbatCR14	Desmodus rotundus	Costa Rica	This work	B.nosferati Vampire bats	2020	-83.1876	8.72781	2	5	3	13	3	1	3	2	5	36	9	9	7	5	10	5
116	XI	2	B. papionis	2B. papionis	Whatmore2014#001	F8/08-60(T)	Baboon	Tanzania	Whatmore2013(http://www.ncbi.nlm.nih.gov/pubmed/25242540)	B.papionis	2006	34.8888	-6.36903	2	5	-1	16	2	2	5	3	6	36	9	2	2	3	5	11
117	XI	3	B. papionis	3B. papionis	Whatmore2014#002	F8/08-61	Baboon	Texas, USA	Whatmore2013(http://www.ncbi.nlm.nih.gov/pubmed/25242540)	B.papionis	2007	-99.9018	31.9686	2	5	-1	16	2	2	5	3	6	36	9	2	2	3	4	10
118	XII	127	B. pinnipedialis	127B. pinnipedialis	2009Maquart#066	22f-1	hooded seal	Norway	Maquart2009 (http://www.biomedcentral.com/1471-2180/9/145)	B.pinnipedialis	2002	8.46895	60.472	3	5	15	12	3	2	5	7	7	45	9	4	4	6	4	6
119	XII	128	B. pinnipedialis	128B. pinnipedialis	2009Maquart#068		hooded seal	Norway	Maquart2009 (http://www.biomedcentral.com/1471-2180/9/145)	B.pinnipedialis	2002	8.46895	60.472	3	5	15	12	3	2	5	7	7	45	9	4	4	5	5	4
120	XII	135	B. pinnipedialis	135B. pinnipedialis	2009Maquart#079	22a-2	hooded seal	Norway	Maquart2009 (http://www.biomedcentral.com/1471-2180/9/145)	B.pinnipedialis	2002	8.46895	60.472	3	5	15	12	3	2	5	7	7	45	9	4	4	6	4	6
121	XII	136	B. pinnipedialis	136B. pinnipedialis	2009Maquart#081	25a-1	hooded seal	Norway	Maquart2009 (http://www.biomedcentral.com/1471-2180/9/145)	B.pinnipedialis	2002	8.46895	60.472	3	5	15	12	3	2	5	7	7	45	9	3	4	5	6	4
122	XII	138	B. pinnipedialis	138B. pinnipedialis	2009Maquart#086	53c-1	hooded seal	Norway	Maquart2009 (http://www.biomedcentral.com/1471-2180/9/145)	B.pinnipedialis	2002	8.46895	60.472	3	5	15	12	3	2	5	7	7	45	9	4	4	7	6	6
123	XII	141	B. pinnipedialis	141B. pinnipedialis	2009Maquart#091	M603/99/7	hooded seal	Scotland	Maquart2009 (http://www.biomedcentral.com/1471-2180/9/145)	B.pinnipedialis	1999	-4.20265	56.4907	3	5	15	12	3	2	5	7	7	45	9	4	4	6	7	4
124	XIII	109	B. suis bv5	109B. suis bv5	2006LeFleche#188	BCCN#ELT80 (BCCN#R29)	unknown		Le Flèche2006 (http://www.biomedcentral.com/1471-2180/6/9)	B.suis biovar 5	2006			1	2	9	14	1	2	5	6	8	43	9	7	5	9	5	6
125	XIV	20	B. suis	20B. suis	2016assembled662	F4/06-146			SRR642819(http://www.ncbi.nlm.nih.gov/nuccore/SRR642819)	B.suis biovar 2	2016			-1	5	8	9	5	1	5	-1	5	38	9	-1	-1	-1	-1	7
126	XV	42	B. suis bv2	42B. suis bv2	2006LeFleche#032	BCCN#78-6	Hare	Metz, France	Le Flèche2006 (http://www.biomedcentral.com/1471-2180/6/9)	B.suis biovar 2	1978	6.1769	49.1197	2	4	8	14	6	1	5	2	6	43	9	12	5	13	2	11
127	XV	43	B. suis bv2	43B. suis bv2	2006LeFleche#034	BCCN#81-287	Swine	Strasbourg, France	Le Flèche2006 (http://www.biomedcentral.com/1471-2180/6/9)	B.suis biovar 2	1981	7.74788	48.5831	2	4	8	14	6	1	5	2	6	43	9	13	9	17	2	5
128	XV	44	B. suis bv2	44B. suis bv2	2006LeFleche#038	BCCN#84-22	Hare	Gap, France	Le Flèche2006 (http://www.biomedcentral.com/1471-2180/6/9)	B.suis biovar 2	1984	6.07976	44.5596	2	4	8	14	5	1	5	7	7	43	9	18	7	3	2	7
129	XV	45	B. suis bv2	45B. suis bv2	2006LeFleche#042	BCCN#89-155	Hare	Metz, France	Le Flèche2006 (http://www.biomedcentral.com/1471-2180/6/9)	B.suis biovar 2	1989	6.1769	49.1197	2	4	8	14	6	1	5	2	6	43	9	16	7	11	2	6
130	XV	46	B. suis bv2	46B. suis bv2	2006LeFleche#050	BCCN#98-95	Swine	Limoges, France	Le Flèche2006 (http://www.biomedcentral.com/1471-2180/6/9)	B.suis biovar 2	1998	1.2611	45.8336	2	4	8	14	6	1	5	6	6	43	9	6	9	16	2	10
131	XV	47	B. suis bv2	47B. suis bv2	2006LeFleche#057	BCCN#01-36	Swine	Huelva, Spain	Le Flèche2006 (http://www.biomedcentral.com/1471-2180/6/9)	B.suis biovar 2	2001	-6.94472	37.2614	2	5	8	9	5	1	5	4	6	38	9	20	9	13	2	5
132	XV	49	B. suis bv2	49B. suis bv2	2006LeFleche#061	BCCN#01-45	Swine	Salamanca, Spain	Le Flèche2006 (http://www.biomedcentral.com/1471-2180/6/9)	B.suis biovar 2	2001	-5.66354	40.9701	2	5	8	9	5	1	5	5	6	38	9	14	5	7	2	6
133	XV	50	B. suis bv2	50B. suis bv2	2006LeFleche#063	BCCN#01-51	Swine	Badajoz, Spain	Le Flèche2006 (http://www.biomedcentral.com/1471-2180/6/9)	B.suis biovar 2	2001	-6.97017	38.8801	2	5	8	9	5	1	5	5	6	38	9	9	5	14	2	7
134	XV	51	B. suis bv2	51B. suis bv2	2006LeFleche#066	BCCN#02-21	Swine	Gueret, France	Le Flèche2006 (http://www.biomedcentral.com/1471-2180/6/9)	B.suis biovar 2	2002	1.87145	46.1696	2	4	8	14	4	1	5	6	4	43	9	15	4	7	2	7
135	XV	52	B. suis bv2	52B. suis bv2	2006LeFleche#070	BCCN#02-48	Hare	Angers, France	Le Flèche2006 (http://www.biomedcentral.com/1471-2180/6/9)	B.suis biovar 2	2002	-0.563166	47.4784	2	4	8	14	6	1	5	2	6	43	9	9	5	8	2	6
136	XV	53	B. suis bv2	53B. suis bv2	2006LeFleche#074	BCCN#03-5	Swine	Moulins, France	Le Flèche2006 (http://www.biomedcentral.com/1471-2180/6/9)	B.suis biovar 2	2003	3.33442	46.5681	2	4	8	14	7	1	5	6	6	43	9	6	4	18	2	5
137	XV	54	B. suis bv2	54B. suis bv2	2006LeFleche#077	BCCN#02-42	Swine	Croatia	Le Flèche2006 (http://www.biomedcentral.com/1471-2180/6/9)	B.suis biovar 2	2002	15.2	45.1	2	5	8	14	5	1	5	7	4	43	9	10	5	3	2	8
138	XV	92	B. suis bv2	92B. suis bv2	2006LeFleche#126	BfR 9	Boar	Halle, Germany	Le Flèche2006 (http://www.biomedcentral.com/1471-2180/6/9)	B.suis biovar 2	2002	11.9688	51.497	2	4	8	14	6	1	5	6	7	43	9	13	7	20	2	10
139	XVI	1	B. inopinata	1B. inopinata	2010Scholz#001	BO1	Human	USA	Scholz2010 (http://ijs.sgmjournals.org/content/60/4/801.long)	B.inopinata	2008	-95.7129	37.0902	2	5	9	13	3	2	5	4	-1	40	-1	10	-1	3	3	-1
140	XVII	4	B. vulpis	4B. vulpis	2016complete002	F60			GCA_900000005(https://www.ncbi.nlm.nih.gov/assembly/GCA_900000005.1)		2016			3	5	20	9	2	2	3	2	6	38	-1	3	-1	3	-1	6
141	XVIII	22	B. ovis	22B. ovis	2016assembled788	IntaBari-2001-319-4082			SRR774643(http://www.ncbi.nlm.nih.gov/nuccore/SRR774643)	B.ovis	2016			-1	5	2	10	1	1	5	-1	3	7	9	6	-1	8	-1	1
142	XVIII	23	B. ovis	23B. ovis	2006LeFleche#011	REF BOW 63/290 (ATCC 25840)	Ovine	Australia	Le Flèche2006 (http://www.biomedcentral.com/1471-2180/6/9)	B.ovis	2006	133.775	-25.2744	3	5	2	10	1	1	5	2	3	7	9	6	7	7	6	2
143	XVIII	87	B. ovis	87B. ovis	2006LeFleche#121	BCCN#R22	Ovine	USA	Le Flèche2006 (http://www.biomedcentral.com/1471-2180/6/9)	B.ovis	2006	-95.7129	37.0902	3	5	2	10	1	1	5	2	3	7	9	9	9	9	14	2
144	XVIII	88	B. ovis	88B. ovis	2006LeFleche#122	BCCN#97-41	Ovine	Argentina	Le Flèche2006 (http://www.biomedcentral.com/1471-2180/6/9)	B.ovis	1997	-63.6167	-38.4161	3	5	2	10	1	1	5	2	3	-1	9	7	7	16	8	2
145	XVIII	89	B. ovis	89B. ovis	2006LeFleche#123	BCCN#98-46	Ovine	Argentina	Le Flèche2006 (http://www.biomedcentral.com/1471-2180/6/9)	B.ovis	1998	-63.6167	-38.4161	3	5	2	10	1	1	5	2	3	7	9	6	12	12	14	2
146	XVIII	110	B. ovis	110B. ovis	2006LeFleche#176	BfR 173	Ovine		Le Flèche2006 (http://www.biomedcentral.com/1471-2180/6/9)	B.ovis	1998			3	5	2	10	1	1	5	2	3	7	9	10	5	12	9	2
147	XVIII	111	B. ovis	111B. ovis	2006LeFleche#177	BfR 175	Ovine		Le Flèche2006 (http://www.biomedcentral.com/1471-2180/6/9)	B.ovis	1998			3	5	2	10	1	1	5	2	3	7	9	6	5	16	10	2
148	XVIII	112	B. ovis	112B. ovis	2006LeFleche#178	BfR 176	Ovine		Le Flèche2006 (http://www.biomedcentral.com/1471-2180/6/9)	B.ovis	1998			3	5	2	10	1	1	5	2	3	7	9	9	5	6	8	2
149	XVIII	113	B. ovis	113B. ovis	2006LeFleche#179	BfR 179	Ovine		Le Flèche2006 (http://www.biomedcentral.com/1471-2180/6/9)	B.ovis	1998			3	5	2	10	1	1	5	2	3	7	9	9	6	12	9	2
150	XVIII	114	B. ovis	114B. ovis	2006LeFleche#180	BfR 180	Ovine		Le Flèche2006 (http://www.biomedcentral.com/1471-2180/6/9)	B.ovis	1998			3	5	2	10	1	1	5	2	3	7	9	6	5	17	10	2
151	XVIII	115	B. ovis	115B. ovis	2006LeFleche#181	BfR 181	Ovine		Le Flèche2006 (http://www.biomedcentral.com/1471-2180/6/9)	B.ovis	1998			3	5	2	10	1	1	5	2	3	7	9	9	5	5	8	2
152	XIX	10	B. microti	10B. microti	2008Scholz#001	(IMB) 122 or CCM4915	common vole (Microtus arvalis)	Czech Republic	Scholz2008a (http://wwwnc.cdc.gov/eid/article/14/8/08-0286_article.htm)	B.microti	2008	15.473	49.8175	4	5	12	13	5	2	5	6	9	7	9	8	5	7	13	5
153	XIX	28	B. microti	28B. microti	2008Scholz#005	(IMB) 257	Red fox	Austria	Scholz2009 (http://www.ncbi.nlm.nih.gov/pubmed/18973444)	B.microti	2008	14.5501	47.5162	4	5	12	13	5	2	5	6	8	7	9	7	7	10	7	6
154	XIX	29	B. microti	29B. microti	2008Scholz#006	(IMB) 284	Red fox	Austria	Scholz2009 (http://www.ncbi.nlm.nih.gov/pubmed/18973444)	B.microti	2008	14.5501	47.5162	4	5	12	13	4	2	5	10	6	7	9	8	7	3	13	4

## Sheet: B
Consecutive	Species and strains	Host specie	Common name	Location	Date	Accession number
1	Brucella sp. BCCN 84.3	Canis familiaris	Domestic dog	Costa Rica	1984	ERS568777
2	Brucella melitensis 16M	Capra aegagrus	Goat	USA	1973	NC_003317.1 & NC_003318.1
3	Brucella melitensis M5-90	Capra spp.	Goat	China	1991	GCA_000192885.1
4	Brucella abortus 2308W	Bos taurus	Cow	USA	1940	ERS568782
5	Brucella neotomae 5K/33	Neotoma lepida	Wood rat	North America	1957	GCA_000158715.1
6	Brucella suis F4/06-146	Not known	Not known	Spain	2006	GCA_000365705.1
7	B. suis 513 bv. 5	Not known	Not known	Not known	Not known	GCA_000157755.1
8	B. suis F5/05-4 bv. 4	Sus scrofa	Domestic pig	France	Unknown	GCA_000371205.1
9	Brucella suis 1330	Sus scrofa	Domestic pig	No data are available	1976	NC_004310.3 & NC_004311.2
10	Brucella ceti dolphin type TE10759-12	Stenella coeruleoalba	Striped dolphin	Mediterranean, Apulia Coasline, Italy	2012	CP006896 & CP006897
11	Brucella ceti porposie type F23-97	Tursiops truncatus	Bottle nose dolphin	France	1997	NZ_AQKR00000000.1
12	Brucella pinnipedialis B2/94	Phoca vitulina	Common seal	Scotland	1994	NZ_ACFF00000000
13	Brucella canis ATCC 23365	Canis familiaris	Domestic dog	USA		NC_010103.1 & NC_010104.1
14	Brucella ovis IntaBari-2001-319-4082	Ovis aries	Ram	Argentina	2001	GCA_000365965.1
15	Brucella microti CCM 4915	Microtus arvalis	Common vole	South Moravia, Czech Republic	2000	NC_013119.1 & NC_013118.1
16	Brucella spp. F5-99	Tursiops truncatus	Bottle nose dolphin	USA, San Diego, California	1992	NZ_ACFF00000000
17	Brucella vulpis F60 BVF60	Vulpes vulpes	Red fox	Australia		GCA_900000005.1
18	Brucella inopinata BO1	Homo sapiens	Human	USA, Portland, Oregon	2005	GCA_000182725.1
19	Brucella spp. BO2	Homo sapiens	Human	Australia	ND	GCA_000177135.1
20	Brucella spp. 09RB8910	Pyxicephalus edulis	African bullfrog	Germany, Frankfurt	ND	NZ_CP019390
21	Brucella spp. 10RB9215	Pyxicephalus edulis	African bullfrog	Tanzania	ND	LT599047
22	Brucella spp. NF 2653	Melomys lutillus	Small climbing rat	Australia	ND	GCA_000177155.1
23	Brucella spp. 141012304	Taenuria lymma	Fantail ray	Germany	2014	GCA_900095155.1
24	Brucella papionis NVSL_07_0026	Papio spp.	Baboon	Texas, USA	2006	GCA_000163135.1
25	Brucella suis 5 BS5-B-513	Rodents	Mouselike	Caucasus	2012	B-Ref BS5-B-513.fasta
26	Brucella B207	Myotis blythii	Lesser mouse-eared bat	Caucasus	2012	SRR22424314
27	Brucella B48	Myotis blythii	Lesser mouse-eared bat	Caucasus	2012	SRR22424313
28	Brucella sp. BRSO-2021-230	Homo sapiens	Human	French Guiana	2020	CP074683, CP074684
29	Brucella sp. BRSO-2020-213	Homo sapiens	Human	French Guiana	2020	CP075601, CP075602
30	Ochrobactrum intermedium LMG3301	Soil	Soil	China, Wenzhou		NZ_ACQA00000000.1
31	Ochrobactrum anthropi ATCC49188	Homo sapiens	Human			NC_009667.1, NC_009668.1, NC_009669.1, NC_009670.1, NC_009671.1 & NC_009672.1
32	bbatCR01	Desmodus rotundus	Common vampire bat	Costa Rica	2020	SRR19147314
33	bbatCR02	Desmodus rotundus	Common vampire bat	Costa Rica	2020	SRR19147313
34	bbatCR03	Desmodus rotundus	Common vampire bat	Costa Rica	2020	SRR19147302; CP106870, CP106871
35	bbatCR04	Desmodus rotundus	Common vampire bat	Costa Rica	2020	SRR19147301
36	bbatCR05	Desmodus rotundus	Common vampire bat	Costa Rica	2020	SRR19147300
37	bbatCR06	Desmodus rotundus	Common vampire bat	Costa Rica	2020	SRR19147299
38	bbatCR07	Desmodus rotundus	Common vampire bat	Costa Rica	2020	SRR19147298
39	bbatCR08	Desmodus rotundus	Common vampire bat	Costa Rica	2020	SRR19147297
40	bbatCR09	Desmodus rotundus	Common vampire bat	Costa Rica	2020	SRR19147296
41	bbatCR10	Desmodus rotundus	Common vampire bat	Costa Rica	2020	SRR19147295
42	bbatCR11	Desmodus rotundus	Common vampire bat	Costa Rica	2020	SRR19147312
43	bbatCR13	Desmodus rotundus	Common vampire bat	Costa Rica	2021	SRR19147311
44	bbatCR16	Desmodus rotundus	Common vampire bat	Costa Rica	2021	SRR19147310
45	bbatCR21	Desmodus rotundus	Common vampire bat	Costa Rica	2021	SRR19147309
46	bbatCR23	Desmodus rotundus	Common vampire bat	Costa Rica	2021	SRR19147308
47	bbatCR24	Desmodus rotundus	Common vampire bat	Costa Rica	2021	SRR19147307
48	bbatCR26	Desmodus rotundus	Common vampire bat	Costa Rica	2021	SRR19147306
49	bbatCR27	Desmodus rotundus	Common vampire bat	Costa Rica	2021	SRR19147305
50	bbatCR29	Desmodus rotundus	Common vampire bat	Costa Rica	2021	SRR19147304
51	bbatCR33	Desmodus rotundus	Common vampire bat	Costa Rica	2021	SRR19147303

## Sheet: C
Strain	Percent Mapped	A->C	A->G	A->T	C->A	C->G	C->T	G->A	G->C	G->T	T->A	T->C	T->G	Total SNPs
Brucella spp. 09RB8910	93.2551	1526	11244	815	1535	1952	10684	12274	1877	1562	792	11045	1524	56830
Brucella spp. 10RB9215	92.822	1514	11147	796	1635	1961	11033	10808	1930	1585	776	11228	1466	55879
Brucella ovis IntaBari-2001-319-4082	95.5387	196	1273	101	218	202	1768	1723	175	200	91	1268	160	7375
Brucella spp. 141012304	91.5459	1576	11590	851	1731	2088	11625	11493	2034	1753	808	11606	1527	58682
Brucella abortus 2308W	97.0575	179	1244	100	366	201	1273	1347	193	335	121	1285	140	6784
Brucella sp. BCCN 84.3	97.753	188	1338	87	257	187	1492	1500	171	288	101	1358	146	7113
Brucella melitensis 16M	97.5948	198	1288	116	267	257	1507	1570	266	278	141	1342	193	7423
Brucella suis F4/06-146	98.326	131	829	72	107	248	907	986	246	103	80	873	115	4697
B. suis 513 bv. 5	57.2556	83	577	31	63	68	342	373	71	68	31	570	64	2341
B. suis F5/05-4 bv. 4	57.5294	82	441	41	67	149	495	539	138	68	41	451	57	2569
Brucella spp. BO2	90.0056	1537	11069	847	1661	2011	11200	12531	1932	1594	826	11136	1503	57847
Brucella canis ATCC 23365	98.7996	44	435	30	90	32	582	557	30	97	12	420	32	2361
Brucella ceti dolphin type TE10759-12	96.7531	140	1100	85	125	145	1181	1165	128	133	92	1124	117	5535
Brucella inopinata BO1	90.7368	1537	10989	832	1632	1928	11328	12657	1948	1659	793	11124	1428	57855
Brucella melitensis M5-90	84.0097	158	1071	86	204	185	1239	1268	203	214	115	1131	137	6011
Brucella microti CCM 4915	98.8436	120	1034	57	137	116	607	624	111	139	59	1033	100	4137
Brucella neotomae 5K/33	98.2529	162	1187	81	169	189	2544	2619	164	159	93	1177	127	8671
Brucella spp. NVSL_07_0026	97.3394	145	1111	57	131	131	1324	1298	120	167	67	1190	108	5849
Brucella pinnipedialis B2/94	98.0693	115	1023	54	74	104	637	654	90	93	62	1032	86	4024
Brucella vulpis F60 BVF60	90.6248	1488	10516	826	2247	1938	11829	11798	1919	2266	802	10557	1442	57628
Brucella ceti porposie type F23-97	98.4612	129	1068	62	93	108	955	960	107	117	61	1097	106	4863
Brucella spp. F5-99	96.8846	123	1018	53	84	111	816	871	99	98	63	1042	102	4480
Brucella spp. NF 2653	89.4104	1546	10611	759	1522	3367	11037	12452	1820	1489	789	10577	1509	57478
Brucella sp. BRSO-2021-230	98.1949	152	1038	62	136	140	844	916	132	143	68	1072	109	4812
Brucella sp. BRSO-2020-213	98.0437	153	1030	59	133	140	839	911	133	139	67	1058	110	4772
Brucella B207	98.2044	130	1037	60	97	131	607	668	140	108	65	1066	100	4209
Brucella B48	98.2174	130	1038	60	97	130	608	669	140	109	65	1066	101	4213
Ochrobactrum anthropi ATCC49188	63.9428	13231	41374	7317	18237	28502	44923	45642	27506	17807	7383	40804	12787	305513
Ochrobactrum intermedium LMG3301	64.1029	14825	45270	6606	15744	31740	36267	35967	31047	15465	6599	44697	14535	298762
bbatCR01	97.9317	186	1349	88	257	191	1508	1515	172	291	102	1374	147	7180
bbatCR02	97.9597	186	1352	88	256	188	1508	1516	172	293	102	1371	148	7180
bbatCR03	97.9448	186	1351	88	256	190	1509	1516	172	291	102	1373	147	7181
bbatCR04	97.956	186	1350	88	257	192	1509	1517	172	291	102	1374	149	7187
bbatCR05	97.9288	186	1350	88	257	190	1510	1514	172	290	101	1375	149	7182
bbatCR06	97.9677	186	1349	88	257	191	1510	1515	172	291	102	1374	149	7184
bbatCR07	97.9544	186	1349	88	257	190	1510	1514	172	291	102	1374	150	7183
bbatCR08	97.9507	188	1352	88	256	191	1511	1517	172	291	102	1377	149	7194
bbatCR09	97.9308	187	1351	88	257	191	1510	1518	172	291	101	1375	148	7189
bbatCR10	97.9587	186	1350	88	256	191	1510	1516	173	291	102	1374	150	7187
bbatCR11	97.9568	187	1351	88	257	190	1510	1516	172	292	102	1376	147	7188
bbatCR13	97.9567	186	1350	88	257	189	1510	1516	172	291	101	1375	150	7185
bbatCR16	97.9507	188	1350	88	256	190	1511	1517	172	291	102	1375	149	7189
bbatCR21	97.9487	187	1352	89	256	191	1508	1516	172	293	102	1373	149	7188
bbatCR23	97.9591	187	1352	89	255	192	1507	1516	172	293	102	1375	150	7190
bbatCR24	97.9421	187	1351	89	256	191	1507	1515	172	291	102	1373	147	7181
bbatCR26	97.9289	187	1349	88	256	191	1509	1516	172	291	101	1375	148	7183
bbatCR27	97.9296	186	1348	88	257	189	1509	1515	172	292	102	1373	148	7179
bbatCR29	97.9359	187	1351	88	257	190	1508	1518	172	291	102	1375	150	7189
bbatCR33	97.9388	186	1348	87	255	188	1510	1514	172	291	101	1376	149	7177	Total SNPs	558949

## Sheet: D
Position_in_alignment	Position_in_Bsuis1330	CDS/rRNA/tRNA/Intergenic	strand	CDS_name	product	Synonymous/Non-synonymous	Ref_base	SNP_base	Total	bbatCR01	bbatCR02	bbatCR03	bbatCR04	bbatCR05	bbatCR06	bbatCR07	bbatCR08	bbatCR09	bbatCR10	bbatCR11	bbatCR13	bbatCR16	bbatCR20	bbatCR21	bbatCR23	bbatCR24	bbatCR26	bbatCR27	bbatCR29	bbatCR33
158	158	Intergenic	-	-	-	-	C	T	21	T	T	T	T	T	T	T	T	T	T	T	T	T	T	T	T	T	T	T	T	T
497	497	Intergenic	-	-	-	-	A	G	21	G	G	G	G	G	G	G	G	G	G	G	G	G	G	G	G	G	G	G	G	G
1217	1217	CDS	1	dnaA	chromosomal replication initiation protein	N	A	G	21	G	G	G	G	G	G	G	G	G	G	G	G	G	G	G	G	G	G	G	G	G
1402	1402	CDS	1	dnaA	chromosomal replication initiation protein	N	A	C	21	C	C	C	C	C	C	C	C	C	C	C	C	C	C	C	C	C	C	C	C	C
2061	2061	CDS	1	dnaA	chromosomal replication initiation protein	S	A	G	21	G	G	G	G	G	G	G	G	G	G	G	G	G	G	G	G	G	G	G	G	G
4219	4219	CDS	1	recF	recombination protein F	S	T	C	21	C	C	C	C	C	C	C	C	C	C	C	C	C	C	C	C	C	C	C	C	C
5230	5230	CDS	1	moeB	molybdopterin biosynthesis protein MoeB	N	C	T	21	T	T	T	T	T	T	T	T	T	T	T	T	T	T	T	T	T	T	T	T	T
5656	5656	CDS	1	moeB	molybdopterin biosynthesis protein MoeB	N	T	C	21	C	C	C	C	C	C	C	C	C	C	C	C	C	C	C	C	C	C	C	C	C
5822	5822	CDS	1	moeB	molybdopterin biosynthesis protein MoeB	S	C	T	21	T	T	T	T	T	T	T	T	T	T	T	T	T	T	T	T	T	T	T	T	T
6286	6286	CDS	-1	BS1330_I0005	D-isomer specific 2-hydroxyacid dehydrogenase family protein	S	A	G	21	G	G	G	G	G	G	G	G	G	G	G	G	G	G	G	G	G	G	G	G	G
6318	6318	CDS	-1	BS1330_I0005	D-isomer specific 2-hydroxyacid dehydrogenase family protein	N	G	A	21	A	A	A	A	A	A	A	A	A	A	A	A	A	A	A	A	A	A	A	A	A
6783	6783	CDS	-1	BS1330_I0005	D-isomer specific 2-hydroxyacid dehydrogenase family protein	N	A	G	21	G	G	G	G	G	G	G	G	G	G	G	G	G	G	G	G	G	G	G	G	G
7005	7005	CDS	-1	BS1330_I0006	ABC transporter ATP-binding protein	S	A	G	21	G	G	G	G	G	G	G	G	G	G	G	G	G	G	G	G	G	G	G	G	G
8024	8024	CDS	-1	BS1330_I0006	ABC transporter ATP-binding protein	N	C	T	21	T	T	T	T	T	T	T	T	T	T	T	T	T	T	T	T	T	T	T	T	T
9517	9517	CDS	-1	BS1330_I0007	ABC transporter permease	N	G	T	21	T	T	T	T	T	T	T	T	T	T	T	T	T	T	T	T	T	T	T	T	T
10496	10496	CDS	-1	BS1330_I0008	ABC transporter permease	N	C	T	21	T	T	T	T	T	T	T	T	T	T	T	T	T	T	T	T	T	T	T	T	T
10732	10732	Intergenic	-	-	-	-	G	A	21	A	A	A	A	A	A	A	A	A	A	A	A	A	A	A	A	A	A	A	A	A
10772	10772	Intergenic	-	-	-	-	A	T	21	T	T	T	T	T	T	T	T	T	T	T	T	T	T	T	T	T	T	T	T	T
11081	11081	CDS	-1	BS1330_I0009	ABC transporter periplasmic substrate-binding protein	N	C	T	21	T	T	T	T	T	T	T	T	T	T	T	T	T	T	T	T	T	T	T	T	T
11133	11133	CDS	-1	BS1330_I0009	ABC transporter periplasmic substrate-binding protein	N	C	T	21	T	T	T	T	T	T	T	T	T	T	T	T	T	T	T	T	T	T	T	T	T
11313	11313	CDS	-1	BS1330_I0009	ABC transporter periplasmic substrate-binding protein	N	T	C	21	C	C	C	C	C	C	C	C	C	C	C	C	C	C	C	C	C	C	C	C	C
11455	11455	CDS	-1	BS1330_I0009	ABC transporter periplasmic substrate-binding protein	N	C	G	21	G	G	G	G	G	G	G	G	G	G	G	G	G	G	G	G	G	G	G	G	G
11456	11456	CDS	-1	BS1330_I0009	ABC transporter periplasmic substrate-binding protein	N	T	G	21	G	G	G	G	G	G	G	G	G	G	G	G	G	G	G	G	G	G	G	G	G
12010	12010	CDS	-1	BS1330_I0009	ABC transporter periplasmic substrate-binding protein	S	G	T	21	T	T	T	T	T	T	T	T	T	T	T	T	T	T	T	T	T	T	T	T	T
12838	12838	CDS	-1	BS1330_I0010	ABC transporter periplasmic substrate-binding protein	N	G	A	21	A	A	A	A	A	A	A	A	A	A	A	A	A	A	A	A	A	A	A	A	A
13823	13823	CDS	-1	BS1330_I0010	ABC transporter periplasmic substrate-binding protein	S	G	A	21	A	A	A	A	A	A	A	A	A	A	A	A	A	A	A	A	A	A	A	A	A
13943	13943	CDS	-1	BS1330_I0010	ABC transporter periplasmic substrate-binding protein	S	C	G	21	G	G	G	G	G	G	G	G	G	G	G	G	G	G	G	G	G	G	G	G	G
15047	15047	CDS	-1	BS1330_I0011	hypothetical protein	N	G	C	21	C	C	C	C	C	C	C	C	C	C	C	C	C	C	C	C	C	C	C	C	C
15272	15272	CDS	-1	BS1330_I0012	hypothetical protein	N	A	G	21	G	G	G	G	G	G	G	G	G	G	G	G	G	G	G	G	G	G	G	G	G
15373	15373	Intergenic	-	-	-	-	C	T	21	T	T	T	T	T	T	T	T	T	T	T	T	T	T	T	T	T	T	T	T	T
16138	16138	CDS	-1	BS1330_I0014	branched-chain amino acid ABC transporter substrate-binding protein	S	A	G	21	G	G	G	G	G	G	G	G	G	G	G	G	G	G	G	G	G	G	G	G	G
16266	16266	CDS	-1	BS1330_I0014	branched-chain amino acid ABC transporter substrate-binding protein	N	C	T	21	T	T	T	T	T	T	T	T	T	T	T	T	T	T	T	T	T	T	T	T	T
16374	16374	CDS	-1	BS1330_I0014	branched-chain amino acid ABC transporter substrate-binding protein	N	C	T	21	T	T	T	T	T	T	T	T	T	T	T	T	T	T	T	T	T	T	T	T	T
16540	16540	CDS	-1	BS1330_I0014	branched-chain amino acid ABC transporter substrate-binding protein	S	A	G	21	G	G	G	G	G	G	G	G	G	G	G	G	G	G	G	G	G	G	G	G	G
17085	17085	CDS	-1	BS1330_I0014	branched-chain amino acid ABC transporter substrate-binding protein	N	A	C	21	C	C	C	C	C	C	C	C	C	C	C	C	C	C	C	C	C	C	C	C	C
17912	17912	CDS	-1	BS1330_I0016	enoyl-CoA hydratase	N	G	A	21	A	A	A	A	A	A	A	A	A	A	A	A	A	A	A	A	A	A	A	A	A
18041	18041	CDS	-1	BS1330_I0016	enoyl-CoA hydratase	N	T	C	21	C	C	C	C	C	C	C	C	C	C	C	C	C	C	C	C	C	C	C	C	C
19239	19239	CDS	-1	BS1330_I0018	biotin carboxylase	S	C	T	21	T	T	T	T	T	T	T	T	T	T	T	T	T	T	T	T	T	T	T	T	T
19502	19502	CDS	-1	BS1330_I0018	biotin carboxylase	N	C	T	21	T	T	T	T	T	T	T	T	T	T	T	T	T	T	T	T	T	T	T	T	T
19527	19527	CDS	-1	BS1330_I0018	biotin carboxylase	S	G	A	21	A	A	A	A	A	A	A	A	A	A	A	A	A	A	A	A	A	A	A	A	A
19622	19622	CDS	-1	BS1330_I0018	biotin carboxylase	N	C	T	21	T	T	T	T	T	T	T	T	T	T	T	T	T	T	T	T	T	T	T	T	T
20100	20100	CDS	-1	BS1330_I0018	biotin carboxylase	S	G	A	21	A	A	A	A	A	A	A	A	A	A	A	A	A	A	A	A	A	A	A	A	A
20260	20260	CDS	-1	BS1330_I0018	biotin carboxylase	N	C	A	21	A	A	A	A	A	A	A	A	A	A	A	A	A	A	A	A	A	A	A	A	A
20988	20988	CDS	-1	BS1330_I0018	biotin carboxylase	S	T	C	21	C	C	C	C	C	C	C	C	C	C	C	C	C	C	C	C	C	C	C	C	C
21043	21043	CDS	-1	BS1330_I0018	biotin carboxylase	N	C	A	21	A	A	A	A	A	A	A	A	A	A	A	A	A	A	A	A	A	A	A	A	A
21319	21319	CDS	-1	BS1330_I0019	carboxyl transferase family protein	N	G	A	21	A	A	A	A	A	A	A	A	A	A	A	A	A	A	A	A	A	A	A	A	A
21454	21454	CDS	-1	BS1330_I0019	carboxyl transferase family protein	N	C	A	21	A	A	A	A	A	A	A	A	A	A	A	A	A	A	A	A	A	A	A	A	A
22623	22623	CDS	-1	BS1330_I0019	carboxyl transferase family protein	N	G	A	21	A	A	A	A	A	A	A	A	A	A	A	A	A	A	A	A	A	A	A	A	A
23486	23486	CDS	-1	ivd	isovaleryl-CoA dehydrogenase	N	G	A	21	A	A	A	A	A	A	A	A	A	A	A	A	A	A	A	A	A	A	A	A	A
23620	23620	CDS	-1	ivd	isovaleryl-CoA dehydrogenase	S	C	T	21	T	T	T	T	T	T	T	T	T	T	T	T	T	T	T	T	T	T	T	T	T
24013	24013	Intergenic	-	-	-	-	C	A	21	A	A	A	A	A	A	A	A	A	A	A	A	A	A	A	A	A	A	A	A	A
24052	24052	Intergenic	-	-	-	-	C	T	21	T	T	T	T	T	T	T	T	T	T	T	T	T	T	T	T	T	T	T	T	T
24177	24177	Intergenic	-	-	-	-	T	G	21	G	G	G	G	G	G	G	G	G	G	G	G	G	G	G	G	G	G	G	G	G
24465	24465	CDS	-1	BS1330_I0021	acetoacetyl-CoA synthetase	S	C	A	21	A	A	A	A	A	A	A	A	A	A	A	A	A	A	A	A	A	A	A	A	A
24617	24617	CDS	-1	BS1330_I0021	acetoacetyl-CoA synthetase	N	C	T	21	T	T	T	T	T	T	T	T	T	T	T	T	T	T	T	T	T	T	T	T	T
25382	25382	CDS	-1	BS1330_I0021	acetoacetyl-CoA synthetase	N	C	T	21	T	T	T	T	T	T	T	T	T	T	T	T	T	T	T	T	T	T	T	T	T
25743	25743	CDS	-1	BS1330_I0021	acetoacetyl-CoA synthetase	S	G	A	21	A	A	A	A	A	A	A	A	A	A	A	A	A	A	A	A	A	A	A	A	A
25970	25970	CDS	-1	BS1330_I0021	acetoacetyl-CoA synthetase	N	A	C	21	C	C	C	C	C	C	C	C	C	C	C	C	C	C	C	C	C	C	C	C	C
26589	26589	CDS	-1	BS1330_I0022	hypothetical protein	N	C	A	21	A	A	A	A	A	A	A	A	A	A	A	A	A	A	A	A	A	A	A	A	A
27959	27959	CDS	-1	BS1330_I0023	hypothetical protein	N	C	A	21	A	A	A	A	A	A	A	A	A	A	A	A	A	A	A	A	A	A	A	A	A
28434	28434	Intergenic	-	-	-	-	G	A	21	A	A	A	A	A	A	A	A	A	A	A	A	A	A	A	A	A	A	A	A	A
28815	28815	CDS	-1	BS1330_I0024	hypothetical protein	S	C	T	21	T	T	T	T	T	T	T	T	T	T	T	T	T	T	T	T	T	T	T	T	T
29050	29050	Intergenic	-	-	-	-	G	A	21	A	A	A	A	A	A	A	A	A	A	A	A	A	A	A	A	A	A	A	A	A
29123	29123	Intergenic	-	-	-	-	G	A	21	A	A	A	A	A	A	A	A	A	A	A	A	A	A	A	A	A	A	A	A	A
29269	29269	Intergenic	-	-	-	-	A	G	21	G	G	G	G	G	G	G	G	G	G	G	G	G	G	G	G	G	G	G	G	G
29431	29431	CDS	1	aroA	3-phosphoshikimate 1-carboxyvinyltransferase	N	A	G	21	G	G	G	G	G	G	G	G	G	G	G	G	G	G	G	G	G	G	G	G	G
30304	30304	CDS	1	aroA	3-phosphoshikimate 1-carboxyvinyltransferase	N	G	A	21	A	A	A	A	A	A	A	A	A	A	A	A	A	A	A	A	A	A	A	A	A
30677	30677	CDS	1	aroA	3-phosphoshikimate 1-carboxyvinyltransferase	S	A	G	21	G	G	G	G	G	G	G	G	G	G	G	G	G	G	G	G	G	G	G	G	G
30899	30899	CDS	1	cmk	cytidylate kinase	N	T	C	21	C	C	C	C	C	C	C	C	C	C	C	C	C	C	C	C	C	C	C	C	C
30944	30944	CDS	1	cmk	cytidylate kinase	N	G	A	21	A	A	A	A	A	A	A	A	A	A	A	A	A	A	A	A	A	A	A	A	A
31401	31401	Intergenic	-	-	-	-	G	A	21	A	A	A	A	A	A	A	A	A	A	A	A	A	A	A	A	A	A	A	A	A
32302	32302	CDS	1	rpsA	30S ribosomal protein S1	N	C	T	21	T	T	T	T	T	T	T	T	T	T	T	T	T	T	T	T	T	T	T	T	T
32645	32645	CDS	1	rpsA	30S ribosomal protein S1	N	G	A	21	A	A	A	A	A	A	A	A	A	A	A	A	A	A	A	A	A	A	A	A	A
33077	33077	CDS	1	rpsA	30S ribosomal protein S1	N	C	T	21	T	T	T	T	T	T	T	T	T	T	T	T	T	T	T	T	T	T	T	T	T
34502	34502	CDS	-1	BS1330_I0028	hypothetical protein	N	G	A	21	A	A	A	A	A	A	A	A	A	A	A	A	A	A	A	A	A	A	A	A	A
35197	35197	CDS	1	BS1330_I0029	LysR family transcriptional regulator	S	C	T	21	T	T	T	T	T	T	T	T	T	T	T	T	T	T	T	T	T	T	T	T	T
35198	35198	CDS	1	BS1330_I0029	LysR family transcriptional regulator	N	G	A	21	A	A	A	A	A	A	A	A	A	A	A	A	A	A	A	A	A	A	A	A	A
35526	35526	CDS	1	BS1330_I0029	LysR family transcriptional regulator	N	C	T	21	T	T	T	T	T	T	T	T	T	T	T	T	T	T	T	T	T	T	T	T	T
35827	35827	CDS	-1	BS1330_I0030	hypothetical protein	S	C	T	21	T	T	T	T	T	T	T	T	T	T	T	T	T	T	T	T	T	T	T	T	T
35952	35952	CDS	-1	BS1330_I0030	hypothetical protein	N	T	C	21	C	C	C	C	C	C	C	C	C	C	C	C	C	C	C	C	C	C	C	C	C
35987	35987	CDS	-1	BS1330_I0030	hypothetical protein	N	C	T	21	T	T	T	T	T	T	T	T	T	T	T	T	T	T	T	T	T	T	T	T	T
36057	36057	CDS	-1	BS1330_I0030	hypothetical protein	S	A	G	21	G	G	G	G	G	G	G	G	G	G	G	G	G	G	G	G	G	G	G	G	G
36702	36702	CDS	-1	BS1330_I0031	transglycosylase	S	G	A	21	A	A	A	A	A	A	A	A	A	A	A	A	A	A	A	A	A	A	A	A	A
37863	37863	CDS	-1	recR	recombination protein RecR	S	C	T	21	T	T	T	T	T	T	T	T	T	T	T	T	T	T	T	T	T	T	T	T	T
38088	38088	CDS	-1	recR	recombination protein RecR	S	G	A	21	A	A	A	A	A	A	A	A	A	A	A	A	A	A	A	A	A	A	A	A	A
38839	38839	CDS	-1	dnaX	DNA polymerase III subunits gamma and tau	S	A	G	21	G	G	G	G	G	G	G	G	G	G	G	G	G	G	G	G	G	G	G	G	G
39010	39010	CDS	-1	dnaX	DNA polymerase III subunits gamma and tau	S	T	C	21	C	C	C	C	C	C	C	C	C	C	C	C	C	C	C	C	C	C	C	C	C
39859	39859	CDS	-1	dnaX	DNA polymerase III subunits gamma and tau	S	C	A	21	A	A	A	A	A	A	A	A	A	A	A	A	A	A	A	A	A	A	A	A	A
39989	39989	CDS	-1	dnaX	DNA polymerase III subunits gamma and tau	N	T	C	21	C	C	C	C	C	C	C	C	C	C	C	C	C	C	C	C	C	C	C	C	C
41058	41058	CDS	1	BS1330_I0035	hypothetical protein	N	G	A	21	A	A	A	A	A	A	A	A	A	A	A	A	A	A	A	A	A	A	A	A	A
41114	41114	CDS	1	BS1330_I0035	hypothetical protein	N	A	G	21	G	G	G	G	G	G	G	G	G	G	G	G	G	G	G	G	G	G	G	G	G
41246	41246	Intergenic	-	-	-	-	T	C	21	C	C	C	C	C	C	C	C	C	C	C	C	C	C	C	C	C	C	C	C	C
41667	41667	CDS	1	BS1330_I0036	MutT/nudix family protein	N	A	G	21	G	G	G	G	G	G	G	G	G	G	G	G	G	G	G	G	G	G	G	G	G
41885	41885	CDS	1	BS1330_I0036	MutT/nudix family protein	S	T	C	21	C	C	C	C	C	C	C	C	C	C	C	C	C	C	C	C	C	C	C	C	C
42371	42371	CDS	-1	pheA	prephenate dehydratase	N	A	G	21	G	G	G	G	G	G	G	G	G	G	G	G	G	G	G	G	G	G	G	G	G
42707	42707	CDS	-1	pheA	prephenate dehydratase	N	C	T	21	T	T	T	T	T	T	T	T	T	T	T	T	T	T	T	T	T	T	T	T	T
43881	43881	CDS	-1	kdsB	3-deoxy-manno-octulosonate cytidylyltransferase	N	T	C	21	C	C	C	C	C	C	C	C	C	C	C	C	C	C	C	C	C	C	C	C	C
44265	44265	Intergenic	-	-	-	-	G	A	21	A	A	A	A	A	A	A	A	A	A	A	A	A	A	A	A	A	A	A	A	A
46115	46115	CDS	1	BS1330_I0041	hypothetical protein	S	A	G	21	G	G	G	G	G	G	G	G	G	G	G	G	G	G	G	G	G	G	G	G	G
46282	46282	Intergenic	-	-	-	-	G	A	21	A	A	A	A	A	A	A	A	A	A	A	A	A	A	A	A	A	A	A	A	A
47011	47011	CDS	1	cyoA	ubiquinol oxidase subunit II	N	G	C	21	C	C	C	C	C	C	C	C	C	C	C	C	C	C	C	C	C	C	C	C	C
48927	48927	CDS	1	qoxB	ubiquinol oxidase subunit I	S	A	G	21	G	G	G	G	G	G	G	G	G	G	G	G	G	G	G	G	G	G	G	G	G
49032	49032	CDS	1	qoxB	ubiquinol oxidase subunit I	S	C	T	21	T	T	T	T	T	T	T	T	T	T	T	T	T	T	T	T	T	T	T	T	T
49149	49149	CDS	1	qoxB	ubiquinol oxidase subunit I	S	T	G	21	G	G	G	G	G	G	G	G	G	G	G	G	G	G	G	G	G	G	G	G	G
49150	49150	CDS	1	qoxB	ubiquinol oxidase subunit I	N	T	G	21	G	G	G	G	G	G	G	G	G	G	G	G	G	G	G	G	G	G	G	G	G
49695	49695	CDS	1	BS1330_I0044	ubiquinol oxidase subunit III	S	T	C	21	C	C	C	C	C	C	C	C	C	C	C	C	C	C	C	C	C	C	C	C	C
49820	49820	CDS	1	BS1330_I0044	ubiquinol oxidase subunit III	N	A	C	21	C	C	C	C	C	C	C	C	C	C	C	C	C	C	C	C	C	C	C	C	C
50509	50509	CDS	1	qoxD	ubiquinol oxidase subunit IV	N	A	G	21	G	G	G	G	G	G	G	G	G	G	G	G	G	G	G	G	G	G	G	G	G
50775	50775	CDS	-1	BS1330_I0046	hypothetical protein	N	T	C	21	C	C	C	C	C	C	C	C	C	C	C	C	C	C	C	C	C	C	C	C	C
50853	50853	Intergenic	-	-	-	-	G	A	21	A	A	A	A	A	A	A	A	A	A	A	A	A	A	A	A	A	A	A	A	A
50866	50866	Intergenic	-	-	-	-	T	C	21	C	C	C	C	C	C	C	C	C	C	C	C	C	C	C	C	C	C	C	C	C
51279	51279	CDS	1	BS1330_I0047	hypothetical protein	N	A	G	21	G	G	G	G	G	G	G	G	G	G	G	G	G	G	G	G	G	G	G	G	G
51560	51560	CDS	1	BS1330_I0047	hypothetical protein	S	A	G	21	G	G	G	G	G	G	G	G	G	G	G	G	G	G	G	G	G	G	G	G	G
51903	51903	Intergenic	-	-	-	-	A	G	21	G	G	G	G	G	G	G	G	G	G	G	G	G	G	G	G	G	G	G	G	G
52532	52532	CDS	1	BS1330_I0048	hypothetical protein	N	C	T	20	T	T	T	T	T	T	T	T	T	T	T	T	T	N	T	T	T	T	T	T	T
52934	52934	CDS	1	BS1330_I0048	hypothetical protein	N	G	A	21	A	A	A	A	A	A	A	A	A	A	A	A	A	A	A	A	A	A	A	A	A
56423	56423	CDS	1	BS1330_I0049	hypothetical protein	S	T	C	21	C	C	C	C	C	C	C	C	C	C	C	C	C	C	C	C	C	C	C	C	C
57587	57587	CDS	1	BS1330_I0049	hypothetical protein	S	A	G	21	G	G	G	G	G	G	G	G	G	G	G	G	G	G	G	G	G	G	G	G	G
57624	57624	CDS	1	BS1330_I0049	hypothetical protein	N	T	C	21	C	C	C	C	C	C	C	C	C	C	C	C	C	C	C	C	C	C	C	C	C
58546	58546	CDS	1	BS1330_I0049	hypothetical protein	N	G	T	21	T	T	T	T	T	T	T	T	T	T	T	T	T	T	T	T	T	T	T	T	T
58756	58756	CDS	1	BS1330_I0049	hypothetical protein	N	C	T	21	T	T	T	T	T	T	T	T	T	T	T	T	T	T	T	T	T	T	T	T	T
59630	59630	CDS	1	BS1330_I0050	putative lipoprotein	S	C	T	21	T	T	T	T	T	T	T	T	T	T	T	T	T	T	T	T	T	T	T	T	T
60043	60043	CDS	-1	BS1330_I0052	hypothetical protein	S	G	T	21	T	T	T	T	T	T	T	T	T	T	T	T	T	T	T	T	T	T	T	T	T
60142	60142	CDS	-1	BS1330_I0052	hypothetical protein	N	T	C	21	C	C	C	C	C	C	C	C	C	C	C	C	C	C	C	C	C	C	C	C	C
60749	60749	Intergenic	-	-	-	-	C	T	21	T	T	T	T	T	T	T	T	T	T	T	T	T	T	T	T	T	T	T	T	T
60869	60869	CDS	-1	BS1330_I0053	hypothetical protein	S	G	A	21	A	A	A	A	A	A	A	A	A	A	A	A	A	A	A	A	A	A	A	A	A
62446	62446	CDS	-1	BS1330_I0055	hypothetical protein	N	G	A	21	A	A	A	A	A	A	A	A	A	A	A	A	A	A	A	A	A	A	A	A	A
62729	62729	Intergenic	-	-	-	-	C	G	12	G	N	G	G	N	G	N	G	G	G	N	N	N	G	N	G	G	G	G	N	N
62742	62742	Intergenic	-	-	-	-	G	C	21	C	C	C	C	C	C	C	C	C	C	C	C	C	C	C	C	C	C	C	C	C
62750	62750	Intergenic	-	-	-	-	G	C	21	C	C	C	C	C	C	C	C	C	C	C	C	C	C	C	C	C	C	C	C	C
63208	63208	CDS	-1	BS1330_I0056	glyoxalase family protein	N	T	C	21	C	C	C	C	C	C	C	C	C	C	C	C	C	C	C	C	C	C	C	C	C
65475	65475	CDS	-1	pgm	phosphoglucomutase	N	T	C	21	C	C	C	C	C	C	C	C	C	C	C	C	C	C	C	C	C	C	C	C	C
65769	65769	CDS	-1	pgm	phosphoglucomutase	N	G	A	21	A	A	A	A	A	A	A	A	A	A	A	A	A	A	A	A	A	A	A	A	A
68087	68087	CDS	1	BS1330_I0061	dienelactone hydrolase domain-containing protein	N	G	A	21	A	A	A	A	A	A	A	A	A	A	A	A	A	A	A	A	A	A	A	A	A
69159	69159	CDS	1	frcK	putative fructose transport system kinase	N	G	T	21	T	T	T	T	T	T	T	T	T	T	T	T	T	T	T	T	T	T	T	T	T
69581	69581	CDS	1	BS1330_I0063	fumarylacetoacetate hydrolase family protein	N	C	G	21	G	G	G	G	G	G	G	G	G	G	G	G	G	G	G	G	G	G	G	G	G
69982	69982	CDS	1	BS1330_I0063	fumarylacetoacetate hydrolase family protein	N	A	G	21	G	G	G	G	G	G	G	G	G	G	G	G	G	G	G	G	G	G	G	G	G
70517	70517	CDS	1	BS1330_I0065	hypothetical protein	S	A	G	21	G	G	G	G	G	G	G	G	G	G	G	G	G	G	G	G	G	G	G	G	G
71177	71177	CDS	1	BS1330_I0067	transglycosylase	N	C	T	21	T	T	T	T	T	T	T	T	T	T	T	T	T	T	T	T	T	T	T	T	T
71332	71332	CDS	1	BS1330_I0067	transglycosylase	S	C	A	21	A	A	A	A	A	A	A	A	A	A	A	A	A	A	A	A	A	A	A	A	A
71518	71518	CDS	1	BS1330_I0067	transglycosylase	S	G	T	21	T	T	T	T	T	T	T	T	T	T	T	T	T	T	T	T	T	T	T	T	T
71844	71844	CDS	1	BS1330_I0067	transglycosylase	N	T	C	21	C	C	C	C	C	C	C	C	C	C	C	C	C	C	C	C	C	C	C	C	C
73777	73777	CDS	-1	dnaE2	error-prone DNA polymerase	N	A	C	21	C	C	C	C	C	C	C	C	C	C	C	C	C	C	C	C	C	C	C	C	C
74618	74618	CDS	-1	dnaE2	error-prone DNA polymerase	N	C	T	21	T	T	T	T	T	T	T	T	T	T	T	T	T	T	T	T	T	T	T	T	T
75210	75210	CDS	-1	dnaE2	error-prone DNA polymerase	N	A	C	21	C	C	C	C	C	C	C	C	C	C	C	C	C	C	C	C	C	C	C	C	C
76303	76303	CDS	-1	BS1330_I0070	hypothetical protein	N	G	A	21	A	A	A	A	A	A	A	A	A	A	A	A	A	A	A	A	A	A	A	A	A
76483	76483	CDS	-1	BS1330_I0070	hypothetical protein	N	G	A	21	A	A	A	A	A	A	A	A	A	A	A	A	A	A	A	A	A	A	A	A	A
76541	76541	CDS	-1	BS1330_I0070	hypothetical protein	S	T	C	21	C	C	C	C	C	C	C	C	C	C	C	C	C	C	C	C	C	C	C	C	C
76721	76721	CDS	-1	BS1330_I0070	hypothetical protein	S	A	G	21	G	G	G	G	G	G	G	G	G	G	G	G	G	G	G	G	G	G	G	G	G
77820	77820	CDS	-1	BS1330_I0071	hypothetical protein	S	G	A	21	A	A	A	A	A	A	A	A	A	A	A	A	A	A	A	A	A	A	A	A	A
78164	78164	CDS	-1	BS1330_I0071	hypothetical protein	N	C	T	21	T	T	T	T	T	T	T	T	T	T	T	T	T	T	T	T	T	T	T	T	T
78264	78264	CDS	-1	BS1330_I0071	hypothetical protein	S	A	C	21	C	C	C	C	C	C	C	C	C	C	C	C	C	C	C	C	C	C	C	C	C
78428	78428	CDS	-1	BS1330_I0071	hypothetical protein	N	T	C	21	C	C	C	C	C	C	C	C	C	C	C	C	C	C	C	C	C	C	C	C	C
78446	78446	Intergenic	-	-	-	-	A	C	21	C	C	C	C	C	C	C	C	C	C	C	C	C	C	C	C	C	C	C	C	C
78454	78454	Intergenic	-	-	-	-	T	C	21	C	C	C	C	C	C	C	C	C	C	C	C	C	C	C	C	C	C	C	C	C
78729	78729	Intergenic	-	-	-	-	A	G	21	G	G	G	G	G	G	G	G	G	G	G	G	G	G	G	G	G	G	G	G	G
79214	79214	CDS	1	BS1330_I0072	outer membrane protein	SNOP/2	C	T	21	T	T	T	T	T	T	T	T	T	T	T	T	T	T	T	T	T	T	T	T	T
79219	79219	CDS	1	BS1330_I0072	outer membrane protein	S	C	A	21	A	A	A	A	A	A	A	A	A	A	A	A	A	A	A	A	A	A	A	A	A
79681	79681	CDS	1	BS1330_I0072	outer membrane protein	S	G	C	21	C	C	C	C	C	C	C	C	C	C	C	C	C	C	C	C	C	C	C	C	C
79684	79684	CDS	1	BS1330_I0072	outer membrane protein	N	A	C	21	C	C	C	C	C	C	C	C	C	C	C	C	C	C	C	C	C	C	C	C	C
79692	79692	CDS	1	BS1330_I0072	outer membrane protein	N	T	A	21	A	A	A	A	A	A	A	A	A	A	A	A	A	A	A	A	A	A	A	A	A
79696	79696	CDS	1	BS1330_I0072	outer membrane protein	S	T	C	21	C	C	C	C	C	C	C	C	C	C	C	C	C	C	C	C	C	C	C	C	C
79699	79699	CDS	1	BS1330_I0072	outer membrane protein	S	C	T	21	T	T	T	T	T	T	T	T	T	T	T	T	T	T	T	T	T	T	T	T	T
79700	79700	CDS	1	BS1330_I0072	outer membrane protein	N	T	G	21	G	G	G	G	G	G	G	G	G	G	G	G	G	G	G	G	G	G	G	G	G
79712	79712	CDS	1	BS1330_I0072	outer membrane protein	N	G	A	21	A	A	A	A	A	A	A	A	A	A	A	A	A	A	A	A	A	A	A	A	A
79716	79716	CDS	1	BS1330_I0072	outer membrane protein	N	C	T	21	T	T	T	T	T	T	T	T	T	T	T	T	T	T	T	T	T	T	T	T	T
79725	79725	CDS	1	BS1330_I0072	outer membrane protein	N	G	A	21	A	A	A	A	A	A	A	A	A	A	A	A	A	A	A	A	A	A	A	A	A
79734	79734	CDS	1	BS1330_I0072	outer membrane protein	N	T	C	21	C	C	C	C	C	C	C	C	C	C	C	C	C	C	C	C	C	C	C	C	C
79735	79735	CDS	1	BS1330_I0072	outer membrane protein	S	G	A	21	A	A	A	A	A	A	A	A	A	A	A	A	A	A	A	A	A	A	A	A	A
79738	79738	CDS	1	BS1330_I0072	outer membrane protein	S	C	T	21	T	T	T	T	T	T	T	T	T	T	T	T	T	T	T	T	T	T	T	T	T
79743	79743	CDS	1	BS1330_I0072	outer membrane protein	N	T	C	21	C	C	C	C	C	C	C	C	C	C	C	C	C	C	C	C	C	C	C	C	C
79759	79759	CDS	1	BS1330_I0072	outer membrane protein	S	C	T	21	T	T	T	T	T	T	T	T	T	T	T	T	T	T	T	T	T	T	T	T	T
79760	79760	CDS	1	BS1330_I0072	outer membrane protein	N	G	T	21	T	T	T	T	T	T	T	T	T	T	T	T	T	T	T	T	T	T	T	T	T
79761	79761	CDS	1	BS1330_I0072	outer membrane protein	N	G	C	21	C	C	C	C	C	C	C	C	C	C	C	C	C	C	C	C	C	C	C	C	C
79780	79780	CDS	1	BS1330_I0072	outer membrane protein	S	T	C	21	C	C	C	C	C	C	C	C	C	C	C	C	C	C	C	C	C	C	C	C	C
79802	79802	CDS	1	BS1330_I0072	outer membrane protein	N	C	T	21	T	T	T	T	T	T	T	T	T	T	T	T	T	T	T	T	T	T	T	T	T
79808	79808	CDS	1	BS1330_I0072	outer membrane protein	N	C	A	21	A	A	A	A	A	A	A	A	A	A	A	A	A	A	A	A	A	A	A	A	A
79811	79811	CDS	1	BS1330_I0072	outer membrane protein	N	A	G	21	G	G	G	G	G	G	G	G	G	G	G	G	G	G	G	G	G	G	G	G	G
79817	79817	CDS	1	BS1330_I0072	outer membrane protein	N	A	C	21	C	C	C	C	C	C	C	C	C	C	C	C	C	C	C	C	C	C	C	C	C
79819	79819	CDS	1	BS1330_I0072	outer membrane protein	N	G	T	21	T	T	T	T	T	T	T	T	T	T	T	T	T	T	T	T	T	T	T	T	T
79824	79824	CDS	1	BS1330_I0072	outer membrane protein	N	A	C	21	C	C	C	C	C	C	C	C	C	C	C	C	C	C	C	C	C	C	C	C	C
79825	79825	CDS	1	BS1330_I0072	outer membrane protein	N	G	T	21	T	T	T	T	T	T	T	T	T	T	T	T	T	T	T	T	T	T	T	T	T
79827	79827	CDS	1	BS1330_I0072	outer membrane protein	N	A	G	21	G	G	G	G	G	G	G	G	G	G	G	G	G	G	G	G	G	G	G	G	G
79840	79840	CDS	1	BS1330_I0072	outer membrane protein	S	T	C	21	C	C	C	C	C	C	C	C	C	C	C	C	C	C	C	C	C	C	C	C	C
79847	79847	CDS	1	BS1330_I0072	outer membrane protein	N	T	C	21	C	C	C	C	C	C	C	C	C	C	C	C	C	C	C	C	C	C	C	C	C
79864	79864	CDS	1	BS1330_I0072	outer membrane protein	S	C	G	21	G	G	G	G	G	G	G	G	G	G	G	G	G	G	G	G	G	G	G	G	G
79876	79876	CDS	1	BS1330_I0072	outer membrane protein	S	C	G	21	G	G	G	G	G	G	G	G	G	G	G	G	G	G	G	G	G	G	G	G	G
79938	79938	CDS	1	BS1330_I0072	outer membrane protein	N	C	T	21	T	T	T	T	T	T	T	T	T	T	T	T	T	T	T	T	T	T	T	T	T
79942	79942	CDS	1	BS1330_I0072	outer membrane protein	S	C	A	21	A	A	A	A	A	A	A	A	A	A	A	A	A	A	A	A	A	A	A	A	A
79945	79945	CDS	1	BS1330_I0072	outer membrane protein	S	C	T	21	T	T	T	T	T	T	T	T	T	T	T	T	T	T	T	T	T	T	T	T	T
79953	79953	CDS	1	BS1330_I0072	outer membrane protein	N	G	C	21	C	C	C	C	C	C	C	C	C	C	C	C	C	C	C	C	C	C	C	C	C
79957	79957	CDS	1	BS1330_I0072	outer membrane protein	N	A	T	21	T	T	T	T	T	T	T	T	T	T	T	T	T	T	T	T	T	T	T	T	T
80096	80096	CDS	1	BS1330_I0072	outer membrane protein	N	G	A	21	A	A	A	A	A	A	A	A	A	A	A	A	A	A	A	A	A	A	A	A	A
80359	80359	CDS	1	BS1330_I0072	outer membrane protein	S	T	C	21	C	C	C	C	C	C	C	C	C	C	C	C	C	C	C	C	C	C	C	C	C
80371	80371	CDS	1	BS1330_I0072	outer membrane protein	S	C	T	21	T	T	T	T	T	T	T	T	T	T	T	T	T	T	T	T	T	T	T	T	T
80648	80648	CDS	1	BS1330_I0072	outer membrane protein	N	G	A	21	A	A	A	A	A	A	A	A	A	A	A	A	A	A	A	A	A	A	A	A	A
82219	82219	CDS	-1	argG	argininosuccinate synthase	N	T	C	21	C	C	C	C	C	C	C	C	C	C	C	C	C	C	C	C	C	C	C	C	C
83784	83784	Intergenic	-	-	-	-	T	C	21	C	C	C	C	C	C	C	C	C	C	C	C	C	C	C	C	C	C	C	C	C
83861	83861	Intergenic	-	-	-	-	A	G	21	G	G	G	G	G	G	G	G	G	G	G	G	G	G	G	G	G	G	G	G	G
85168	85168	CDS	-1	BS1330_I0077	hypothetical protein	N	G	A	21	A	A	A	A	A	A	A	A	A	A	A	A	A	A	A	A	A	A	A	A	A
85329	85329	CDS	-1	BS1330_I0077	hypothetical protein	S	G	A	21	A	A	A	A	A	A	A	A	A	A	A	A	A	A	A	A	A	A	A	A	A
85661	85661	CDS	-1	BS1330_I0077	hypothetical protein	N	C	T	21	T	T	T	T	T	T	T	T	T	T	T	T	T	T	T	T	T	T	T	T	T
86275	86275	CDS	-1	BS1330_I0080	hypothetical protein	N	G	C	21	C	C	C	C	C	C	C	C	C	C	C	C	C	C	C	C	C	C	C	C	C
86768	86768	Intergenic	-	-	-	-	T	C	21	C	C	C	C	C	C	C	C	C	C	C	C	C	C	C	C	C	C	C	C	C
86791	86791	Intergenic	-	-	-	-	A	G	21	G	G	G	G	G	G	G	G	G	G	G	G	G	G	G	G	G	G	G	G	G
86794	86794	Intergenic	-	-	-	-	A	G	21	G	G	G	G	G	G	G	G	G	G	G	G	G	G	G	G	G	G	G	G	G
87308	87308	CDS	-1	BS1330_I0081	hypothetical protein	N	C	T	21	T	T	T	T	T	T	T	T	T	T	T	T	T	T	T	T	T	T	T	T	T
88165	88165	CDS	1	BS1330_I0083	phosphotyrosine protein phosphatase	N	G	A	21	A	A	A	A	A	A	A	A	A	A	A	A	A	A	A	A	A	A	A	A	A
88609	88609	CDS	-1	BS1330_I0084	hypothetical protein	N	C	T	21	T	T	T	T	T	T	T	T	T	T	T	T	T	T	T	T	T	T	T	T	T
88761	88761	CDS	-1	BS1330_I0084	hypothetical protein	S	G	T	21	T	T	T	T	T	T	T	T	T	T	T	T	T	T	T	T	T	T	T	T	T
91163	91163	CDS	1	BS1330_I0087	ABC transporter permease	N	G	A	21	A	A	A	A	A	A	A	A	A	A	A	A	A	A	A	A	A	A	A	A	A
91270	91270	CDS	1	BS1330_I0087	ABC transporter permease	N	A	G	21	G	G	G	G	G	G	G	G	G	G	G	G	G	G	G	G	G	G	G	G	G
91587	91587	CDS	1	BS1330_I0087	ABC transporter permease	S	A	G	21	G	G	G	G	G	G	G	G	G	G	G	G	G	G	G	G	G	G	G	G	G
91724	91724	CDS	1	BS1330_I0087	ABC transporter permease	N	G	A	21	A	A	A	A	A	A	A	A	A	A	A	A	A	A	A	A	A	A	A	A	A
92196	92196	CDS	1	BS1330_I0087	ABC transporter permease	S	G	A	21	A	A	A	A	A	A	A	A	A	A	A	A	A	A	A	A	A	A	A	A	A
92592	92592	CDS	1	BS1330_I0087	ABC transporter permease	S	C	A	21	A	A	A	A	A	A	A	A	A	A	A	A	A	A	A	A	A	A	A	A	A
93346	93346	CDS	1	BS1330_I0087	ABC transporter permease	N	A	G	21	G	G	G	G	G	G	G	G	G	G	G	G	G	G	G	G	G	G	G	G	G
94040	94040	CDS	1	BS1330_I0088	hypothetical protein	S	C	T	21	T	T	T	T	T	T	T	T	T	T	T	T	T	T	T	T	T	T	T	T	T
94567	94567	CDS	1	pat	phosphinothricin N-acetyltransferase	N	C	T	21	T	T	T	T	T	T	T	T	T	T	T	T	T	T	T	T	T	T	T	T	T
95350	95350	CDS	-1	BS1330_I0090	hypothetical protein	S	A	G	21	G	G	G	G	G	G	G	G	G	G	G	G	G	G	G	G	G	G	G	G	G
95714	95714	Intergenic	-	-	-	-	C	A	21	A	A	A	A	A	A	A	A	A	A	A	A	A	A	A	A	A	A	A	A	A
95837	95837	Intergenic	-	-	-	-	T	C	21	C	C	C	C	C	C	C	C	C	C	C	C	C	C	C	C	C	C	C	C	C
95991	95991	Intergenic	-	-	-	-	T	C	21	C	C	C	C	C	C	C	C	C	C	C	C	C	C	C	C	C	C	C	C	C
95996	95996	Intergenic	-	-	-	-	C	T	21	T	T	T	T	T	T	T	T	T	T	T	T	T	T	T	T	T	T	T	T	T
96340	96340	CDS	-1	BS1330_I0091	hypothetical protein	S	T	C	21	C	C	C	C	C	C	C	C	C	C	C	C	C	C	C	C	C	C	C	C	C
96366	96366	CDS	-1	BS1330_I0091	hypothetical protein	N	G	A	21	A	A	A	A	A	A	A	A	A	A	A	A	A	A	A	A	A	A	A	A	A
96462	96462	CDS	-1	BS1330_I0091	hypothetical protein	N	T	C	21	C	C	C	C	C	C	C	C	C	C	C	C	C	C	C	C	C	C	C	C	C
96496	96496	CDS	-1	BS1330_I0091	hypothetical protein	S	T	C	21	C	C	C	C	C	C	C	C	C	C	C	C	C	C	C	C	C	C	C	C	C
97902	97902	CDS	-1	acnA	aconitate hydratase	N	T	C	21	C	C	C	C	C	C	C	C	C	C	C	C	C	C	C	C	C	C	C	C	C
98339	98339	CDS	-1	acnA	aconitate hydratase	N	A	G	21	G	G	G	G	G	G	G	G	G	G	G	G	G	G	G	G	G	G	G	G	G
98540	98540	CDS	-1	acnA	aconitate hydratase	N	C	G	21	G	G	G	G	G	G	G	G	G	G	G	G	G	G	G	G	G	G	G	G	G
99004	99004	CDS	-1	acnA	aconitate hydratase	S	A	G	21	G	G	G	G	G	G	G	G	G	G	G	G	G	G	G	G	G	G	G	G	G
99516	99516	CDS	-1	acnA	aconitate hydratase	N	T	C	21	C	C	C	C	C	C	C	C	C	C	C	C	C	C	C	C	C	C	C	C	C
100043	100043	Intergenic	-	-	-	-	C	T	21	T	T	T	T	T	T	T	T	T	T	T	T	T	T	T	T	T	T	T	T	T
100863	100863	CDS	1	ccmB	heme exporter protein CcmB	S	C	T	21	T	T	T	T	T	T	T	T	T	T	T	T	T	T	T	T	T	T	T	T	T
101538	101538	CDS	1	ccmC	heme exporter protein CcmC	S	T	C	21	C	C	C	C	C	C	C	C	C	C	C	C	C	C	C	C	C	C	C	C	C
101972	101972	CDS	1	ccmC	heme exporter protein CcmC	N	T	C	21	C	C	C	C	C	C	C	C	C	C	C	C	C	C	C	C	C	C	C	C	C
102990	102990	CDS	1	cycY	thioredoxin family thiol:disulfide interchange protein	N	T	C	21	C	C	C	C	C	C	C	C	C	C	C	C	C	C	C	C	C	C	C	C	C
103447	103447	CDS	-1	ilvD	dihydroxy-acid dehydratase	S	G	A	21	A	A	A	A	A	A	A	A	A	A	A	A	A	A	A	A	A	A	A	A	A
103623	103623	CDS	-1	ilvD	dihydroxy-acid dehydratase	N	A	G	21	G	G	G	G	G	G	G	G	G	G	G	G	G	G	G	G	G	G	G	G	G
104363	104363	CDS	-1	ilvD	dihydroxy-acid dehydratase	N	C	T	21	T	T	T	T	T	T	T	T	T	T	T	T	T	T	T	T	T	T	T	T	T
105719	105719	CDS	-1	BS1330_I0101	hypothetical protein	N	T	A	21	A	A	A	A	A	A	A	A	A	A	A	A	A	A	A	A	A	A	A	A	A
105854	105854	CDS	-1	BS1330_I0101	hypothetical protein	N	T	C	21	C	C	C	C	C	C	C	C	C	C	C	C	C	C	C	C	C	C	C	C	C
106309	106309	CDS	-1	BS1330_I0102	response regulator	N	G	C	21	C	C	C	C	C	C	C	C	C	C	C	C	C	C	C	C	C	C	C	C	C
106362	106362	CDS	-1	BS1330_I0102	response regulator	N	T	C	21	C	C	C	C	C	C	C	C	C	C	C	C	C	C	C	C	C	C	C	C	C
106907	106907	Intergenic	-	-	-	-	C	A	21	A	A	A	A	A	A	A	A	A	A	A	A	A	A	A	A	A	A	A	A	A
107628	107628	CDS	1	BS1330_I0104	hypothetical protein	S	A	G	21	G	G	G	G	G	G	G	G	G	G	G	G	G	G	G	G	G	G	G	G	G
108076	108076	CDS	-1	BS1330_I0105	hypothetical protein	N	C	T	21	T	T	T	T	T	T	T	T	T	T	T	T	T	T	T	T	T	T	T	T	T
108507	108507	CDS	-1	BS1330_I0105	hypothetical protein	N	A	G	21	G	G	G	G	G	G	G	G	G	G	G	G	G	G	G	G	G	G	G	G	G
108872	108872	CDS	1	BS1330_I0106	hypothetical protein	N	G	A	21	A	A	A	A	A	A	A	A	A	A	A	A	A	A	A	A	A	A	A	A	A
109950	109950	CDS	1	BS1330_I0107	sulfate ABC transporter substrate-binding protein	N	A	C	21	C	C	C	C	C	C	C	C	C	C	C	C	C	C	C	C	C	C	C	C	C
110542	110542	CDS	1	BS1330_I0107	sulfate ABC transporter substrate-binding protein	S	A	G	21	G	G	G	G	G	G	G	G	G	G	G	G	G	G	G	G	G	G	G	G	G
110967	110967	CDS	1	BS1330_I0108	sulfate ABC transporter, permease protein	N	G	A	21	A	A	A	A	A	A	A	A	A	A	A	A	A	A	A	A	A	A	A	A	A
111701	111701	CDS	1	BS1330_I0108	sulfate ABC transporter, permease protein	N	A	G	21	G	G	G	G	G	G	G	G	G	G	G	G	G	G	G	G	G	G	G	G	G
112113	112113	CDS	1	cysW-1	sulfate ABC transporter, permease protein	S	G	T	21	T	T	T	T	T	T	T	T	T	T	T	T	T	T	T	T	T	T	T	T	T
112181	112181	CDS	1	cysW-1	sulfate ABC transporter, permease protein	N	T	C	21	C	C	C	C	C	C	C	C	C	C	C	C	C	C	C	C	C	C	C	C	C
112527	112527	CDS	1	cysW-1	sulfate ABC transporter, permease protein	S	C	T	21	T	T	T	T	T	T	T	T	T	T	T	T	T	T	T	T	T	T	T	T	T
115775	115775	CDS	1	BS1330_I0111	cyclic beta 1-2 glucan synthetase	S	C	T	21	T	T	T	T	T	T	T	T	T	T	T	T	T	T	T	T	T	T	T	T	T
115938	115938	CDS	1	BS1330_I0111	cyclic beta 1-2 glucan synthetase	N	A	C	21	C	C	C	C	C	C	C	C	C	C	C	C	C	C	C	C	C	C	C	C	C
116592	116592	CDS	1	BS1330_I0111	cyclic beta 1-2 glucan synthetase	N	A	T	21	T	T	T	T	T	T	T	T	T	T	T	T	T	T	T	T	T	T	T	T	T
116678	116678	CDS	1	BS1330_I0111	cyclic beta 1-2 glucan synthetase	S	C	T	21	T	T	T	T	T	T	T	T	T	T	T	T	T	T	T	T	T	T	T	T	T
117331	117331	CDS	1	BS1330_I0111	cyclic beta 1-2 glucan synthetase	N	A	C	21	C	C	C	C	C	C	C	C	C	C	C	C	C	C	C	C	C	C	C	C	C
117616	117616	CDS	1	BS1330_I0111	cyclic beta 1-2 glucan synthetase	N	A	C	21	C	C	C	C	C	C	C	C	C	C	C	C	C	C	C	C	C	C	C	C	C
118903	118903	CDS	1	BS1330_I0111	cyclic beta 1-2 glucan synthetase	N	T	C	21	C	C	C	C	C	C	C	C	C	C	C	C	C	C	C	C	C	C	C	C	C
118904	118904	CDS	1	BS1330_I0111	cyclic beta 1-2 glucan synthetase	N	G	A	21	A	A	A	A	A	A	A	A	A	A	A	A	A	A	A	A	A	A	A	A	A
119078	119078	CDS	1	BS1330_I0111	cyclic beta 1-2 glucan synthetase	S	T	C	21	C	C	C	C	C	C	C	C	C	C	C	C	C	C	C	C	C	C	C	C	C
119378	119378	CDS	1	BS1330_I0111	cyclic beta 1-2 glucan synthetase	S	A	G	21	G	G	G	G	G	G	G	G	G	G	G	G	G	G	G	G	G	G	G	G	G
119492	119492	CDS	1	BS1330_I0111	cyclic beta 1-2 glucan synthetase	S	T	C	21	C	C	C	C	C	C	C	C	C	C	C	C	C	C	C	C	C	C	C	C	C
119992	119992	CDS	1	BS1330_I0111	cyclic beta 1-2 glucan synthetase	N	T	C	21	C	C	C	C	C	C	C	C	C	C	C	C	C	C	C	C	C	C	C	C	C
120766	120766	CDS	1	BS1330_I0111	cyclic beta 1-2 glucan synthetase	N	G	A	21	A	A	A	A	A	A	A	A	A	A	A	A	A	A	A	A	A	A	A	A	A
120785	120785	CDS	1	BS1330_I0111	cyclic beta 1-2 glucan synthetase	S	T	C	21	C	C	C	C	C	C	C	C	C	C	C	C	C	C	C	C	C	C	C	C	C
121820	121820	CDS	1	BS1330_I0111	cyclic beta 1-2 glucan synthetase	S	C	T	21	T	T	T	T	T	T	T	T	T	T	T	T	T	T	T	T	T	T	T	T	T
122282	122282	CDS	1	BS1330_I0111	cyclic beta 1-2 glucan synthetase	S	T	C	21	C	C	C	C	C	C	C	C	C	C	C	C	C	C	C	C	C	C	C	C	C
122650	122650	CDS	1	BS1330_I0111	cyclic beta 1-2 glucan synthetase	N	G	A	21	A	A	A	A	A	A	A	A	A	A	A	A	A	A	A	A	A	A	A	A	A
124004	124004	CDS	1	pncB	nicotinate phosphoribosyltransferase	N	G	A	21	A	A	A	A	A	A	A	A	A	A	A	A	A	A	A	A	A	A	A	A	A
124276	124276	CDS	-1	BS1330_I0113	PhzF family phenazine biosynthesis protein	S	A	G	21	G	G	G	G	G	G	G	G	G	G	G	G	G	G	G	G	G	G	G	G	G
125223	125223	CDS	-1	BS1330_I0114	hypothetical protein	N	G	A	21	A	A	A	A	A	A	A	A	A	A	A	A	A	A	A	A	A	A	A	A	A
126244	126244	CDS	-1	cscK	fructokinase	N	A	G	21	G	G	G	G	G	G	G	G	G	G	G	G	G	G	G	G	G	G	G	G	G
126403	126403	CDS	-1	cscK	fructokinase	N	C	T	21	T	T	T	T	T	T	T	T	T	T	T	T	T	T	T	T	T	T	T	T	T
126483	126483	CDS	-1	cscK	fructokinase	S	C	T	21	T	T	T	T	T	T	T	T	T	T	T	T	T	T	T	T	T	T	T	T	T
127391	127391	CDS	-1	BS1330_I0116	short chain dehydrogenase/reductase family oxidoreductase	N	C	T	21	T	T	T	T	T	T	T	T	T	T	T	T	T	T	T	T	T	T	T	T	T
127775	127775	CDS	-1	BS1330_I0116	short chain dehydrogenase/reductase family oxidoreductase	N	C	T	21	T	T	T	T	T	T	T	T	T	T	T	T	T	T	T	T	T	T	T	T	T
128322	128322	CDS	-1	BS1330_I0117	1A family penicillin-binding protein	S	C	T	21	T	T	T	T	T	T	T	T	T	T	T	T	T	T	T	T	T	T	T	T	T
128562	128562	CDS	-1	BS1330_I0117	1A family penicillin-binding protein	S	C	T	21	T	T	T	T	T	T	T	T	T	T	T	T	T	T	T	T	T	T	T	T	T
128615	128615	CDS	-1	BS1330_I0117	1A family penicillin-binding protein	N	T	C	21	C	C	C	C	C	C	C	C	C	C	C	C	C	C	C	C	C	C	C	C	C
128757	128757	CDS	-1	BS1330_I0117	1A family penicillin-binding protein	S	A	G	21	G	G	G	G	G	G	G	G	G	G	G	G	G	G	G	G	G	G	G	G	G
128916	128916	CDS	-1	BS1330_I0117	1A family penicillin-binding protein	S	A	G	21	G	G	G	G	G	G	G	G	G	G	G	G	G	G	G	G	G	G	G	G	G
130026	130026	CDS	-1	BS1330_I0117	1A family penicillin-binding protein	S	T	C	21	C	C	C	C	C	C	C	C	C	C	C	C	C	C	C	C	C	C	C	C	C
130253	130253	Intergenic	-	-	-	-	T	C	21	C	C	C	C	C	C	C	C	C	C	C	C	C	C	C	C	C	C	C	C	C
130569	130569	CDS	-1	BS1330_I0118	outer membrane protein	S	A	G	21	G	G	G	G	G	G	G	G	G	G	G	G	G	G	G	G	G	G	G	G	G
130733	130733	CDS	-1	BS1330_I0118	outer membrane protein	N	C	A	21	A	A	A	A	A	A	A	A	A	A	A	A	A	A	A	A	A	A	A	A	A
131202	131202	Intergenic	-	-	-	-	G	T	21	T	T	T	T	T	T	T	T	T	T	T	T	T	T	T	T	T	T	T	T	T
131236	131236	Intergenic	-	-	-	-	A	G	21	G	G	G	G	G	G	G	G	G	G	G	G	G	G	G	G	G	G	G	G	G
131565	131565	CDS	-1	BS1330_I0119	outer membrane protein	S	G	A	21	A	A	A	A	A	A	A	A	A	A	A	A	A	A	A	A	A	A	A	A	A
132757	132757	CDS	-1	BS1330_I0120	3'-5' exonuclease	N	T	C	21	C	C	C	C	C	C	C	C	C	C	C	C	C	C	C	C	C	C	C	C	C
133081	133081	CDS	-1	BS1330_I0121	hypothetical protein	N	C	T	21	T	T	T	T	T	T	T	T	T	T	T	T	T	T	T	T	T	T	T	T	T
134156	134156	CDS	-1	BS1330_I0121	hypothetical protein	S	G	A	21	A	A	A	A	A	A	A	A	A	A	A	A	A	A	A	A	A	A	A	A	A
135493	135493	CDS	1	polA	DNA polymerase I	N	G	C	21	C	C	C	C	C	C	C	C	C	C	C	C	C	C	C	C	C	C	C	C	C
136299	136299	CDS	1	polA	DNA polymerase I	S	G	A	21	A	A	A	A	A	A	A	A	A	A	A	A	A	A	A	A	A	A	A	A	A
138250	138250	CDS	1	BS1330_I0124	DEAD/DEAH box helicase	N	G	A	21	A	A	A	A	A	A	A	A	A	A	A	A	A	A	A	A	A	A	A	A	A
138418	138418	CDS	1	BS1330_I0124	DEAD/DEAH box helicase	N	C	G	21	G	G	G	G	G	G	G	G	G	G	G	G	G	G	G	G	G	G	G	G	G
139152	139152	CDS	1	BS1330_I0124	DEAD/DEAH box helicase	S	T	C	21	C	C	C	C	C	C	C	C	C	C	C	C	C	C	C	C	C	C	C	C	C
139401	139401	CDS	1	BS1330_I0124	DEAD/DEAH box helicase	S	C	T	1	N	N	N	N	N	N	N	N	N	N	N	N	N	T	N	N	N	N	N	N	N
140336	140336	CDS	-1	gyrB	DNA gyrase subunit B	N	C	T	21	T	T	T	T	T	T	T	T	T	T	T	T	T	T	T	T	T	T	T	T	T
140635	140635	CDS	-1	gyrB	DNA gyrase subunit B	N	A	G	21	G	G	G	G	G	G	G	G	G	G	G	G	G	G	G	G	G	G	G	G	G
140937	140937	CDS	-1	gyrB	DNA gyrase subunit B	S	T	C	21	C	C	C	C	C	C	C	C	C	C	C	C	C	C	C	C	C	C	C	C	C
140958	140958	CDS	-1	gyrB	DNA gyrase subunit B	S	C	T	21	T	T	T	T	T	T	T	T	T	T	T	T	T	T	T	T	T	T	T	T	T
141177	141177	CDS	-1	gyrB	DNA gyrase subunit B	S	G	A	21	A	A	A	A	A	A	A	A	A	A	A	A	A	A	A	A	A	A	A	A	A
142725	142725	Intergenic	-	-	-	-	T	C	21	C	C	C	C	C	C	C	C	C	C	C	C	C	C	C	C	C	C	C	C	C
143834	143834	CDS	-1	BS1330_I0128	hypothetical protein	N	C	T	21	T	T	T	T	T	T	T	T	T	T	T	T	T	T	T	T	T	T	T	T	T
143998	143998	CDS	-1	BS1330_I0128	hypothetical protein	S	C	A	21	A	A	A	A	A	A	A	A	A	A	A	A	A	A	A	A	A	A	A	A	A
145222	145222	Intergenic	-	-	-	-	G	A	21	A	A	A	A	A	A	A	A	A	A	A	A	A	A	A	A	A	A	A	A	A
145338	145338	Intergenic	-	-	-	-	T	C	21	C	C	C	C	C	C	C	C	C	C	C	C	C	C	C	C	C	C	C	C	C
145367	145367	Intergenic	-	-	-	-	G	A	21	A	A	A	A	A	A	A	A	A	A	A	A	A	A	A	A	A	A	A	A	A
145453	145453	Intergenic	-	-	-	-	C	T	21	T	T	T	T	T	T	T	T	T	T	T	T	T	T	T	T	T	T	T	T	T
145498	145498	Intergenic	-	-	-	-	A	G	21	G	G	G	G	G	G	G	G	G	G	G	G	G	G	G	G	G	G	G	G	G
145749	145749	Intergenic	-	-	-	-	G	A	21	A	A	A	A	A	A	A	A	A	A	A	A	A	A	A	A	A	A	A	A	A
146174	146174	Intergenic	-	-	-	-	T	C	21	C	C	C	C	C	C	C	C	C	C	C	C	C	C	C	C	C	C	C	C	C
146883	146883	Intergenic	-	-	-	-	C	T	21	T	T	T	T	T	T	T	T	T	T	T	T	T	T	T	T	T	T	T	T	T
147697	147697	Intergenic	-	-	-	-	G	A	21	A	A	A	A	A	A	A	A	A	A	A	A	A	A	A	A	A	A	A	A	A
148120	148120	Intergenic	-	-	-	-	C	T	21	T	T	T	T	T	T	T	T	T	T	T	T	T	T	T	T	T	T	T	T	T
148502	148502	Intergenic	-	-	-	-	G	A	21	A	A	A	A	A	A	A	A	A	A	A	A	A	A	A	A	A	A	A	A	A
148539	148539	Intergenic	-	-	-	-	G	A	21	A	A	A	A	A	A	A	A	A	A	A	A	A	A	A	A	A	A	A	A	A
148887	148887	CDS	1	BS1330_I0133	sensor histidine kinase	S	T	C	21	C	C	C	C	C	C	C	C	C	C	C	C	C	C	C	C	C	C	C	C	C
149460	149460	CDS	1	BS1330_I0133	sensor histidine kinase	S	G	A	21	A	A	A	A	A	A	A	A	A	A	A	A	A	A	A	A	A	A	A	A	A
150054	150054	CDS	1	BS1330_I0133	sensor histidine kinase	S	C	T	21	T	T	T	T	T	T	T	T	T	T	T	T	T	T	T	T	T	T	T	T	T
150130	150130	Intergenic	-	-	-	-	T	C	21	C	C	C	C	C	C	C	C	C	C	C	C	C	C	C	C	C	C	C	C	C
150140	150140	Intergenic	-	-	-	-	T	A	21	A	A	A	A	A	A	A	A	A	A	A	A	A	A	A	A	A	A	A	A	A
150196	150196	Intergenic	-	-	-	-	G	T	21	T	T	T	T	T	T	T	T	T	T	T	T	T	T	T	T	T	T	T	T	T
150477	150477	CDS	1	BS1330_I0134	IS711, transposase orfA	N	T	C	13	N	C	N	N	C	C	C	C	C	C	C	C	C	C	N	N	N	C	N	N	C
150557	150557	Intergenic	-	-	-	-	T	G	16	N	G	N	G	G	G	G	G	G	G	N	G	G	G	G	G	N	N	G	G	G
150641	150641	CDS	1	BS1330_I0135	IS711, transposase orfB	S	C	T	15	T	T	T	T	T	T	T	T	N	T	T	T	T	T	N	N	N	T	N	N	T
152733	152733	Intergenic	-	-	-	-	G	A	21	A	A	A	A	A	A	A	A	A	A	A	A	A	A	A	A	A	A	A	A	A
153137	153137	CDS	1	BS1330_I0139	putative lipoprotein	N	T	C	21	C	C	C	C	C	C	C	C	C	C	C	C	C	C	C	C	C	C	C	C	C
153755	153755	CDS	-1	BS1330_I0140	NifU-like protein	N	C	T	21	T	T	T	T	T	T	T	T	T	T	T	T	T	T	T	T	T	T	T	T	T
154351	154351	CDS	-1	BS1330_I0141	hypothetical protein	S	C	T	21	T	T	T	T	T	T	T	T	T	T	T	T	T	T	T	T	T	T	T	T	T
154425	154425	CDS	-1	BS1330_I0141	hypothetical protein	N	C	T	21	T	T	T	T	T	T	T	T	T	T	T	T	T	T	T	T	T	T	T	T	T
154667	154667	CDS	-1	BS1330_I0141	hypothetical protein	N	A	G	21	G	G	G	G	G	G	G	G	G	G	G	G	G	G	G	G	G	G	G	G	G
155718	155718	CDS	-1	trpS	tryptophanyl-tRNA synthetase	S	A	G	21	G	G	G	G	G	G	G	G	G	G	G	G	G	G	G	G	G	G	G	G	G
156599	156599	CDS	-1	mviN	virulence factor MviN	N	A	G	21	G	G	G	G	G	G	G	G	G	G	G	G	G	G	G	G	G	G	G	G	G
157138	157138	CDS	-1	mviN	virulence factor MviN	S	C	T	21	T	T	T	T	T	T	T	T	T	T	T	T	T	T	T	T	T	T	T	T	T
157610	157610	CDS	-1	BS1330_I0144	PII uridylyl-transferase	S	G	A	21	A	A	A	A	A	A	A	A	A	A	A	A	A	A	A	A	A	A	A	A	A
158077	158077	CDS	-1	BS1330_I0144	PII uridylyl-transferase	N	T	C	21	C	C	C	C	C	C	C	C	C	C	C	C	C	C	C	C	C	C	C	C	C
159812	159812	CDS	-1	BS1330_I0144	PII uridylyl-transferase	S	C	T	21	T	T	T	T	T	T	T	T	T	T	T	T	T	T	T	T	T	T	T	T	T
160559	160559	Intergenic	-	-	-	-	T	C	21	C	C	C	C	C	C	C	C	C	C	C	C	C	C	C	C	C	C	C	C	C
161231	161231	Intergenic	-	-	-	-	G	A	21	A	A	A	A	A	A	A	A	A	A	A	A	A	A	A	A	A	A	A	A	A
161591	161591	Intergenic	-	-	-	-	G	C	21	C	C	C	C	C	C	C	C	C	C	C	C	C	C	C	C	C	C	C	C	C
162351	162351	Intergenic	-	-	-	-	G	A	21	A	A	A	A	A	A	A	A	A	A	A	A	A	A	A	A	A	A	A	A	A
162745	162745	Intergenic	-	-	-	-	A	C	21	C	C	C	C	C	C	C	C	C	C	C	C	C	C	C	C	C	C	C	C	C
162799	162799	Intergenic	-	-	-	-	G	A	21	A	A	A	A	A	A	A	A	A	A	A	A	A	A	A	A	A	A	A	A	A
162872	162872	Intergenic	-	-	-	-	T	C	21	C	C	C	C	C	C	C	C	C	C	C	C	C	C	C	C	C	C	C	C	C
164146	164146	CDS	1	mutS	DNA mismatch repair protein MutS	S	G	A	21	A	A	A	A	A	A	A	A	A	A	A	A	A	A	A	A	A	A	A	A	A
164763	164763	CDS	1	mutS	DNA mismatch repair protein MutS	N	G	A	21	A	A	A	A	A	A	A	A	A	A	A	A	A	A	A	A	A	A	A	A	A
165721	165721	Intergenic	-	-	-	-	A	G	21	G	G	G	G	G	G	G	G	G	G	G	G	G	G	G	G	G	G	G	G	G
165836	165836	Intergenic	-	-	-	-	C	T	21	T	T	T	T	T	T	T	T	T	T	T	T	T	T	T	T	T	T	T	T	T
165930	165930	Intergenic	-	-	-	-	G	A	21	A	A	A	A	A	A	A	A	A	A	A	A	A	A	A	A	A	A	A	A	A
166570	166570	CDS	-1	BS1330_I0148	hypothetical protein	S	G	T	21	T	T	T	T	T	T	T	T	T	T	T	T	T	T	T	T	T	T	T	T	T
168649	168649	CDS	-1	BS1330_I0151	SAM dependent methyltransferase	N	T	C	21	C	C	C	C	C	C	C	C	C	C	C	C	C	C	C	C	C	C	C	C	C
169218	169218	CDS	-1	BS1330_I0151	SAM dependent methyltransferase	N	T	C	21	C	C	C	C	C	C	C	C	C	C	C	C	C	C	C	C	C	C	C	C	C
169568	169568	CDS	-1	BS1330_I0151	SAM dependent methyltransferase	N	C	G	21	G	G	G	G	G	G	G	G	G	G	G	G	G	G	G	G	G	G	G	G	G
169693	169693	Intergenic	-	-	-	-	A	G	21	G	G	G	G	G	G	G	G	G	G	G	G	G	G	G	G	G	G	G	G	G
170584	170584	CDS	-1	sppA	signal peptide peptidase SppA	S	T	C	21	C	C	C	C	C	C	C	C	C	C	C	C	C	C	C	C	C	C	C	C	C
171527	171527	Intergenic	-	-	-	-	A	G	21	G	G	G	G	G	G	G	G	G	G	G	G	G	G	G	G	G	G	G	G	G
171588	171588	Intergenic	-	-	-	-	C	T	21	T	T	T	T	T	T	T	T	T	T	T	T	T	T	T	T	T	T	T	T	T
171767	171767	Intergenic	-	-	-	-	T	C	21	C	C	C	C	C	C	C	C	C	C	C	C	C	C	C	C	C	C	C	C	C
172378	172378	CDS	1	BS1330_I0155	hypothetical protein	N	G	A	21	A	A	A	A	A	A	A	A	A	A	A	A	A	A	A	A	A	A	A	A	A
172924	172924	Intergenic	-	-	-	-	G	A	21	A	A	A	A	A	A	A	A	A	A	A	A	A	A	A	A	A	A	A	A	A
173399	173399	CDS	1	BS1330_I0156	hypothetical protein	N	A	G	21	G	G	G	G	G	G	G	G	G	G	G	G	G	G	G	G	G	G	G	G	G
173502	173502	CDS	1	BS1330_I0156	hypothetical protein	N	G	C	21	C	C	C	C	C	C	C	C	C	C	C	C	C	C	C	C	C	C	C	C	C
173913	173913	CDS	1	BS1330_I0157	ABC transporter ATP-binding protein	N	C	A	21	A	A	A	A	A	A	A	A	A	A	A	A	A	A	A	A	A	A	A	A	A
174341	174341	CDS	1	BS1330_I0157	ABC transporter ATP-binding protein	S	C	T	21	T	T	T	T	T	T	T	T	T	T	T	T	T	T	T	T	T	T	T	T	T
174975	174975	CDS	1	rpoN	RNA polymerase factor sigma-54	S	C	T	21	T	T	T	T	T	T	T	T	T	T	T	T	T	T	T	T	T	T	T	T	T
175458	175458	CDS	1	rpoN	RNA polymerase factor sigma-54	S	C	T	21	T	T	T	T	T	T	T	T	T	T	T	T	T	T	T	T	T	T	T	T	T
176038	176038	CDS	1	rpoN	RNA polymerase factor sigma-54	N	G	A	21	A	A	A	A	A	A	A	A	A	A	A	A	A	A	A	A	A	A	A	A	A
177013	177013	CDS	1	yfiA	ribosomal subunit interface protein	N	C	T	21	T	T	T	T	T	T	T	T	T	T	T	T	T	T	T	T	T	T	T	T	T
177760	177760	CDS	1	ptsN	PTS system nitrogen regulatory protein IIA	N	T	A	21	A	A	A	A	A	A	A	A	A	A	A	A	A	A	A	A	A	A	A	A	A
179389	179389	CDS	-1	BS1330_I0165	hypothetical protein	N	C	T	21	T	T	T	T	T	T	T	T	T	T	T	T	T	T	T	T	T	T	T	T	T
179515	179515	CDS	-1	BS1330_I0165	hypothetical protein	N	C	T	21	T	T	T	T	T	T	T	T	T	T	T	T	T	T	T	T	T	T	T	T	T
179887	179887	CDS	1	nth	endonuclease III	S	C	A	21	A	A	A	A	A	A	A	A	A	A	A	A	A	A	A	A	A	A	A	A	A
180197	180197	CDS	1	nth	endonuclease III	N	A	G	21	G	G	G	G	G	G	G	G	G	G	G	G	G	G	G	G	G	G	G	G	G
180526	180526	CDS	1	nth	endonuclease III	S	A	G	21	G	G	G	G	G	G	G	G	G	G	G	G	G	G	G	G	G	G	G	G	G
180808	180808	CDS	-1	BS1330_I0167	CysZ-like protein	N	G	A	21	A	A	A	A	A	A	A	A	A	A	A	A	A	A	A	A	A	A	A	A	A
180982	180982	CDS	-1	BS1330_I0167	CysZ-like protein	N	G	A	21	A	A	A	A	A	A	A	A	A	A	A	A	A	A	A	A	A	A	A	A	A
181090	181090	CDS	-1	BS1330_I0167	CysZ-like protein	N	A	G	21	G	G	G	G	G	G	G	G	G	G	G	G	G	G	G	G	G	G	G	G	G
181269	181269	CDS	-1	BS1330_I0167	CysZ-like protein	S	A	C	21	C	C	C	C	C	C	C	C	C	C	C	C	C	C	C	C	C	C	C	C	C
181278	181278	CDS	-1	BS1330_I0167	CysZ-like protein	S	T	C	21	C	C	C	C	C	C	C	C	C	C	C	C	C	C	C	C	C	C	C	C	C
182403	182403	CDS	1	BS1330_I0169	carbohydrate kinase	S	T	C	21	C	C	C	C	C	C	C	C	C	C	C	C	C	C	C	C	C	C	C	C	C
182841	182841	CDS	-1	BS1330_I0170	hypothetical protein	N	C	T	21	T	T	T	T	T	T	T	T	T	T	T	T	T	T	T	T	T	T	T	T	T
182931	182931	CDS	-1	BS1330_I0170	hypothetical protein	N	C	A	21	A	A	A	A	A	A	A	A	A	A	A	A	A	A	A	A	A	A	A	A	A
183142	183142	CDS	-1	BS1330_I0170	hypothetical protein	S	G	C	21	C	C	C	C	C	C	C	C	C	C	C	C	C	C	C	C	C	C	C	C	C
183294	183294	Intergenic	-	-	-	-	T	C	21	C	C	C	C	C	C	C	C	C	C	C	C	C	C	C	C	C	C	C	C	C
183328	183328	Intergenic	-	-	-	-	C	G	21	G	G	G	G	G	G	G	G	G	G	G	G	G	G	G	G	G	G	G	G	G
184393	184393	CDS	-1	hrcA	heat-inducible transcription repressor	S	G	A	21	A	A	A	A	A	A	A	A	A	A	A	A	A	A	A	A	A	A	A	A	A
184755	184755	CDS	-1	hrcA	heat-inducible transcription repressor	N	C	T	21	T	T	T	T	T	T	T	T	T	T	T	T	T	T	T	T	T	T	T	T	T
185332	185332	CDS	-1	hrcA	heat-inducible transcription repressor	N	C	T	21	T	T	T	T	T	T	T	T	T	T	T	T	T	T	T	T	T	T	T	T	T
185356	185356	Intergenic	-	-	-	-	C	T	21	T	T	T	T	T	T	T	T	T	T	T	T	T	T	T	T	T	T	T	T	T
185743	185743	CDS	1	rph	ribonuclease PH	N	G	T	21	T	T	T	T	T	T	T	T	T	T	T	T	T	T	T	T	T	T	T	T	T
185778	185778	CDS	1	rph	ribonuclease PH	N	T	C	21	C	C	C	C	C	C	C	C	C	C	C	C	C	C	C	C	C	C	C	C	C
186208	186208	CDS	1	rph	ribonuclease PH	N	C	T	21	T	T	T	T	T	T	T	T	T	T	T	T	T	T	T	T	T	T	T	T	T
186321	186321	Intergenic	-	-	-	-	G	A	21	A	A	A	A	A	A	A	A	A	A	A	A	A	A	A	A	A	A	A	A	A
186577	186577	CDS	1	BS1330_I0174	glyoxalase family protein	S	G	A	21	A	A	A	A	A	A	A	A	A	A	A	A	A	A	A	A	A	A	A	A	A
186584	186584	CDS	1	BS1330_I0174	glyoxalase family protein	N	T	C	21	C	C	C	C	C	C	C	C	C	C	C	C	C	C	C	C	C	C	C	C	C
187671	187671	CDS	1	BS1330_I0176	coproporphyrinogen III oxidase	N	C	A	21	A	A	A	A	A	A	A	A	A	A	A	A	A	A	A	A	A	A	A	A	A
189264	189264	CDS	1	BS1330_I0177	tetrapyrrole methylase family protein	N	C	T	21	T	T	T	T	T	T	T	T	T	T	T	T	T	T	T	T	T	T	T	T	T
189735	189735	CDS	1	BS1330_I0178	hypothetical protein	S	T	C	21	C	C	C	C	C	C	C	C	C	C	C	C	C	C	C	C	C	C	C	C	C
190019	190019	Intergenic	-	-	-	-	C	T	21	T	T	T	T	T	T	T	T	T	T	T	T	T	T	T	T	T	T	T	T	T
190539	190539	CDS	1	cysG	siroheme synthase	S	T	C	21	C	C	C	C	C	C	C	C	C	C	C	C	C	C	C	C	C	C	C	C	C
191057	191057	CDS	1	cysG	siroheme synthase	N	A	G	21	G	G	G	G	G	G	G	G	G	G	G	G	G	G	G	G	G	G	G	G	G
191286	191286	CDS	1	cysG	siroheme synthase	S	C	T	21	T	T	T	T	T	T	T	T	T	T	T	T	T	T	T	T	T	T	T	T	T
192052	192052	CDS	1	cysI	sulfite reductase (NADPH) hemoprotein beta-component	S	C	T	21	T	T	T	T	T	T	T	T	T	T	T	T	T	T	T	T	T	T	T	T	T
192424	192424	CDS	1	cysI	sulfite reductase (NADPH) hemoprotein beta-component	S	G	A	21	A	A	A	A	A	A	A	A	A	A	A	A	A	A	A	A	A	A	A	A	A
192520	192520	CDS	1	cysI	sulfite reductase (NADPH) hemoprotein beta-component	S	C	A	21	A	A	A	A	A	A	A	A	A	A	A	A	A	A	A	A	A	A	A	A	A
192630	192630	CDS	1	cysI	sulfite reductase (NADPH) hemoprotein beta-component	N	C	T	21	T	T	T	T	T	T	T	T	T	T	T	T	T	T	T	T	T	T	T	T	T
193606	193606	CDS	1	cysI	sulfite reductase (NADPH) hemoprotein beta-component	S	T	C	21	C	C	C	C	C	C	C	C	C	C	C	C	C	C	C	C	C	C	C	C	C
193706	193706	CDS	1	cysH	phosphoadenosine phosphosulfate reductase	S	A	G	21	G	G	G	G	G	G	G	G	G	G	G	G	G	G	G	G	G	G	G	G	G
194793	194793	CDS	1	BS1330_I0183	hypothetical protein	S	C	T	21	T	T	T	T	T	T	T	T	T	T	T	T	T	T	T	T	T	T	T	T	T
194906	194906	CDS	1	BS1330_I0183	hypothetical protein	N	G	A	21	A	A	A	A	A	A	A	A	A	A	A	A	A	A	A	A	A	A	A	A	A
195001	195001	Intergenic	-	-	-	-	T	C	21	C	C	C	C	C	C	C	C	C	C	C	C	C	C	C	C	C	C	C	C	C
195013	195013	Intergenic	-	-	-	-	T	C	21	C	C	C	C	C	C	C	C	C	C	C	C	C	C	C	C	C	C	C	C	C
195772	195772	CDS	-1	ogt	methylated-DNA--protein-cysteine methyltransferase	N	C	T	21	T	T	T	T	T	T	T	T	T	T	T	T	T	T	T	T	T	T	T	T	T
195856	195856	CDS	-1	ogt	methylated-DNA--protein-cysteine methyltransferase	N	G	A	21	A	A	A	A	A	A	A	A	A	A	A	A	A	A	A	A	A	A	A	A	A
195967	195967	Intergenic	-	-	-	-	A	G	21	G	G	G	G	G	G	G	G	G	G	G	G	G	G	G	G	G	G	G	G	G
196483	196483	CDS	-1	BS1330_I0187	hypothetical protein	N	A	G	21	G	G	G	G	G	G	G	G	G	G	G	G	G	G	G	G	G	G	G	G	G
196579	196579	CDS	-1	BS1330_I0187	hypothetical protein	N	A	G	21	G	G	G	G	G	G	G	G	G	G	G	G	G	G	G	G	G	G	G	G	G
196990	196990	Intergenic	-	-	-	-	T	C	21	C	C	C	C	C	C	C	C	C	C	C	C	C	C	C	C	C	C	C	C	C
197052	197052	Intergenic	-	-	-	-	T	C	21	C	C	C	C	C	C	C	C	C	C	C	C	C	C	C	C	C	C	C	C	C
197954	197954	CDS	1	metH	B12-dependent methionine synthase	S	T	C	21	C	C	C	C	C	C	C	C	C	C	C	C	C	C	C	C	C	C	C	C	C
197982	197982	CDS	1	metH	B12-dependent methionine synthase	N	A	G	21	G	G	G	G	G	G	G	G	G	G	G	G	G	G	G	G	G	G	G	G	G
198331	198331	CDS	1	metH	B12-dependent methionine synthase	N	T	C	21	C	C	C	C	C	C	C	C	C	C	C	C	C	C	C	C	C	C	C	C	C
199162	199162	CDS	1	metH	B12-dependent methionine synthase	N	C	T	21	T	T	T	T	T	T	T	T	T	T	T	T	T	T	T	T	T	T	T	T	T
199317	199317	CDS	1	metH	B12-dependent methionine synthase	N	A	T	21	T	T	T	T	T	T	T	T	T	T	T	T	T	T	T	T	T	T	T	T	T
199880	199880	CDS	1	metH	B12-dependent methionine synthase	S	T	G	21	G	G	G	G	G	G	G	G	G	G	G	G	G	G	G	G	G	G	G	G	G
200103	200103	CDS	1	metH	B12-dependent methionine synthase	N	C	A	21	A	A	A	A	A	A	A	A	A	A	A	A	A	A	A	A	A	A	A	A	A
200216	200216	CDS	1	metH	B12-dependent methionine synthase	N	C	A	21	A	A	A	A	A	A	A	A	A	A	A	A	A	A	A	A	A	A	A	A	A
200457	200457	CDS	1	metH	B12-dependent methionine synthase	N	A	G	21	G	G	G	G	G	G	G	G	G	G	G	G	G	G	G	G	G	G	G	G	G
200546	200546	CDS	1	metH	B12-dependent methionine synthase	S	G	A	21	A	A	A	A	A	A	A	A	A	A	A	A	A	A	A	A	A	A	A	A	A
202416	202416	CDS	1	BS1330_I0191	aminotransferase	N	A	G	21	G	G	G	G	G	G	G	G	G	G	G	G	G	G	G	G	G	G	G	G	G
202915	202915	CDS	1	BS1330_I0191	aminotransferase	S	C	T	21	T	T	T	T	T	T	T	T	T	T	T	T	T	T	T	T	T	T	T	T	T
203854	203854	Intergenic	-	-	-	-	T	C	21	C	C	C	C	C	C	C	C	C	C	C	C	C	C	C	C	C	C	C	C	C
205670	205670	CDS	1	cysNC	bifunctional sulfate adenylyltransferase subunit 1/adenylylsulfate kinase	N	C	G	21	G	G	G	G	G	G	G	G	G	G	G	G	G	G	G	G	G	G	G	G	G
205818	205818	CDS	1	cysNC	bifunctional sulfate adenylyltransferase subunit 1/adenylylsulfate kinase	N	C	T	21	T	T	T	T	T	T	T	T	T	T	T	T	T	T	T	T	T	T	T	T	T
206894	206894	CDS	1	cysQ	3'(2'),5'-bisphosphate nucleotidase	N	T	A	21	A	A	A	A	A	A	A	A	A	A	A	A	A	A	A	A	A	A	A	A	A
207093	207093	CDS	1	cysQ	3'(2'),5'-bisphosphate nucleotidase	S	A	T	21	T	T	T	T	T	T	T	T	T	T	T	T	T	T	T	T	T	T	T	T	T
207852	207852	CDS	-1	BS1330_I0196	Crp/FNR family transcriptional regulator	N	A	C	21	C	C	C	C	C	C	C	C	C	C	C	C	C	C	C	C	C	C	C	C	C
208280	208280	CDS	-1	BS1330_I0196	Crp/FNR family transcriptional regulator	N	G	A	21	A	A	A	A	A	A	A	A	A	A	A	A	A	A	A	A	A	A	A	A	A
208924	208924	Intergenic	-	-	-	-	A	G	21	G	G	G	G	G	G	G	G	G	G	G	G	G	G	G	G	G	G	G	G	G
209031	209031	Intergenic	-	-	-	-	C	T	21	T	T	T	T	T	T	T	T	T	T	T	T	T	T	T	T	T	T	T	T	T
209386	209386	Intergenic	-	-	-	-	C	G	21	G	G	G	G	G	G	G	G	G	G	G	G	G	G	G	G	G	G	G	G	G
209422	209422	Intergenic	-	-	-	-	G	A	21	A	A	A	A	A	A	A	A	A	A	A	A	A	A	A	A	A	A	A	A	A
210653	210653	CDS	1	glpR	glycerol-3-phosphate transcriptional regulator	N	A	G	21	G	G	G	G	G	G	G	G	G	G	G	G	G	G	G	G	G	G	G	G	G
210660	210660	CDS	1	glpR	glycerol-3-phosphate transcriptional regulator	S	C	T	21	T	T	T	T	T	T	T	T	T	T	T	T	T	T	T	T	T	T	T	T	T
210949	210949	CDS	1	glpD	glycerol-3-phosphate dehydrogenase	N	T	C	21	C	C	C	C	C	C	C	C	C	C	C	C	C	C	C	C	C	C	C	C	C
211316	211316	CDS	1	glpD	glycerol-3-phosphate dehydrogenase	N	C	T	21	T	T	T	T	T	T	T	T	T	T	T	T	T	T	T	T	T	T	T	T	T
211916	211916	CDS	1	glpD	glycerol-3-phosphate dehydrogenase	N	T	C	21	C	C	C	C	C	C	C	C	C	C	C	C	C	C	C	C	C	C	C	C	C
212224	212224	CDS	1	glpD	glycerol-3-phosphate dehydrogenase	N	G	A	21	A	A	A	A	A	A	A	A	A	A	A	A	A	A	A	A	A	A	A	A	A
212455	212455	Intergenic	-	-	-	-	T	C	21	C	C	C	C	C	C	C	C	C	C	C	C	C	C	C	C	C	C	C	C	C
212843	212843	Intergenic	-	-	-	-	C	T	21	T	T	T	T	T	T	T	T	T	T	T	T	T	T	T	T	T	T	T	T	T
214547	214547	CDS	1	BS1330_I0202	aldehyde dehydrogenase family protein	N	A	G	21	G	G	G	G	G	G	G	G	G	G	G	G	G	G	G	G	G	G	G	G	G
215033	215033	CDS	1	BS1330_I0202	aldehyde dehydrogenase family protein	N	T	C	21	C	C	C	C	C	C	C	C	C	C	C	C	C	C	C	C	C	C	C	C	C
215690	215690	CDS	1	BS1330_I0203	zinc-containing alcohol dehydrogenase	N	C	A	21	A	A	A	A	A	A	A	A	A	A	A	A	A	A	A	A	A	A	A	A	A
217203	217203	Intergenic	-	-	-	-	G	A	21	A	A	A	A	A	A	A	A	A	A	A	A	A	A	A	A	A	A	A	A	A
218267	218267	Intergenic	-	-	-	-	A	G	21	G	G	G	G	G	G	G	G	G	G	G	G	G	G	G	G	G	G	G	G	G
218459	218459	Intergenic	-	-	-	-	C	T	21	T	T	T	T	T	T	T	T	T	T	T	T	T	T	T	T	T	T	T	T	T
218861	218861	Intergenic	-	-	-	-	G	C	21	C	C	C	C	C	C	C	C	C	C	C	C	C	C	C	C	C	C	C	C	C
219068	219068	Intergenic	-	-	-	-	C	T	21	T	T	T	T	T	T	T	T	T	T	T	T	T	T	T	T	T	T	T	T	T
219591	219591	CDS	1	BS1330_I0207	hypothetical protein	S	A	G	21	G	G	G	G	G	G	G	G	G	G	G	G	G	G	G	G	G	G	G	G	G
219603	219603	CDS	1	BS1330_I0207	hypothetical protein	S	G	A	21	A	A	A	A	A	A	A	A	A	A	A	A	A	A	A	A	A	A	A	A	A
220119	220119	CDS	1	BS1330_I0207	hypothetical protein	S	C	T	21	T	T	T	T	T	T	T	T	T	T	T	T	T	T	T	T	T	T	T	T	T
220208	220208	CDS	-1	BS1330_I0208	hypothetical protein	N	G	T	21	T	T	T	T	T	T	T	T	T	T	T	T	T	T	T	T	T	T	T	T	T
220223	220223	CDS	-1	BS1330_I0208	hypothetical protein	N	C	G	21	G	G	G	G	G	G	G	G	G	G	G	G	G	G	G	G	G	G	G	G	G
220757	220757	CDS	1	BS1330_I0210	aldehyde dehydrogenase family protein	S	T	C	21	C	C	C	C	C	C	C	C	C	C	C	C	C	C	C	C	C	C	C	C	C
220796	220796	CDS	1	BS1330_I0210	aldehyde dehydrogenase family protein	S	T	C	21	C	C	C	C	C	C	C	C	C	C	C	C	C	C	C	C	C	C	C	C	C
220848	220848	CDS	1	BS1330_I0210	aldehyde dehydrogenase family protein	N	G	C	21	C	C	C	C	C	C	C	C	C	C	C	C	C	C	C	C	C	C	C	C	C
220867	220867	CDS	1	BS1330_I0210	aldehyde dehydrogenase family protein	N	G	A	21	A	A	A	A	A	A	A	A	A	A	A	A	A	A	A	A	A	A	A	A	A
221412	221412	CDS	1	BS1330_I0210	aldehyde dehydrogenase family protein	N	C	T	21	T	T	T	T	T	T	T	T	T	T	T	T	T	T	T	T	T	T	T	T	T
221923	221923	Intergenic	-	-	-	-	G	A	21	A	A	A	A	A	A	A	A	A	A	A	A	A	A	A	A	A	A	A	A	A
222064	222064	CDS	-1	BS1330_I0211	ABC transporter permease	N	A	G	21	G	G	G	G	G	G	G	G	G	G	G	G	G	G	G	G	G	G	G	G	G
223048	223048	CDS	-1	BS1330_I0212	transcriptional regulator TenA	S	G	A	21	A	A	A	A	A	A	A	A	A	A	A	A	A	A	A	A	A	A	A	A	A
223068	223068	CDS	-1	BS1330_I0212	transcriptional regulator TenA	N	T	C	21	C	C	C	C	C	C	C	C	C	C	C	C	C	C	C	C	C	C	C	C	C
223160	223160	CDS	-1	BS1330_I0212	transcriptional regulator TenA	N	A	G	21	G	G	G	G	G	G	G	G	G	G	G	G	G	G	G	G	G	G	G	G	G
223270	223270	CDS	-1	BS1330_I0212	transcriptional regulator TenA	S	A	G	21	G	G	G	G	G	G	G	G	G	G	G	G	G	G	G	G	G	G	G	G	G
223492	223492	CDS	-1	BS1330_I0213	ABC transporter periplasmic substrate-binding protein	N	C	T	21	T	T	T	T	T	T	T	T	T	T	T	T	T	T	T	T	T	T	T	T	T
224113	224113	CDS	-1	BS1330_I0213	ABC transporter periplasmic substrate-binding protein	N	T	C	21	C	C	C	C	C	C	C	C	C	C	C	C	C	C	C	C	C	C	C	C	C
224656	224656	CDS	-1	thiE	thiamine-phosphate pyrophosphorylase	N	C	T	21	T	T	T	T	T	T	T	T	T	T	T	T	T	T	T	T	T	T	T	T	T
224684	224684	CDS	-1	thiE	thiamine-phosphate pyrophosphorylase	N	T	A	21	A	A	A	A	A	A	A	A	A	A	A	A	A	A	A	A	A	A	A	A	A
224690	224690	CDS	-1	thiE	thiamine-phosphate pyrophosphorylase	N	T	A	21	A	A	A	A	A	A	A	A	A	A	A	A	A	A	A	A	A	A	A	A	A
224691	224691	CDS	-1	thiE	thiamine-phosphate pyrophosphorylase	N	T	C	21	C	C	C	C	C	C	C	C	C	C	C	C	C	C	C	C	C	C	C	C	C
225337	225337	CDS	-1	thiG	thiazole synthase	S	T	C	21	C	C	C	C	C	C	C	C	C	C	C	C	C	C	C	C	C	C	C	C	C
225399	225399	CDS	-1	thiG	thiazole synthase	N	T	C	21	C	C	C	C	C	C	C	C	C	C	C	C	C	C	C	C	C	C	C	C	C
225569	225569	CDS	-1	thiG	thiazole synthase	N	A	G	21	G	G	G	G	G	G	G	G	G	G	G	G	G	G	G	G	G	G	G	G	G
225892	225892	CDS	-1	BS1330_I0216	thiamine biosynthesis protein ThiS	N	A	G	21	G	G	G	G	G	G	G	G	G	G	G	G	G	G	G	G	G	G	G	G	G
225924	225924	CDS	-1	BS1330_I0216	thiamine biosynthesis protein ThiS	N	A	G	21	G	G	G	G	G	G	G	G	G	G	G	G	G	G	G	G	G	G	G	G	G
226632	226632	CDS	-1	BS1330_I0217	D-amino acid oxidase family protein	N	A	G	21	G	G	G	G	G	G	G	G	G	G	G	G	G	G	G	G	G	G	G	G	G
227473	227473	CDS	-1	thiD	phosphomethylpyrimidine kinase	N	G	A	21	A	A	A	A	A	A	A	A	A	A	A	A	A	A	A	A	A	A	A	A	A
227537	227537	CDS	-1	thiD	phosphomethylpyrimidine kinase	N	T	C	21	C	C	C	C	C	C	C	C	C	C	C	C	C	C	C	C	C	C	C	C	C
227709	227709	CDS	-1	thiD	phosphomethylpyrimidine kinase	S	T	C	21	C	C	C	C	C	C	C	C	C	C	C	C	C	C	C	C	C	C	C	C	C
228120	228120	Intergenic	-	-	-	-	T	C	21	C	C	C	C	C	C	C	C	C	C	C	C	C	C	C	C	C	C	C	C	C
228839	228839	CDS	1	BS1330_I0219	sensory box protein	N	T	C	21	C	C	C	C	C	C	C	C	C	C	C	C	C	C	C	C	C	C	C	C	C
229025	229025	CDS	1	BS1330_I0219	sensory box protein	N	T	C	21	C	C	C	C	C	C	C	C	C	C	C	C	C	C	C	C	C	C	C	C	C
229124	229124	CDS	1	BS1330_I0219	sensory box protein	N	C	A	21	A	A	A	A	A	A	A	A	A	A	A	A	A	A	A	A	A	A	A	A	A
229670	229670	CDS	1	BS1330_I0219	sensory box protein	N	G	A	21	A	A	A	A	A	A	A	A	A	A	A	A	A	A	A	A	A	A	A	A	A
230247	230247	CDS	1	BS1330_I0219	sensory box protein	N	G	A	21	A	A	A	A	A	A	A	A	A	A	A	A	A	A	A	A	A	A	A	A	A
230351	230351	CDS	1	BS1330_I0219	sensory box protein	N	A	T	21	T	T	T	T	T	T	T	T	T	T	T	T	T	T	T	T	T	T	T	T	T
230507	230507	CDS	1	BS1330_I0220	copper-translocating P-type ATPase	N	C	T	21	T	T	T	T	T	T	T	T	T	T	T	T	T	T	T	T	T	T	T	T	T
230944	230944	CDS	1	BS1330_I0220	copper-translocating P-type ATPase	N	G	A	21	A	A	A	A	A	A	A	A	A	A	A	A	A	A	A	A	A	A	A	A	A
231018	231018	CDS	1	BS1330_I0220	copper-translocating P-type ATPase	S	G	A	21	A	A	A	A	A	A	A	A	A	A	A	A	A	A	A	A	A	A	A	A	A
231552	231552	CDS	1	BS1330_I0220	copper-translocating P-type ATPase	S	G	T	21	T	T	T	T	T	T	T	T	T	T	T	T	T	T	T	T	T	T	T	T	T
232277	232277	CDS	1	BS1330_I0220	copper-translocating P-type ATPase	N	C	T	21	T	T	T	T	T	T	T	T	T	T	T	T	T	T	T	T	T	T	T	T	T
233437	233437	Intergenic	-	-	-	-	G	A	21	A	A	A	A	A	A	A	A	A	A	A	A	A	A	A	A	A	A	A	A	A
234592	234592	CDS	-1	BS1330_I0223	ABC transporter ATP-binding protein	N	A	G	21	G	G	G	G	G	G	G	G	G	G	G	G	G	G	G	G	G	G	G	G	G
235009	235009	CDS	-1	BS1330_I0223	ABC transporter ATP-binding protein	N	T	C	21	C	C	C	C	C	C	C	C	C	C	C	C	C	C	C	C	C	C	C	C	C
235026	235026	CDS	-1	BS1330_I0223	ABC transporter ATP-binding protein	S	T	C	21	C	C	C	C	C	C	C	C	C	C	C	C	C	C	C	C	C	C	C	C	C
236170	236170	CDS	-1	BS1330_I0224	ABC transporter permease	N	C	T	21	T	T	T	T	T	T	T	T	T	T	T	T	T	T	T	T	T	T	T	T	T
237963	237963	CDS	-1	BS1330_I0226	hypothetical protein	N	G	A	21	A	A	A	A	A	A	A	A	A	A	A	A	A	A	A	A	A	A	A	A	A
238007	238007	CDS	-1	BS1330_I0226	hypothetical protein	N	T	G	21	G	G	G	G	G	G	G	G	G	G	G	G	G	G	G	G	G	G	G	G	G
238164	238164	CDS	-1	BS1330_I0226	hypothetical protein	N	C	T	21	T	T	T	T	T	T	T	T	T	T	T	T	T	T	T	T	T	T	T	T	T
238730	238730	CDS	-1	BS1330_I0227	glutamate dehydrogenase	S	A	G	21	G	G	G	G	G	G	G	G	G	G	G	G	G	G	G	G	G	G	G	G	G
238822	238822	CDS	-1	BS1330_I0227	glutamate dehydrogenase	N	T	C	21	C	C	C	C	C	C	C	C	C	C	C	C	C	C	C	C	C	C	C	C	C
239774	239774	Intergenic	-	-	-	-	G	A	21	A	A	A	A	A	A	A	A	A	A	A	A	A	A	A	A	A	A	A	A	A
239810	239810	Intergenic	-	-	-	-	G	A	21	A	A	A	A	A	A	A	A	A	A	A	A	A	A	A	A	A	A	A	A	A
239899	239899	Intergenic	-	-	-	-	C	T	21	T	T	T	T	T	T	T	T	T	T	T	T	T	T	T	T	T	T	T	T	T
239973	239973	CDS	1	BS1330_I0228	hypothetical protein	S	T	C	21	C	C	C	C	C	C	C	C	C	C	C	C	C	C	C	C	C	C	C	C	C
240034	240034	CDS	1	BS1330_I0228	hypothetical protein	N	A	T	21	T	T	T	T	T	T	T	T	T	T	T	T	T	T	T	T	T	T	T	T	T
240589	240589	CDS	1	soxB	sarcosine oxidase, beta subunit	N	G	A	21	A	A	A	A	A	A	A	A	A	A	A	A	A	A	A	A	A	A	A	A	A
241709	241709	CDS	1	soxA	sarcosine oxidase, alpha subunit	S	C	T	21	T	T	T	T	T	T	T	T	T	T	T	T	T	T	T	T	T	T	T	T	T
243064	243064	CDS	1	soxA	sarcosine oxidase, alpha subunit	N	T	C	21	C	C	C	C	C	C	C	C	C	C	C	C	C	C	C	C	C	C	C	C	C
243266	243266	CDS	1	soxA	sarcosine oxidase, alpha subunit	S	C	T	21	T	T	T	T	T	T	T	T	T	T	T	T	T	T	T	T	T	T	T	T	T
243321	243321	CDS	1	soxA	sarcosine oxidase, alpha subunit	N	A	T	21	T	T	T	T	T	T	T	T	T	T	T	T	T	T	T	T	T	T	T	T	T
244565	244565	CDS	1	soxA	sarcosine oxidase, alpha subunit	S	T	C	21	C	C	C	C	C	C	C	C	C	C	C	C	C	C	C	C	C	C	C	C	C
245054	245054	CDS	1	soxG	sarcosine oxidase, gamma subunit	N	C	T	21	T	T	T	T	T	T	T	T	T	T	T	T	T	T	T	T	T	T	T	T	T
245472	245472	CDS	-1	BS1330_I0233	hypothetical protein	SNOP/2	C	T	21	T	T	T	T	T	T	T	T	T	T	T	T	T	T	T	T	T	T	T	T	T
245596	245596	CDS	-1	BS1330_I0233	hypothetical protein	N	T	C	21	C	C	C	C	C	C	C	C	C	C	C	C	C	C	C	C	C	C	C	C	C
246099	246099	Intergenic	-	-	-	-	G	A	21	A	A	A	A	A	A	A	A	A	A	A	A	A	A	A	A	A	A	A	A	A
246845	246845	CDS	-1	BS1330_I0234	IclR family transcriptional regulator	S	T	C	21	C	C	C	C	C	C	C	C	C	C	C	C	C	C	C	C	C	C	C	C	C
247016	247016	Intergenic	-	-	-	-	A	G	21	G	G	G	G	G	G	G	G	G	G	G	G	G	G	G	G	G	G	G	G	G
247057	247057	Intergenic	-	-	-	-	A	T	21	T	T	T	T	T	T	T	T	T	T	T	T	T	T	T	T	T	T	T	T	T
247058	247058	Intergenic	-	-	-	-	C	T	21	T	T	T	T	T	T	T	T	T	T	T	T	T	T	T	T	T	T	T	T	T
247643	247643	CDS	1	BS1330_I0235	sugar ABC transporter periplasmic sugar-binding protein	N	G	T	21	T	T	T	T	T	T	T	T	T	T	T	T	T	T	T	T	T	T	T	T	T
247782	247782	CDS	1	BS1330_I0235	sugar ABC transporter periplasmic sugar-binding protein	N	A	G	21	G	G	G	G	G	G	G	G	G	G	G	G	G	G	G	G	G	G	G	G	G
248837	248837	CDS	1	BS1330_I0236	sugar ABC transporter permease	N	A	G	21	G	G	G	G	G	G	G	G	G	G	G	G	G	G	G	G	G	G	G	G	G
249296	249296	CDS	1	BS1330_I0236	sugar ABC transporter permease	N	G	T	21	T	T	T	T	T	T	T	T	T	T	T	T	T	T	T	T	T	T	T	T	T
249800	249800	CDS	1	BS1330_I0237	sugar ABC transporter permease	N	T	C	21	C	C	C	C	C	C	C	C	C	C	C	C	C	C	C	C	C	C	C	C	C
250147	250147	CDS	1	BS1330_I0237	sugar ABC transporter permease	S	T	C	21	C	C	C	C	C	C	C	C	C	C	C	C	C	C	C	C	C	C	C	C	C
250633	250633	CDS	1	BS1330_I0238	sugar ABC transporter ATP-binding protein	N	G	A	21	A	A	A	A	A	A	A	A	A	A	A	A	A	A	A	A	A	A	A	A	A
250685	250685	CDS	1	BS1330_I0238	sugar ABC transporter ATP-binding protein	S	C	T	21	T	T	T	T	T	T	T	T	T	T	T	T	T	T	T	T	T	T	T	T	T
250875	250875	CDS	1	BS1330_I0238	sugar ABC transporter ATP-binding protein	SNOP/2	C	T	21	T	T	T	T	T	T	T	T	T	T	T	T	T	T	T	T	T	T	T	T	T
250953	250953	CDS	1	BS1330_I0238	sugar ABC transporter ATP-binding protein	N	G	A	21	A	A	A	A	A	A	A	A	A	A	A	A	A	A	A	A	A	A	A	A	A
251425	251425	CDS	1	BS1330_I0239	mandelate racemase/muconate lactonizing protein	S	A	G	21	G	G	G	G	G	G	G	G	G	G	G	G	G	G	G	G	G	G	G	G	G
252071	252071	CDS	1	BS1330_I0239	mandelate racemase/muconate lactonizing protein	N	G	T	21	T	T	T	T	T	T	T	T	T	T	T	T	T	T	T	T	T	T	T	T	T
252112	252112	CDS	1	BS1330_I0239	mandelate racemase/muconate lactonizing protein	S	C	G	21	G	G	G	G	G	G	G	G	G	G	G	G	G	G	G	G	G	G	G	G	G
252398	252398	CDS	1	BS1330_I0239	mandelate racemase/muconate lactonizing protein	N	A	G	21	G	G	G	G	G	G	G	G	G	G	G	G	G	G	G	G	G	G	G	G	G
252662	252662	CDS	1	BS1330_I0240	hypothetical protein	N	T	C	21	C	C	C	C	C	C	C	C	C	C	C	C	C	C	C	C	C	C	C	C	C
253295	253295	CDS	1	BS1330_I0241	Gfo/Idh/MocA family oxidoreductase	N	G	T	21	T	T	T	T	T	T	T	T	T	T	T	T	T	T	T	T	T	T	T	T	T
253640	253640	CDS	1	BS1330_I0241	Gfo/Idh/MocA family oxidoreductase	N	G	A	21	A	A	A	A	A	A	A	A	A	A	A	A	A	A	A	A	A	A	A	A	A
254289	254289	CDS	1	BS1330_I0243	short chain dehydrogenase/reductase family oxidoreductase	S	C	T	21	T	T	T	T	T	T	T	T	T	T	T	T	T	T	T	T	T	T	T	T	T
254775	254775	Intergenic	-	-	-	-	G	A	21	A	A	A	A	A	A	A	A	A	A	A	A	A	A	A	A	A	A	A	A	A
255653	255653	Intergenic	-	-	-	-	G	A	21	A	A	A	A	A	A	A	A	A	A	A	A	A	A	A	A	A	A	A	A	A
255879	255879	CDS	1	BS1330_I0245	mandelate racemase/muconate lactonizing protein	N	G	T	21	T	T	T	T	T	T	T	T	T	T	T	T	T	T	T	T	T	T	T	T	T
255917	255917	CDS	1	BS1330_I0245	mandelate racemase/muconate lactonizing protein	S	C	T	21	T	T	T	T	T	T	T	T	T	T	T	T	T	T	T	T	T	T	T	T	T
256052	256052	CDS	1	BS1330_I0245	mandelate racemase/muconate lactonizing protein	S	C	T	21	T	T	T	T	T	T	T	T	T	T	T	T	T	T	T	T	T	T	T	T	T
256277	256277	CDS	1	BS1330_I0245	mandelate racemase/muconate lactonizing protein	S	A	G	21	G	G	G	G	G	G	G	G	G	G	G	G	G	G	G	G	G	G	G	G	G
256713	256713	CDS	1	BS1330_I0245	mandelate racemase/muconate lactonizing protein	N	G	A	21	A	A	A	A	A	A	A	A	A	A	A	A	A	A	A	A	A	A	A	A	A
256769	256769	CDS	1	BS1330_I0245	mandelate racemase/muconate lactonizing protein	S	T	C	21	C	C	C	C	C	C	C	C	C	C	C	C	C	C	C	C	C	C	C	C	C
256778	256778	CDS	1	BS1330_I0245	mandelate racemase/muconate lactonizing protein	S	T	C	21	C	C	C	C	C	C	C	C	C	C	C	C	C	C	C	C	C	C	C	C	C
257078	257078	Intergenic	-	-	-	-	G	T	21	T	T	T	T	T	T	T	T	T	T	T	T	T	T	T	T	T	T	T	T	T
258127	258127	CDS	1	BS1330_I0247	hypothetical protein	N	C	A	21	A	A	A	A	A	A	A	A	A	A	A	A	A	A	A	A	A	A	A	A	A
258755	258755	Intergenic	-	-	-	-	T	C	2	N	N	N	N	N	N	N	N	N	N	C	N	N	C	N	N	N	N	N	N	N
258884	258884	Intergenic	-	-	-	-	T	A	21	A	A	A	A	A	A	A	A	A	A	A	A	A	A	A	A	A	A	A	A	A
259168	259168	CDS	-1	BS1330_I0248	zinc-binding protein	N	C	T	21	T	T	T	T	T	T	T	T	T	T	T	T	T	T	T	T	T	T	T	T	T
259398	259398	CDS	-1	maf	Maf-like protein	N	G	T	21	T	T	T	T	T	T	T	T	T	T	T	T	T	T	T	T	T	T	T	T	T
259399	259399	CDS	-1	maf	Maf-like protein	N	T	C	21	C	C	C	C	C	C	C	C	C	C	C	C	C	C	C	C	C	C	C	C	C
260053	260053	CDS	-1	infA	translation initiation factor IF-1	N	G	A	21	A	A	A	A	A	A	A	A	A	A	A	A	A	A	A	A	A	A	A	A	A
260175	260175	CDS	-1	infA	translation initiation factor IF-1	N	T	C	21	C	C	C	C	C	C	C	C	C	C	C	C	C	C	C	C	C	C	C	C	C
261911	261911	CDS	-1	hisD	histidinol dehydrogenase	S	C	A	21	A	A	A	A	A	A	A	A	A	A	A	A	A	A	A	A	A	A	A	A	A
261980	261980	CDS	-1	hisD	histidinol dehydrogenase	S	C	T	21	T	T	T	T	T	T	T	T	T	T	T	T	T	T	T	T	T	T	T	T	T
263656	263656	CDS	-1	murA	UDP-N-acetylglucosamine 1-carboxyvinyltransferase	S	C	G	21	G	G	G	G	G	G	G	G	G	G	G	G	G	G	G	G	G	G	G	G	G
264781	264781	Intergenic	-	-	-	-	C	T	21	T	T	T	T	T	T	T	T	T	T	T	T	T	T	T	T	T	T	T	T	T
265224	265224	Intergenic	-	-	-	-	A	G	21	G	G	G	G	G	G	G	G	G	G	G	G	G	G	G	G	G	G	G	G	G
267525	267525	CDS	1	BS1330_I0259	BRO family protein	S	C	T	1	N	N	N	N	N	N	N	N	N	N	N	N	N	T	N	N	N	N	N	N	N
273506	273506	Intergenic	-	-	-	-	T	G	20	G	G	G	G	G	G	G	G	G	G	G	G	G	N	G	G	G	G	G	G	G
273608	273608	Intergenic	-	-	-	-	A	G	21	G	G	G	G	G	G	G	G	G	G	G	G	G	G	G	G	G	G	G	G	G
273648	273648	Intergenic	-	-	-	-	T	C	21	C	C	C	C	C	C	C	C	C	C	C	C	C	C	C	C	C	C	C	C	C
273790	273790	Intergenic	-	-	-	-	A	G	21	G	G	G	G	G	G	G	G	G	G	G	G	G	G	G	G	G	G	G	G	G
273870	273870	CDS	-1	BS1330_I0267	hypothetical protein	N	G	T	21	T	T	T	T	T	T	T	T	T	T	T	T	T	T	T	T	T	T	T	T	T
273904	273904	CDS	-1	BS1330_I0267	hypothetical protein	S	T	C	21	C	C	C	C	C	C	C	C	C	C	C	C	C	C	C	C	C	C	C	C	C
274406	274406	CDS	1	ureD-1	urease accessory protein UreD	N	G	A	21	A	A	A	A	A	A	A	A	A	A	A	A	A	A	A	A	A	A	A	A	A
274672	274672	CDS	1	ureD-1	urease accessory protein UreD	S	G	A	21	A	A	A	A	A	A	A	A	A	A	A	A	A	A	A	A	A	A	A	A	A
274978	274978	Intergenic	-	-	-	-	C	T	21	T	T	T	T	T	T	T	T	T	T	T	T	T	T	T	T	T	T	T	T	T
275163	275163	CDS	1	ureA	urease subunit gamma	S	A	G	21	G	G	G	G	G	G	G	G	G	G	G	G	G	G	G	G	G	G	G	G	G
275179	275179	CDS	1	ureA	urease subunit gamma	N	T	C	21	C	C	C	C	C	C	C	C	C	C	C	C	C	C	C	C	C	C	C	C	C
276040	276040	CDS	1	ureC	urease subunit alpha	S	T	C	21	C	C	C	C	C	C	C	C	C	C	C	C	C	C	C	C	C	C	C	C	C
276253	276253	CDS	1	ureC	urease subunit alpha	S	C	T	21	T	T	T	T	T	T	T	T	T	T	T	T	T	T	T	T	T	T	T	T	T
276652	276652	CDS	1	ureC	urease subunit alpha	S	T	C	21	C	C	C	C	C	C	C	C	C	C	C	C	C	C	C	C	C	C	C	C	C
277045	277045	CDS	1	ureC	urease subunit alpha	N	G	A	21	A	A	A	A	A	A	A	A	A	A	A	A	A	A	A	A	A	A	A	A	A
278321	278321	CDS	1	BS1330_I0273	urease accessory protein UreF	S	C	T	21	T	T	T	T	T	T	T	T	T	T	T	T	T	T	T	T	T	T	T	T	T
278937	278937	CDS	1	ureG-1	urease accessory protein UreG	N	G	A	21	A	A	A	A	A	A	A	A	A	A	A	A	A	A	A	A	A	A	A	A	A
279768	279768	CDS	-1	BS1330_I0275	sensor histidine kinase	N	C	T	21	T	T	T	T	T	T	T	T	T	T	T	T	T	T	T	T	T	T	T	T	T
279881	279881	CDS	-1	BS1330_I0275	sensor histidine kinase	N	G	A	21	A	A	A	A	A	A	A	A	A	A	A	A	A	A	A	A	A	A	A	A	A
280297	280297	CDS	-1	BS1330_I0275	sensor histidine kinase	S	G	T	21	T	T	T	T	T	T	T	T	T	T	T	T	T	T	T	T	T	T	T	T	T
281969	281969	CDS	1	BS1330_I0277	transporter	S	T	C	21	C	C	C	C	C	C	C	C	C	C	C	C	C	C	C	C	C	C	C	C	C
283470	283470	CDS	1	BS1330_I0278	AcrB/AcrD/AcrF multidrug efflux protein	N	T	C	21	C	C	C	C	C	C	C	C	C	C	C	C	C	C	C	C	C	C	C	C	C
284521	284521	CDS	1	BS1330_I0278	AcrB/AcrD/AcrF multidrug efflux protein	S	C	T	21	T	T	T	T	T	T	T	T	T	T	T	T	T	T	T	T	T	T	T	T	T
285218	285218	CDS	1	BS1330_I0278	AcrB/AcrD/AcrF multidrug efflux protein	N	G	A	21	A	A	A	A	A	A	A	A	A	A	A	A	A	A	A	A	A	A	A	A	A
285523	285523	CDS	1	BS1330_I0278	AcrB/AcrD/AcrF multidrug efflux protein	S	C	T	21	T	T	T	T	T	T	T	T	T	T	T	T	T	T	T	T	T	T	T	T	T
285965	285965	Intergenic	-	-	-	-	T	C	21	C	C	C	C	C	C	C	C	C	C	C	C	C	C	C	C	C	C	C	C	C
286242	286242	CDS	-1	dhT	phenylhydantoinase	N	T	C	21	C	C	C	C	C	C	C	C	C	C	C	C	C	C	C	C	C	C	C	C	C
286743	286743	CDS	-1	dhT	phenylhydantoinase	N	C	T	21	T	T	T	T	T	T	T	T	T	T	T	T	T	T	T	T	T	T	T	T	T
287532	287532	CDS	-1	BS1330_I0280	allantoate amidohydrolase	S	G	A	21	A	A	A	A	A	A	A	A	A	A	A	A	A	A	A	A	A	A	A	A	A
287763	287763	CDS	-1	BS1330_I0280	allantoate amidohydrolase	N	T	G	21	G	G	G	G	G	G	G	G	G	G	G	G	G	G	G	G	G	G	G	G	G
287870	287870	CDS	-1	BS1330_I0280	allantoate amidohydrolase	N	C	T	21	T	T	T	T	T	T	T	T	T	T	T	T	T	T	T	T	T	T	T	T	T
288131	288131	CDS	-1	BS1330_I0280	allantoate amidohydrolase	N	C	T	21	T	T	T	T	T	T	T	T	T	T	T	T	T	T	T	T	T	T	T	T	T
288745	288745	Intergenic	-	-	-	-	T	C	21	C	C	C	C	C	C	C	C	C	C	C	C	C	C	C	C	C	C	C	C	C
289648	289648	CDS	1	BS1330_I0282	MutT/nudix family protein	S	G	A	21	A	A	A	A	A	A	A	A	A	A	A	A	A	A	A	A	A	A	A	A	A
289999	289999	CDS	1	BS1330_I0282	MutT/nudix family protein	S	G	A	21	A	A	A	A	A	A	A	A	A	A	A	A	A	A	A	A	A	A	A	A	A
290279	290279	CDS	-1	BS1330_I0283	dihydropyrimidine dehydrogenase	N	A	G	21	G	G	G	G	G	G	G	G	G	G	G	G	G	G	G	G	G	G	G	G	G
290962	290962	CDS	-1	BS1330_I0283	dihydropyrimidine dehydrogenase	S	G	A	21	A	A	A	A	A	A	A	A	A	A	A	A	A	A	A	A	A	A	A	A	A
291209	291209	CDS	-1	BS1330_I0283	dihydropyrimidine dehydrogenase	N	T	C	21	C	C	C	C	C	C	C	C	C	C	C	C	C	C	C	C	C	C	C	C	C
291408	291408	CDS	-1	BS1330_I0284	putative oxidoreductase	N	C	T	21	T	T	T	T	T	T	T	T	T	T	T	T	T	T	T	T	T	T	T	T	T
291456	291456	CDS	-1	BS1330_I0284	putative oxidoreductase	N	A	G	21	G	G	G	G	G	G	G	G	G	G	G	G	G	G	G	G	G	G	G	G	G
291598	291598	CDS	-1	BS1330_I0284	putative oxidoreductase	S	A	G	21	G	G	G	G	G	G	G	G	G	G	G	G	G	G	G	G	G	G	G	G	G
292150	292150	CDS	-1	BS1330_I0284	putative oxidoreductase	N	C	T	21	T	T	T	T	T	T	T	T	T	T	T	T	T	T	T	T	T	T	T	T	T
292348	292348	CDS	-1	BS1330_I0284	putative oxidoreductase	S	A	G	21	G	G	G	G	G	G	G	G	G	G	G	G	G	G	G	G	G	G	G	G	G
292489	292489	CDS	-1	BS1330_I0284	putative oxidoreductase	S	A	G	21	G	G	G	G	G	G	G	G	G	G	G	G	G	G	G	G	G	G	G	G	G
292573	292573	CDS	-1	BS1330_I0284	putative oxidoreductase	S	C	T	21	T	T	T	T	T	T	T	T	T	T	T	T	T	T	T	T	T	T	T	T	T
294430	294430	CDS	1	pgi	glucose-6-phosphate isomerase	S	T	C	21	C	C	C	C	C	C	C	C	C	C	C	C	C	C	C	C	C	C	C	C	C
295389	295389	Intergenic	-	-	-	-	C	T	21	T	T	T	T	T	T	T	T	T	T	T	T	T	T	T	T	T	T	T	T	T
295404	295404	Intergenic	-	-	-	-	G	A	21	A	A	A	A	A	A	A	A	A	A	A	A	A	A	A	A	A	A	A	A	A
295412	295412	Intergenic	-	-	-	-	A	G	21	G	G	G	G	G	G	G	G	G	G	G	G	G	G	G	G	G	G	G	G	G
296030	296030	CDS	1	BS1330_I0287	hypothetical protein	S	C	A	21	A	A	A	A	A	A	A	A	A	A	A	A	A	A	A	A	A	A	A	A	A
296119	296119	CDS	1	BS1330_I0287	hypothetical protein	N	A	G	21	G	G	G	G	G	G	G	G	G	G	G	G	G	G	G	G	G	G	G	G	G
296394	296394	CDS	1	BS1330_I0287	hypothetical protein	N	C	T	21	T	T	T	T	T	T	T	T	T	T	T	T	T	T	T	T	T	T	T	T	T
296927	296927	CDS	1	BS1330_I0288	HAD superfamily hydrolase	N	T	C	21	C	C	C	C	C	C	C	C	C	C	C	C	C	C	C	C	C	C	C	C	C
297203	297203	CDS	1	BS1330_I0288	HAD superfamily hydrolase	N	C	A	21	A	A	A	A	A	A	A	A	A	A	A	A	A	A	A	A	A	A	A	A	A
297387	297387	CDS	-1	BS1330_I0289	hypothetical protein	N	G	A	21	A	A	A	A	A	A	A	A	A	A	A	A	A	A	A	A	A	A	A	A	A
297388	297388	CDS	-1	BS1330_I0289	hypothetical protein	S	C	G	21	G	G	G	G	G	G	G	G	G	G	G	G	G	G	G	G	G	G	G	G	G
297412	297412	CDS	-1	BS1330_I0289	hypothetical protein	S	T	G	21	G	G	G	G	G	G	G	G	G	G	G	G	G	G	G	G	G	G	G	G	G
297469	297469	CDS	-1	BS1330_I0289	hypothetical protein	S	C	T	21	T	T	T	T	T	T	T	T	T	T	T	T	T	T	T	T	T	T	T	T	T
297806	297806	CDS	-1	BS1330_I0289	hypothetical protein	N	C	T	21	T	T	T	T	T	T	T	T	T	T	T	T	T	T	T	T	T	T	T	T	T
298835	298835	CDS	-1	fadD	acyl-CoA synthetase	S	G	C	21	C	C	C	C	C	C	C	C	C	C	C	C	C	C	C	C	C	C	C	C	C
298923	298923	CDS	-1	fadD	acyl-CoA synthetase	N	T	C	21	C	C	C	C	C	C	C	C	C	C	C	C	C	C	C	C	C	C	C	C	C
299012	299012	CDS	-1	fadD	acyl-CoA synthetase	S	C	T	21	T	T	T	T	T	T	T	T	T	T	T	T	T	T	T	T	T	T	T	T	T
299243	299243	CDS	-1	fadD	acyl-CoA synthetase	S	C	T	21	T	T	T	T	T	T	T	T	T	T	T	T	T	T	T	T	T	T	T	T	T
301231	301231	CDS	1	BS1330_I0292	HlyD family secretion protein	S	C	T	21	T	T	T	T	T	T	T	T	T	T	T	T	T	T	T	T	T	T	T	T	T
301314	301314	CDS	1	BS1330_I0292	HlyD family secretion protein	N	A	G	21	G	G	G	G	G	G	G	G	G	G	G	G	G	G	G	G	G	G	G	G	G
301953	301953	CDS	1	BS1330_I0292	HlyD family secretion protein	N	G	A	21	A	A	A	A	A	A	A	A	A	A	A	A	A	A	A	A	A	A	A	A	A
302723	302723	CDS	1	BS1330_I0293	hydrophobe/amphiphile efflux-1 family protein	N	T	C	21	C	C	C	C	C	C	C	C	C	C	C	C	C	C	C	C	C	C	C	C	C
303026	303026	CDS	1	BS1330_I0293	hydrophobe/amphiphile efflux-1 family protein	N	C	T	21	T	T	T	T	T	T	T	T	T	T	T	T	T	T	T	T	T	T	T	T	T
303754	303754	CDS	1	BS1330_I0293	hydrophobe/amphiphile efflux-1 family protein	N	G	A	21	A	A	A	A	A	A	A	A	A	A	A	A	A	A	A	A	A	A	A	A	A
303789	303789	CDS	1	BS1330_I0293	hydrophobe/amphiphile efflux-1 family protein	S	G	A	21	A	A	A	A	A	A	A	A	A	A	A	A	A	A	A	A	A	A	A	A	A
303857	303857	CDS	1	BS1330_I0293	hydrophobe/amphiphile efflux-1 family protein	N	G	A	21	A	A	A	A	A	A	A	A	A	A	A	A	A	A	A	A	A	A	A	A	A
304099	304099	CDS	1	BS1330_I0293	hydrophobe/amphiphile efflux-1 family protein	N	A	G	21	G	G	G	G	G	G	G	G	G	G	G	G	G	G	G	G	G	G	G	G	G
304518	304518	CDS	1	BS1330_I0293	hydrophobe/amphiphile efflux-1 family protein	S	G	A	21	A	A	A	A	A	A	A	A	A	A	A	A	A	A	A	A	A	A	A	A	A
304955	304955	CDS	1	BS1330_I0293	hydrophobe/amphiphile efflux-1 family protein	N	G	A	21	A	A	A	A	A	A	A	A	A	A	A	A	A	A	A	A	A	A	A	A	A
306429	306429	CDS	-1	BS1330_I0296	amino acid ABC transporter substrate-binding protein	S	C	T	21	T	T	T	T	T	T	T	T	T	T	T	T	T	T	T	T	T	T	T	T	T
306695	306695	CDS	-1	BS1330_I0296	amino acid ABC transporter substrate-binding protein	N	C	T	21	T	T	T	T	T	T	T	T	T	T	T	T	T	T	T	T	T	T	T	T	T
306798	306798	CDS	-1	BS1330_I0296	amino acid ABC transporter substrate-binding protein	S	C	T	21	T	T	T	T	T	T	T	T	T	T	T	T	T	T	T	T	T	T	T	T	T
307945	307945	CDS	1	BS1330_I0297	glycosyl transferase family protein	N	C	G	21	G	G	G	G	G	G	G	G	G	G	G	G	G	G	G	G	G	G	G	G	G
308123	308123	CDS	1	BS1330_I0297	glycosyl transferase family protein	N	T	C	21	C	C	C	C	C	C	C	C	C	C	C	C	C	C	C	C	C	C	C	C	C
308163	308163	CDS	1	BS1330_I0297	glycosyl transferase family protein	S	T	C	21	C	C	C	C	C	C	C	C	C	C	C	C	C	C	C	C	C	C	C	C	C
308191	308191	CDS	1	BS1330_I0297	glycosyl transferase family protein	N	A	G	21	G	G	G	G	G	G	G	G	G	G	G	G	G	G	G	G	G	G	G	G	G
308218	308218	CDS	1	BS1330_I0297	glycosyl transferase family protein	N	T	C	21	C	C	C	C	C	C	C	C	C	C	C	C	C	C	C	C	C	C	C	C	C
309339	309339	CDS	-1	BS1330_I0298	hypothetical protein	S	A	G	21	G	G	G	G	G	G	G	G	G	G	G	G	G	G	G	G	G	G	G	G	G
310341	310341	CDS	1	BS1330_I0299	sensor histidine kinase	N	T	C	21	C	C	C	C	C	C	C	C	C	C	C	C	C	C	C	C	C	C	C	C	C
311558	311558	Intergenic	-	-	-	-	G	T	21	T	T	T	T	T	T	T	T	T	T	T	T	T	T	T	T	T	T	T	T	T
311586	311586	Intergenic	-	-	-	-	A	G	21	G	G	G	G	G	G	G	G	G	G	G	G	G	G	G	G	G	G	G	G	G
312046	312046	CDS	-1	BS1330_I0300	hypothetical protein	N	G	C	21	C	C	C	C	C	C	C	C	C	C	C	C	C	C	C	C	C	C	C	C	C
312241	312241	Intergenic	-	-	-	-	T	C	21	C	C	C	C	C	C	C	C	C	C	C	C	C	C	C	C	C	C	C	C	C
312610	312610	CDS	-1	BS1330_I0301	hypothetical protein	N	T	A	21	A	A	A	A	A	A	A	A	A	A	A	A	A	A	A	A	A	A	A	A	A
312846	312846	CDS	1	argD	acetylornithine transaminase protein	N	G	T	21	T	T	T	T	T	T	T	T	T	T	T	T	T	T	T	T	T	T	T	T	T
313390	313390	CDS	1	argD	acetylornithine transaminase protein	S	C	T	21	T	T	T	T	T	T	T	T	T	T	T	T	T	T	T	T	T	T	T	T	T
313552	313552	CDS	1	argD	acetylornithine transaminase protein	S	C	T	21	T	T	T	T	T	T	T	T	T	T	T	T	T	T	T	T	T	T	T	T	T
313807	313807	CDS	1	argD	acetylornithine transaminase protein	N	G	T	21	T	T	T	T	T	T	T	T	T	T	T	T	T	T	T	T	T	T	T	T	T
314130	314130	CDS	1	argF	ornithine carbamoyltransferase	N	G	A	21	A	A	A	A	A	A	A	A	A	A	A	A	A	A	A	A	A	A	A	A	A
314139	314139	CDS	1	argF	ornithine carbamoyltransferase	N	C	T	21	T	T	T	T	T	T	T	T	T	T	T	T	T	T	T	T	T	T	T	T	T
314283	314283	CDS	1	argF	ornithine carbamoyltransferase	N	G	A	21	A	A	A	A	A	A	A	A	A	A	A	A	A	A	A	A	A	A	A	A	A
315579	315579	CDS	1	hslO	Hsp33-like chaperonin	S	C	T	21	T	T	T	T	T	T	T	T	T	T	T	T	T	T	T	T	T	T	T	T	T
316173	316173	CDS	-1	apaG	ApaG protein	N	G	T	21	T	T	T	T	T	T	T	T	T	T	T	T	T	T	T	T	T	T	T	T	T
316265	316265	CDS	-1	apaG	ApaG protein	S	T	C	21	C	C	C	C	C	C	C	C	C	C	C	C	C	C	C	C	C	C	C	C	C
316653	316653	Intergenic	-	-	-	-	A	T	21	T	T	T	T	T	T	T	T	T	T	T	T	T	T	T	T	T	T	T	T	T
317167	317167	CDS	-1	metZ	O-succinylhomoserine sulfhydrylase	N	T	G	21	G	G	G	G	G	G	G	G	G	G	G	G	G	G	G	G	G	G	G	G	G
317998	317998	Intergenic	-	-	-	-	C	T	21	T	T	T	T	T	T	T	T	T	T	T	T	T	T	T	T	T	T	T	T	T
318324	318324	Intergenic	-	-	-	-	C	A	21	A	A	A	A	A	A	A	A	A	A	A	A	A	A	A	A	A	A	A	A	A
320468	320468	CDS	1	BS1330_I0308	AraC family transcriptional regulator	N	G	A	21	A	A	A	A	A	A	A	A	A	A	A	A	A	A	A	A	A	A	A	A	A
320477	320477	CDS	1	BS1330_I0308	AraC family transcriptional regulator	N	C	T	21	T	T	T	T	T	T	T	T	T	T	T	T	T	T	T	T	T	T	T	T	T
321590	321590	Intergenic	-	-	-	-	A	G	21	G	G	G	G	G	G	G	G	G	G	G	G	G	G	G	G	G	G	G	G	G
321809	321809	CDS	1	BS1330_I0311	DNA-damage-inducible protein F	N	G	A	21	A	A	A	A	A	A	A	A	A	A	A	A	A	A	A	A	A	A	A	A	A
322110	322110	CDS	1	BS1330_I0311	DNA-damage-inducible protein F	N	T	C	21	C	C	C	C	C	C	C	C	C	C	C	C	C	C	C	C	C	C	C	C	C
322281	322281	CDS	1	BS1330_I0311	DNA-damage-inducible protein F	N	G	A	21	A	A	A	A	A	A	A	A	A	A	A	A	A	A	A	A	A	A	A	A	A
322597	322597	CDS	1	BS1330_I0311	DNA-damage-inducible protein F	N	C	T	21	T	T	T	T	T	T	T	T	T	T	T	T	T	T	T	T	T	T	T	T	T
323857	323857	CDS	-1	pyrD	dihydroorotate dehydrogenase 2	S	G	T	21	T	T	T	T	T	T	T	T	T	T	T	T	T	T	T	T	T	T	T	T	T
324156	324156	CDS	-1	BS1330_I0313	hypothetical protein	S	C	T	21	T	T	T	T	T	T	T	T	T	T	T	T	T	T	T	T	T	T	T	T	T
324412	324412	CDS	-1	BS1330_I0313	hypothetical protein	N	C	T	21	T	T	T	T	T	T	T	T	T	T	T	T	T	T	T	T	T	T	T	T	T
325115	325115	CDS	1	BS1330_I0314	hypothetical protein	N	G	A	21	A	A	A	A	A	A	A	A	A	A	A	A	A	A	A	A	A	A	A	A	A
325327	325327	CDS	-1	pip	proline iminopeptidase	S	G	A	21	A	A	A	A	A	A	A	A	A	A	A	A	A	A	A	A	A	A	A	A	A
325988	325988	CDS	-1	pip	proline iminopeptidase	N	C	T	21	T	T	T	T	T	T	T	T	T	T	T	T	T	T	T	T	T	T	T	T	T
326821	326821	CDS	1	BS1330_I0316	LuxR family DNA-binding response regulator	S	C	T	21	T	T	T	T	T	T	T	T	T	T	T	T	T	T	T	T	T	T	T	T	T
326939	326939	CDS	1	BS1330_I0316	LuxR family DNA-binding response regulator	N	A	G	21	G	G	G	G	G	G	G	G	G	G	G	G	G	G	G	G	G	G	G	G	G
327745	327745	CDS	-1	BS1330_I0317	sensor histidine kinase/response regulator	N	A	G	21	G	G	G	G	G	G	G	G	G	G	G	G	G	G	G	G	G	G	G	G	G
328294	328294	CDS	-1	BS1330_I0317	sensor histidine kinase/response regulator	N	C	T	21	T	T	T	T	T	T	T	T	T	T	T	T	T	T	T	T	T	T	T	T	T
328807	328807	CDS	-1	BS1330_I0317	sensor histidine kinase/response regulator	N	G	A	21	A	A	A	A	A	A	A	A	A	A	A	A	A	A	A	A	A	A	A	A	A
328989	328989	CDS	-1	BS1330_I0317	sensor histidine kinase/response regulator	N	G	A	21	A	A	A	A	A	A	A	A	A	A	A	A	A	A	A	A	A	A	A	A	A
329017	329017	CDS	-1	BS1330_I0317	sensor histidine kinase/response regulator	N	T	C	21	C	C	C	C	C	C	C	C	C	C	C	C	C	C	C	C	C	C	C	C	C
330022	330022	CDS	-1	BS1330_I0317	sensor histidine kinase/response regulator	N	C	T	21	T	T	T	T	T	T	T	T	T	T	T	T	T	T	T	T	T	T	T	T	T
330211	330211	CDS	-1	BS1330_I0317	sensor histidine kinase/response regulator	N	C	T	21	T	T	T	T	T	T	T	T	T	T	T	T	T	T	T	T	T	T	T	T	T
330217	330217	CDS	-1	BS1330_I0317	sensor histidine kinase/response regulator	N	C	T	21	T	T	T	T	T	T	T	T	T	T	T	T	T	T	T	T	T	T	T	T	T
330589	330589	CDS	-1	BS1330_I0317	sensor histidine kinase/response regulator	N	G	A	21	A	A	A	A	A	A	A	A	A	A	A	A	A	A	A	A	A	A	A	A	A
330779	330779	Intergenic	-	-	-	-	T	C	21	C	C	C	C	C	C	C	C	C	C	C	C	C	C	C	C	C	C	C	C	C
331380	331380	CDS	1	mscL	large-conductance mechanosensitive channel	S	G	A	21	A	A	A	A	A	A	A	A	A	A	A	A	A	A	A	A	A	A	A	A	A
331996	331996	CDS	-1	hemA	5-aminolevulinate synthase	S	A	G	21	G	G	G	G	G	G	G	G	G	G	G	G	G	G	G	G	G	G	G	G	G
332477	332477	CDS	-1	hemA	5-aminolevulinate synthase	N	T	C	21	C	C	C	C	C	C	C	C	C	C	C	C	C	C	C	C	C	C	C	C	C
332512	332512	CDS	-1	hemA	5-aminolevulinate synthase	S	T	C	21	C	C	C	C	C	C	C	C	C	C	C	C	C	C	C	C	C	C	C	C	C
332826	332826	CDS	-1	hemA	5-aminolevulinate synthase	N	G	A	21	A	A	A	A	A	A	A	A	A	A	A	A	A	A	A	A	A	A	A	A	A
333318	333318	CDS	-1	BS1330_I0321	polysaccharide deacetylase family protein	N	T	C	21	C	C	C	C	C	C	C	C	C	C	C	C	C	C	C	C	C	C	C	C	C
333650	333650	CDS	-1	BS1330_I0321	polysaccharide deacetylase family protein	S	G	A	21	A	A	A	A	A	A	A	A	A	A	A	A	A	A	A	A	A	A	A	A	A
334189	334189	CDS	-1	BS1330_I0322	glycosyl transferase family protein	N	C	T	21	T	T	T	T	T	T	T	T	T	T	T	T	T	T	T	T	T	T	T	T	T
334601	334601	Intergenic	-	-	-	-	G	A	21	A	A	A	A	A	A	A	A	A	A	A	A	A	A	A	A	A	A	A	A	A
335481	335481	CDS	-1	BS1330_I0324	hypothetical protein	N	G	A	21	A	A	A	A	A	A	A	A	A	A	A	A	A	A	A	A	A	A	A	A	A
335613	335613	CDS	-1	BS1330_I0324	hypothetical protein	N	A	G	21	G	G	G	G	G	G	G	G	G	G	G	G	G	G	G	G	G	G	G	G	G
336990	336990	CDS	1	BS1330_I0326	hypothetical protein	S	C	T	21	T	T	T	T	T	T	T	T	T	T	T	T	T	T	T	T	T	T	T	T	T
337357	337357	CDS	1	BS1330_I0327	hypothetical protein	N	T	C	21	C	C	C	C	C	C	C	C	C	C	C	C	C	C	C	C	C	C	C	C	C
337626	337626	CDS	1	BS1330_I0327	hypothetical protein	S	G	T	21	T	T	T	T	T	T	T	T	T	T	T	T	T	T	T	T	T	T	T	T	T
338095	338095	CDS	1	BS1330_I0328	hypothetical protein	N	C	T	21	T	T	T	T	T	T	T	T	T	T	T	T	T	T	T	T	T	T	T	T	T
338114	338114	CDS	1	BS1330_I0328	hypothetical protein	S	T	G	21	G	G	G	G	G	G	G	G	G	G	G	G	G	G	G	G	G	G	G	G	G
338277	338277	CDS	1	BS1330_I0328	hypothetical protein	N	G	A	21	A	A	A	A	A	A	A	A	A	A	A	A	A	A	A	A	A	A	A	A	A
338659	338659	CDS	1	BS1330_I0329	putative lipoprotein	N	A	G	21	G	G	G	G	G	G	G	G	G	G	G	G	G	G	G	G	G	G	G	G	G
340215	340215	CDS	1	panC	pantoate--beta-alanine ligase	N	C	T	21	T	T	T	T	T	T	T	T	T	T	T	T	T	T	T	T	T	T	T	T	T
340365	340365	CDS	1	panC	pantoate--beta-alanine ligase	N	A	G	21	G	G	G	G	G	G	G	G	G	G	G	G	G	G	G	G	G	G	G	G	G
341939	341939	CDS	-1	fpr	ferredoxin--NADP reductase	S	G	A	21	A	A	A	A	A	A	A	A	A	A	A	A	A	A	A	A	A	A	A	A	A
342489	342489	CDS	1	BS1330_I0333	hypothetical protein	N	A	G	21	G	G	G	G	G	G	G	G	G	G	G	G	G	G	G	G	G	G	G	G	G
342657	342657	Intergenic	-	-	-	-	T	C	21	C	C	C	C	C	C	C	C	C	C	C	C	C	C	C	C	C	C	C	C	C
342670	342670	Intergenic	-	-	-	-	T	C	21	C	C	C	C	C	C	C	C	C	C	C	C	C	C	C	C	C	C	C	C	C
342717	342717	Intergenic	-	-	-	-	G	A	21	A	A	A	A	A	A	A	A	A	A	A	A	A	A	A	A	A	A	A	A	A
343238	343238	CDS	1	nspC	carboxynorspermidine decarboxylase	N	G	A	21	A	A	A	A	A	A	A	A	A	A	A	A	A	A	A	A	A	A	A	A	A
343623	343623	CDS	1	nspC	carboxynorspermidine decarboxylase	N	C	A	21	A	A	A	A	A	A	A	A	A	A	A	A	A	A	A	A	A	A	A	A	A
343744	343744	CDS	1	nspC	carboxynorspermidine decarboxylase	N	A	G	21	G	G	G	G	G	G	G	G	G	G	G	G	G	G	G	G	G	G	G	G	G
345119	345119	CDS	1	BS1330_I0336	hypothetical protein	N	T	C	21	C	C	C	C	C	C	C	C	C	C	C	C	C	C	C	C	C	C	C	C	C
345231	345231	CDS	1	BS1330_I0336	hypothetical protein	S	C	T	21	T	T	T	T	T	T	T	T	T	T	T	T	T	T	T	T	T	T	T	T	T
346233	346233	CDS	-1	BS1330_I0338	proline racemase	N	C	T	21	T	T	T	T	T	T	T	T	T	T	T	T	T	T	T	T	T	T	T	T	T
346273	346273	CDS	-1	BS1330_I0338	proline racemase	S	A	G	21	G	G	G	G	G	G	G	G	G	G	G	G	G	G	G	G	G	G	G	G	G
346360	346360	CDS	-1	BS1330_I0338	proline racemase	S	T	G	21	G	G	G	G	G	G	G	G	G	G	G	G	G	G	G	G	G	G	G	G	G
346961	346961	Intergenic	-	-	-	-	A	G	21	G	G	G	G	G	G	G	G	G	G	G	G	G	G	G	G	G	G	G	G	G
347576	347576	CDS	1	BS1330_I0340	multidrug resistance protein NorM, putative	S	C	T	21	T	T	T	T	T	T	T	T	T	T	T	T	T	T	T	T	T	T	T	T	T
347764	347764	CDS	1	BS1330_I0340	multidrug resistance protein NorM, putative	SNOP/2	G	A	21	A	A	A	A	A	A	A	A	A	A	A	A	A	A	A	A	A	A	A	A	A
347823	347823	CDS	1	BS1330_I0340	multidrug resistance protein NorM, putative	N	G	A	21	A	A	A	A	A	A	A	A	A	A	A	A	A	A	A	A	A	A	A	A	A
348140	348140	CDS	1	BS1330_I0340	multidrug resistance protein NorM, putative	S	C	T	21	T	T	T	T	T	T	T	T	T	T	T	T	T	T	T	T	T	T	T	T	T
348231	348231	CDS	1	BS1330_I0340	multidrug resistance protein NorM, putative	N	G	A	21	A	A	A	A	A	A	A	A	A	A	A	A	A	A	A	A	A	A	A	A	A
348556	348556	CDS	1	BS1330_I0340	multidrug resistance protein NorM, putative	N	T	C	21	C	C	C	C	C	C	C	C	C	C	C	C	C	C	C	C	C	C	C	C	C
349358	349358	Intergenic	-	-	-	-	A	G	21	G	G	G	G	G	G	G	G	G	G	G	G	G	G	G	G	G	G	G	G	G
350335	350335	Intergenic	-	-	-	-	C	T	21	T	T	T	T	T	T	T	T	T	T	T	T	T	T	T	T	T	T	T	T	T
350505	350505	Intergenic	-	-	-	-	C	T	21	T	T	T	T	T	T	T	T	T	T	T	T	T	T	T	T	T	T	T	T	T
350767	350767	Intergenic	-	-	-	-	A	G	21	G	G	G	G	G	G	G	G	G	G	G	G	G	G	G	G	G	G	G	G	G
351656	351656	Intergenic	-	-	-	-	C	T	21	T	T	T	T	T	T	T	T	T	T	T	T	T	T	T	T	T	T	T	T	T
351696	351696	Intergenic	-	-	-	-	A	C	21	C	C	C	C	C	C	C	C	C	C	C	C	C	C	C	C	C	C	C	C	C
351800	351800	Intergenic	-	-	-	-	T	C	21	C	C	C	C	C	C	C	C	C	C	C	C	C	C	C	C	C	C	C	C	C
352517	352517	CDS	1	BS1330_I0345	TRAP dicarboxylate transporter subunit DctM	N	C	T	20	T	T	T	T	T	T	T	T	T	T	T	T	T	N	T	T	T	T	T	T	T
352665	352665	CDS	1	BS1330_I0345	TRAP dicarboxylate transporter subunit DctM	S	G	T	21	T	T	T	T	T	T	T	T	T	T	T	T	T	T	T	T	T	T	T	T	T
353067	353067	CDS	1	BS1330_I0345	TRAP dicarboxylate transporter subunit DctM	S	C	T	21	T	T	T	T	T	T	T	T	T	T	T	T	T	T	T	T	T	T	T	T	T
353086	353086	CDS	1	BS1330_I0345	TRAP dicarboxylate transporter subunit DctM	N	G	A	21	A	A	A	A	A	A	A	A	A	A	A	A	A	A	A	A	A	A	A	A	A
353089	353089	CDS	1	BS1330_I0345	TRAP dicarboxylate transporter subunit DctM	N	A	G	21	G	G	G	G	G	G	G	G	G	G	G	G	G	G	G	G	G	G	G	G	G
353107	353107	CDS	1	BS1330_I0345	TRAP dicarboxylate transporter subunit DctM	N	G	C	21	C	C	C	C	C	C	C	C	C	C	C	C	C	C	C	C	C	C	C	C	C
353327	353327	CDS	1	BS1330_I0345	TRAP dicarboxylate transporter subunit DctM	N	A	G	21	G	G	G	G	G	G	G	G	G	G	G	G	G	G	G	G	G	G	G	G	G
353978	353978	CDS	1	BS1330_I0345	TRAP dicarboxylate transporter subunit DctM	N	T	C	21	C	C	C	C	C	C	C	C	C	C	C	C	C	C	C	C	C	C	C	C	C
354009	354009	CDS	1	BS1330_I0345	TRAP dicarboxylate transporter subunit DctM	S	C	T	21	T	T	T	T	T	T	T	T	T	T	T	T	T	T	T	T	T	T	T	T	T
354017	354017	CDS	1	BS1330_I0345	TRAP dicarboxylate transporter subunit DctM	N	G	C	21	C	C	C	C	C	C	C	C	C	C	C	C	C	C	C	C	C	C	C	C	C
354343	354343	CDS	1	BS1330_I0346	extracellular solute-binding protein	N	C	A	21	A	A	A	A	A	A	A	A	A	A	A	A	A	A	A	A	A	A	A	A	A
354390	354390	CDS	1	BS1330_I0346	extracellular solute-binding protein	N	C	G	21	G	G	G	G	G	G	G	G	G	G	G	G	G	G	G	G	G	G	G	G	G
354407	354407	CDS	1	BS1330_I0346	extracellular solute-binding protein	N	G	T	21	T	T	T	T	T	T	T	T	T	T	T	T	T	T	T	T	T	T	T	T	T
354589	354589	CDS	1	BS1330_I0346	extracellular solute-binding protein	S	T	C	20	C	C	C	C	C	C	C	C	C	C	C	C	C	N	C	C	C	C	C	C	C
354598	354598	CDS	1	BS1330_I0346	extracellular solute-binding protein	S	T	C	12	C	N	C	C	C	C	N	C	N	C	N	C	N	N	N	N	C	C	C	N	C
354640	354640	CDS	1	BS1330_I0346	extracellular solute-binding protein	S	C	A	21	A	A	A	A	A	A	A	A	A	A	A	A	A	A	A	A	A	A	A	A	A
354726	354726	CDS	1	BS1330_I0346	extracellular solute-binding protein	N	C	T	21	T	T	T	T	T	T	T	T	T	T	T	T	T	T	T	T	T	T	T	T	T
355058	355058	CDS	1	BS1330_I0346	extracellular solute-binding protein	N	C	T	21	T	T	T	T	T	T	T	T	T	T	T	T	T	T	T	T	T	T	T	T	T
355539	355539	CDS	-1	BS1330_I0347	hypothetical protein	S	G	C	21	C	C	C	C	C	C	C	C	C	C	C	C	C	C	C	C	C	C	C	C	C
356198	356198	CDS	-1	BS1330_I0348	hypothetical protein	N	G	A	21	A	A	A	A	A	A	A	A	A	A	A	A	A	A	A	A	A	A	A	A	A
356748	356748	CDS	-1	BS1330_I0348	hypothetical protein	S	T	C	21	C	C	C	C	C	C	C	C	C	C	C	C	C	C	C	C	C	C	C	C	C
357642	357642	Intergenic	-	-	-	-	C	T	21	T	T	T	T	T	T	T	T	T	T	T	T	T	T	T	T	T	T	T	T	T
357750	357750	Intergenic	-	-	-	-	T	C	21	C	C	C	C	C	C	C	C	C	C	C	C	C	C	C	C	C	C	C	C	C
357920	357920	CDS	1	BS1330_I0349	hypothetical protein	S	T	C	21	C	C	C	C	C	C	C	C	C	C	C	C	C	C	C	C	C	C	C	C	C
358188	358188	CDS	1	BS1330_I0350	xanthine dehydrogenase	N	C	T	21	T	T	T	T	T	T	T	T	T	T	T	T	T	T	T	T	T	T	T	T	T
358494	358494	CDS	1	BS1330_I0350	xanthine dehydrogenase	N	C	T	21	T	T	T	T	T	T	T	T	T	T	T	T	T	T	T	T	T	T	T	T	T
358781	358781	CDS	1	BS1330_I0350	xanthine dehydrogenase	N	C	A	21	A	A	A	A	A	A	A	A	A	A	A	A	A	A	A	A	A	A	A	A	A
358870	358870	CDS	1	BS1330_I0350	xanthine dehydrogenase	S	C	T	21	T	T	T	T	T	T	T	T	T	T	T	T	T	T	T	T	T	T	T	T	T
359332	359332	CDS	1	BS1330_I0350	xanthine dehydrogenase	S	T	C	21	C	C	C	C	C	C	C	C	C	C	C	C	C	C	C	C	C	C	C	C	C
360247	360247	CDS	1	BS1330_I0351	xanthine dehydrogenase	S	T	C	21	C	C	C	C	C	C	C	C	C	C	C	C	C	C	C	C	C	C	C	C	C
360818	360818	CDS	1	BS1330_I0351	xanthine dehydrogenase	N	G	A	21	A	A	A	A	A	A	A	A	A	A	A	A	A	A	A	A	A	A	A	A	A
360922	360922	CDS	1	BS1330_I0351	xanthine dehydrogenase	N	A	C	21	C	C	C	C	C	C	C	C	C	C	C	C	C	C	C	C	C	C	C	C	C
361269	361269	CDS	1	BS1330_I0351	xanthine dehydrogenase	N	G	A	21	A	A	A	A	A	A	A	A	A	A	A	A	A	A	A	A	A	A	A	A	A
361780	361780	CDS	1	BS1330_I0351	xanthine dehydrogenase	S	G	T	21	T	T	T	T	T	T	T	T	T	T	T	T	T	T	T	T	T	T	T	T	T
361807	361807	CDS	1	BS1330_I0351	xanthine dehydrogenase	S	A	G	21	G	G	G	G	G	G	G	G	G	G	G	G	G	G	G	G	G	G	G	G	G
361915	361915	CDS	1	BS1330_I0351	xanthine dehydrogenase	S	T	C	21	C	C	C	C	C	C	C	C	C	C	C	C	C	C	C	C	C	C	C	C	C
362257	362257	CDS	1	BS1330_I0352	chaperone XdhC	N	G	A	21	A	A	A	A	A	A	A	A	A	A	A	A	A	A	A	A	A	A	A	A	A
362415	362415	CDS	1	BS1330_I0352	chaperone XdhC	N	A	G	21	G	G	G	G	G	G	G	G	G	G	G	G	G	G	G	G	G	G	G	G	G
362496	362496	CDS	1	BS1330_I0352	chaperone XdhC	N	G	A	21	A	A	A	A	A	A	A	A	A	A	A	A	A	A	A	A	A	A	A	A	A
362547	362547	CDS	1	BS1330_I0352	chaperone XdhC	N	C	T	21	T	T	T	T	T	T	T	T	T	T	T	T	T	T	T	T	T	T	T	T	T
362673	362673	CDS	1	BS1330_I0352	chaperone XdhC	N	G	A	21	A	A	A	A	A	A	A	A	A	A	A	A	A	A	A	A	A	A	A	A	A
363437	363437	CDS	-1	BS1330_I0353	LysR family transcriptional regulator	N	G	T	21	T	T	T	T	T	T	T	T	T	T	T	T	T	T	T	T	T	T	T	T	T
363718	363718	CDS	-1	BS1330_I0353	LysR family transcriptional regulator	N	T	G	21	G	G	G	G	G	G	G	G	G	G	G	G	G	G	G	G	G	G	G	G	G
363747	363747	CDS	-1	BS1330_I0353	LysR family transcriptional regulator	N	A	G	21	G	G	G	G	G	G	G	G	G	G	G	G	G	G	G	G	G	G	G	G	G
364739	364739	CDS	1	BS1330_I0354	hypothetical protein	N	A	G	21	G	G	G	G	G	G	G	G	G	G	G	G	G	G	G	G	G	G	G	G	G
366279	366279	CDS	1	BS1330_I0355	guanine deaminase	S	T	C	21	C	C	C	C	C	C	C	C	C	C	C	C	C	C	C	C	C	C	C	C	C
366687	366687	CDS	1	BS1330_I0356	hydroxypyruvate reductase	N	A	G	21	G	G	G	G	G	G	G	G	G	G	G	G	G	G	G	G	G	G	G	G	G
367386	367386	CDS	1	BS1330_I0356	hydroxypyruvate reductase	N	A	G	21	G	G	G	G	G	G	G	G	G	G	G	G	G	G	G	G	G	G	G	G	G
367543	367543	CDS	1	BS1330_I0356	hydroxypyruvate reductase	S	C	G	21	G	G	G	G	G	G	G	G	G	G	G	G	G	G	G	G	G	G	G	G	G
368030	368030	CDS	-1	ccoS	cbb3-type cytochrome oxidase maturation protein	S	A	G	21	G	G	G	G	G	G	G	G	G	G	G	G	G	G	G	G	G	G	G	G	G
368430	368430	CDS	-1	BS1330_I0358	nitrogen fixation protein FixI	N	G	A	21	A	A	A	A	A	A	A	A	A	A	A	A	A	A	A	A	A	A	A	A	A
369270	369270	CDS	-1	BS1330_I0358	nitrogen fixation protein FixI	N	C	T	21	T	T	T	T	T	T	T	T	T	T	T	T	T	T	T	T	T	T	T	T	T
369278	369278	CDS	-1	BS1330_I0358	nitrogen fixation protein FixI	S	T	C	21	C	C	C	C	C	C	C	C	C	C	C	C	C	C	C	C	C	C	C	C	C
369281	369281	CDS	-1	BS1330_I0358	nitrogen fixation protein FixI	S	G	C	21	C	C	C	C	C	C	C	C	C	C	C	C	C	C	C	C	C	C	C	C	C
370468	370468	CDS	-1	BS1330_I0359	FixH protein	S	C	T	21	T	T	T	T	T	T	T	T	T	T	T	T	T	T	T	T	T	T	T	T	T
370865	370865	CDS	-1	BS1330_I0360	iron-sulfur cluster-binding protein	N	C	T	21	T	T	T	T	T	T	T	T	T	T	T	T	T	T	T	T	T	T	T	T	T
370998	370998	CDS	-1	BS1330_I0360	iron-sulfur cluster-binding protein	S	T	C	21	C	C	C	C	C	C	C	C	C	C	C	C	C	C	C	C	C	C	C	C	C
371228	371228	CDS	-1	BS1330_I0360	iron-sulfur cluster-binding protein	N	G	A	21	A	A	A	A	A	A	A	A	A	A	A	A	A	A	A	A	A	A	A	A	A
372780	372780	CDS	-1	ccoP	cytochrome c oxidase, cbb3-type subunit III	S	T	C	21	C	C	C	C	C	C	C	C	C	C	C	C	C	C	C	C	C	C	C	C	C
372817	372817	CDS	-1	ccoP	cytochrome c oxidase, cbb3-type subunit III	N	T	C	21	C	C	C	C	C	C	C	C	C	C	C	C	C	C	C	C	C	C	C	C	C
375064	375064	CDS	-1	ccoN	cytochrome c oxidase, cbb3-type subunit I	N	C	T	21	T	T	T	T	T	T	T	T	T	T	T	T	T	T	T	T	T	T	T	T	T
375362	375362	CDS	-1	ccoN	cytochrome c oxidase, cbb3-type subunit I	S	G	T	21	T	T	T	T	T	T	T	T	T	T	T	T	T	T	T	T	T	T	T	T	T
375493	375493	CDS	-1	ccoN	cytochrome c oxidase, cbb3-type subunit I	N	C	T	21	T	T	T	T	T	T	T	T	T	T	T	T	T	T	T	T	T	T	T	T	T
376056	376056	Intergenic	-	-	-	-	G	A	21	A	A	A	A	A	A	A	A	A	A	A	A	A	A	A	A	A	A	A	A	A
376337	376337	CDS	-1	BS1330_I0365	FUR family transcriptional regulator	N	T	C	21	C	C	C	C	C	C	C	C	C	C	C	C	C	C	C	C	C	C	C	C	C
376824	376824	CDS	1	BS1330_I0366	hypothetical protein	S	A	G	21	G	G	G	G	G	G	G	G	G	G	G	G	G	G	G	G	G	G	G	G	G
377444	377444	CDS	1	BS1330_I0367	twin-arginine translocation pathway signal sequence domain-containing protein	S	G	A	21	A	A	A	A	A	A	A	A	A	A	A	A	A	A	A	A	A	A	A	A	A
377930	377930	CDS	-1	BS1330_I0368	aldehyde dehydrogenase family protein	N	A	C	21	C	C	C	C	C	C	C	C	C	C	C	C	C	C	C	C	C	C	C	C	C
378350	378350	CDS	-1	BS1330_I0368	aldehyde dehydrogenase family protein	N	C	A	21	A	A	A	A	A	A	A	A	A	A	A	A	A	A	A	A	A	A	A	A	A
378442	378442	CDS	-1	BS1330_I0368	aldehyde dehydrogenase family protein	N	C	T	21	T	T	T	T	T	T	T	T	T	T	T	T	T	T	T	T	T	T	T	T	T
378519	378519	CDS	-1	BS1330_I0368	aldehyde dehydrogenase family protein	S	G	A	21	A	A	A	A	A	A	A	A	A	A	A	A	A	A	A	A	A	A	A	A	A
378975	378975	CDS	-1	BS1330_I0368	aldehyde dehydrogenase family protein	S	C	G	21	G	G	G	G	G	G	G	G	G	G	G	G	G	G	G	G	G	G	G	G	G
379490	379490	CDS	1	ada	ada regulatory protein	S	C	T	21	T	T	T	T	T	T	T	T	T	T	T	T	T	T	T	T	T	T	T	T	T
379963	379963	CDS	1	ada	ada regulatory protein	N	T	C	21	C	C	C	C	C	C	C	C	C	C	C	C	C	C	C	C	C	C	C	C	C
380162	380162	CDS	1	ada	ada regulatory protein	S	C	T	21	T	T	T	T	T	T	T	T	T	T	T	T	T	T	T	T	T	T	T	T	T
380422	380422	CDS	1	ada	ada regulatory protein	N	T	A	21	A	A	A	A	A	A	A	A	A	A	A	A	A	A	A	A	A	A	A	A	A
382750	382750	Intergenic	-	-	-	-	A	G	21	G	G	G	G	G	G	G	G	G	G	G	G	G	G	G	G	G	G	G	G	G
382823	382823	Intergenic	-	-	-	-	A	G	21	G	G	G	G	G	G	G	G	G	G	G	G	G	G	G	G	G	G	G	G	G
383509	383509	Intergenic	-	-	-	-	G	A	21	A	A	A	A	A	A	A	A	A	A	A	A	A	A	A	A	A	A	A	A	A
383677	383677	Intergenic	-	-	-	-	A	T	21	T	T	T	T	T	T	T	T	T	T	T	T	T	T	T	T	T	T	T	T	T
385297	385297	CDS	-1	BS1330_I0374	hypothetical protein	S	A	G	21	G	G	G	G	G	G	G	G	G	G	G	G	G	G	G	G	G	G	G	G	G
385337	385337	CDS	-1	BS1330_I0374	hypothetical protein	N	A	G	21	G	G	G	G	G	G	G	G	G	G	G	G	G	G	G	G	G	G	G	G	G
385350	385350	CDS	-1	BS1330_I0374	hypothetical protein	N	G	A	21	A	A	A	A	A	A	A	A	A	A	A	A	A	A	A	A	A	A	A	A	A
385577	385577	CDS	-1	BS1330_I0374	hypothetical protein	N	T	C	21	C	C	C	C	C	C	C	C	C	C	C	C	C	C	C	C	C	C	C	C	C
385656	385656	CDS	-1	BS1330_I0374	hypothetical protein	N	C	T	21	T	T	T	T	T	T	T	T	T	T	T	T	T	T	T	T	T	T	T	T	T
385805	385805	CDS	-1	BS1330_I0374	hypothetical protein	N	C	T	21	T	T	T	T	T	T	T	T	T	T	T	T	T	T	T	T	T	T	T	T	T
385876	385876	CDS	-1	BS1330_I0374	hypothetical protein	S	G	A	21	A	A	A	A	A	A	A	A	A	A	A	A	A	A	A	A	A	A	A	A	A
386363	386363	CDS	1	BS1330_I0375	hypothetical protein	S	G	A	21	A	A	A	A	A	A	A	A	A	A	A	A	A	A	A	A	A	A	A	A	A
386434	386434	CDS	1	BS1330_I0375	hypothetical protein	N	T	C	21	C	C	C	C	C	C	C	C	C	C	C	C	C	C	C	C	C	C	C	C	C
386631	386631	CDS	1	BS1330_I0375	hypothetical protein	N	C	G	21	G	G	G	G	G	G	G	G	G	G	G	G	G	G	G	G	G	G	G	G	G
386635	386635	CDS	1	BS1330_I0375	hypothetical protein	N	T	C	21	C	C	C	C	C	C	C	C	C	C	C	C	C	C	C	C	C	C	C	C	C
386925	386925	CDS	1	BS1330_I0375	hypothetical protein	N	G	A	21	A	A	A	A	A	A	A	A	A	A	A	A	A	A	A	A	A	A	A	A	A
388201	388201	CDS	1	engA	GTP-binding protein EngA	N	C	T	21	T	T	T	T	T	T	T	T	T	T	T	T	T	T	T	T	T	T	T	T	T
388412	388412	CDS	1	engA	GTP-binding protein EngA	S	C	T	21	T	T	T	T	T	T	T	T	T	T	T	T	T	T	T	T	T	T	T	T	T
388856	388856	CDS	1	BS1330_I0377	HSP70 family protein	N	A	G	21	G	G	G	G	G	G	G	G	G	G	G	G	G	G	G	G	G	G	G	G	G
389489	389489	CDS	1	BS1330_I0377	HSP70 family protein	N	A	G	21	G	G	G	G	G	G	G	G	G	G	G	G	G	G	G	G	G	G	G	G	G
389636	389636	CDS	1	BS1330_I0377	HSP70 family protein	N	A	C	21	C	C	C	C	C	C	C	C	C	C	C	C	C	C	C	C	C	C	C	C	C
389768	389768	CDS	1	BS1330_I0377	HSP70 family protein	N	G	A	21	A	A	A	A	A	A	A	A	A	A	A	A	A	A	A	A	A	A	A	A	A
390345	390345	Intergenic	-	-	-	-	G	A	21	A	A	A	A	A	A	A	A	A	A	A	A	A	A	A	A	A	A	A	A	A
390798	390798	CDS	1	BS1330_I0379	hypothetical protein	N	G	A	21	A	A	A	A	A	A	A	A	A	A	A	A	A	A	A	A	A	A	A	A	A
391028	391028	CDS	1	BS1330_I0379	hypothetical protein	N	G	T	21	T	T	T	T	T	T	T	T	T	T	T	T	T	T	T	T	T	T	T	T	T
391658	391658	CDS	1	BS1330_I0379	hypothetical protein	S	C	G	21	G	G	G	G	G	G	G	G	G	G	G	G	G	G	G	G	G	G	G	G	G
391680	391680	CDS	1	BS1330_I0379	hypothetical protein	N	T	A	21	A	A	A	A	A	A	A	A	A	A	A	A	A	A	A	A	A	A	A	A	A
391872	391872	CDS	1	BS1330_I0381	hypothetical protein	SNOP/2	T	A	21	A	A	A	A	A	A	A	A	A	A	A	A	A	A	A	A	A	A	A	A	A
392003	392003	CDS	1	BS1330_I0382	ATP synthase protein I	S	G	A	21	A	A	A	A	A	A	A	A	A	A	A	A	A	A	A	A	A	A	A	A	A
392045	392045	CDS	1	BS1330_I0382	ATP synthase protein I	N	A	C	21	C	C	C	C	C	C	C	C	C	C	C	C	C	C	C	C	C	C	C	C	C
394358	394358	CDS	1	atpF	F0F1 ATP synthase subunit B	N	T	C	21	C	C	C	C	C	C	C	C	C	C	C	C	C	C	C	C	C	C	C	C	C
394725	394725	CDS	1	atpF	F0F1 ATP synthase subunit B	S	T	C	21	C	C	C	C	C	C	C	C	C	C	C	C	C	C	C	C	C	C	C	C	C
394827	394827	Intergenic	-	-	-	-	T	C	21	C	C	C	C	C	C	C	C	C	C	C	C	C	C	C	C	C	C	C	C	C
394965	394965	CDS	-1	rnhB	ribonuclease HII	S	T	C	21	C	C	C	C	C	C	C	C	C	C	C	C	C	C	C	C	C	C	C	C	C
395171	395171	CDS	-1	rnhB	ribonuclease HII	N	G	A	21	A	A	A	A	A	A	A	A	A	A	A	A	A	A	A	A	A	A	A	A	A
395203	395203	CDS	-1	rnhB	ribonuclease HII	N	C	T	21	T	T	T	T	T	T	T	T	T	T	T	T	T	T	T	T	T	T	T	T	T
395629	395629	Intergenic	-	-	-	-	G	A	21	A	A	A	A	A	A	A	A	A	A	A	A	A	A	A	A	A	A	A	A	A
396091	396091	CDS	-1	BS1330_I0388	hypothetical protein	N	T	C	21	C	C	C	C	C	C	C	C	C	C	C	C	C	C	C	C	C	C	C	C	C
396707	396707	CDS	-1	BS1330_I0388	hypothetical protein	S	C	T	21	T	T	T	T	T	T	T	T	T	T	T	T	T	T	T	T	T	T	T	T	T
396724	396724	CDS	-1	BS1330_I0388	hypothetical protein	N	A	C	21	C	C	C	C	C	C	C	C	C	C	C	C	C	C	C	C	C	C	C	C	C
397067	397067	CDS	1	BS1330_I0389	hypothetical protein	N	T	C	21	C	C	C	C	C	C	C	C	C	C	C	C	C	C	C	C	C	C	C	C	C
397108	397108	CDS	1	BS1330_I0389	hypothetical protein	S	C	A	21	A	A	A	A	A	A	A	A	A	A	A	A	A	A	A	A	A	A	A	A	A
397612	397612	Intergenic	-	-	-	-	G	A	21	A	A	A	A	A	A	A	A	A	A	A	A	A	A	A	A	A	A	A	A	A
397781	397781	CDS	-1	BS1330_I0390	hypothetical protein	N	T	C	21	C	C	C	C	C	C	C	C	C	C	C	C	C	C	C	C	C	C	C	C	C
398504	398504	CDS	-1	BS1330_I0393	hypothetical protein	N	T	C	21	C	C	C	C	C	C	C	C	C	C	C	C	C	C	C	C	C	C	C	C	C
399222	399222	CDS	-1	ispE	4-diphosphocytidyl-2-C-methyl-D-erythritol kinase	S	C	T	21	T	T	T	T	T	T	T	T	T	T	T	T	T	T	T	T	T	T	T	T	T
399267	399267	CDS	-1	ispE	4-diphosphocytidyl-2-C-methyl-D-erythritol kinase	S	G	A	21	A	A	A	A	A	A	A	A	A	A	A	A	A	A	A	A	A	A	A	A	A
399436	399436	CDS	-1	ispE	4-diphosphocytidyl-2-C-methyl-D-erythritol kinase	N	G	A	21	A	A	A	A	A	A	A	A	A	A	A	A	A	A	A	A	A	A	A	A	A
399557	399557	CDS	-1	ispE	4-diphosphocytidyl-2-C-methyl-D-erythritol kinase	N	G	C	21	C	C	C	C	C	C	C	C	C	C	C	C	C	C	C	C	C	C	C	C	C
400167	400167	Intergenic	-	-	-	-	G	T	21	T	T	T	T	T	T	T	T	T	T	T	T	T	T	T	T	T	T	T	T	T
401169	401169	CDS	-1	BS1330_I0397	protease IV	S	G	A	21	A	A	A	A	A	A	A	A	A	A	A	A	A	A	A	A	A	A	A	A	A
401234	401234	CDS	-1	BS1330_I0397	protease IV	N	C	A	21	A	A	A	A	A	A	A	A	A	A	A	A	A	A	A	A	A	A	A	A	A
402424	402424	CDS	-1	nhaA	Na+/H+ antiporter	S	T	C	21	C	C	C	C	C	C	C	C	C	C	C	C	C	C	C	C	C	C	C	C	C
402843	402843	CDS	-1	BS1330_I0400	hypothetical protein	N	C	T	21	T	T	T	T	T	T	T	T	T	T	T	T	T	T	T	T	T	T	T	T	T
403223	403223	CDS	-1	BS1330_I0400	hypothetical protein	S	C	T	21	T	T	T	T	T	T	T	T	T	T	T	T	T	T	T	T	T	T	T	T	T
403853	403853	Intergenic	-	-	-	-	A	G	21	G	G	G	G	G	G	G	G	G	G	G	G	G	G	G	G	G	G	G	G	G
404477	404477	CDS	1	BS1330_I0402	polyprenyl synthetase family protein	N	T	C	21	C	C	C	C	C	C	C	C	C	C	C	C	C	C	C	C	C	C	C	C	C
404885	404885	CDS	1	BS1330_I0402	polyprenyl synthetase family protein	N	T	G	21	G	G	G	G	G	G	G	G	G	G	G	G	G	G	G	G	G	G	G	G	G
404947	404947	CDS	1	BS1330_I0402	polyprenyl synthetase family protein	S	G	A	21	A	A	A	A	A	A	A	A	A	A	A	A	A	A	A	A	A	A	A	A	A
405110	405110	Intergenic	-	-	-	-	C	T	21	T	T	T	T	T	T	T	T	T	T	T	T	T	T	T	T	T	T	T	T	T
405514	405514	CDS	1	BS1330_I0403	hypothetical protein	S	C	T	21	T	T	T	T	T	T	T	T	T	T	T	T	T	T	T	T	T	T	T	T	T
405548	405548	CDS	1	BS1330_I0403	hypothetical protein	N	G	T	21	T	T	T	T	T	T	T	T	T	T	T	T	T	T	T	T	T	T	T	T	T
408364	408364	Intergenic	-	-	-	-	T	C	21	C	C	C	C	C	C	C	C	C	C	C	C	C	C	C	C	C	C	C	C	C
408401	408401	Intergenic	-	-	-	-	T	C	21	C	C	C	C	C	C	C	C	C	C	C	C	C	C	C	C	C	C	C	C	C
408994	408994	CDS	1	glyS	glycyl-tRNA synthetase subunit beta	N	G	C	21	C	C	C	C	C	C	C	C	C	C	C	C	C	C	C	C	C	C	C	C	C
409384	409384	CDS	1	glyS	glycyl-tRNA synthetase subunit beta	N	G	A	21	A	A	A	A	A	A	A	A	A	A	A	A	A	A	A	A	A	A	A	A	A
410024	410024	CDS	1	glyS	glycyl-tRNA synthetase subunit beta	N	C	T	21	T	T	T	T	T	T	T	T	T	T	T	T	T	T	T	T	T	T	T	T	T
410227	410227	CDS	1	glyS	glycyl-tRNA synthetase subunit beta	N	G	A	21	A	A	A	A	A	A	A	A	A	A	A	A	A	A	A	A	A	A	A	A	A
411101	411101	CDS	1	BS1330_I0406	Sua5/YciO/YrdC family protein	N	G	A	21	A	A	A	A	A	A	A	A	A	A	A	A	A	A	A	A	A	A	A	A	A
412099	412099	CDS	1	BS1330_I0407	FAD-binding oxidoreductase	S	C	T	21	T	T	T	T	T	T	T	T	T	T	T	T	T	T	T	T	T	T	T	T	T
412324	412324	CDS	1	BS1330_I0407	FAD-binding oxidoreductase	S	T	C	21	C	C	C	C	C	C	C	C	C	C	C	C	C	C	C	C	C	C	C	C	C
412610	412610	CDS	1	BS1330_I0407	FAD-binding oxidoreductase	N	C	G	21	G	G	G	G	G	G	G	G	G	G	G	G	G	G	G	G	G	G	G	G	G
414765	414765	CDS	1	BS1330_I0411	hypothetical protein	S	T	C	21	C	C	C	C	C	C	C	C	C	C	C	C	C	C	C	C	C	C	C	C	C
414834	414834	Intergenic	-	-	-	-	T	C	21	C	C	C	C	C	C	C	C	C	C	C	C	C	C	C	C	C	C	C	C	C
414924	414924	Intergenic	-	-	-	-	C	G	21	G	G	G	G	G	G	G	G	G	G	G	G	G	G	G	G	G	G	G	G	G
415182	415182	CDS	-1	BS1330_I0412	enoyl-CoA hydratase	N	A	C	21	C	C	C	C	C	C	C	C	C	C	C	C	C	C	C	C	C	C	C	C	C
415185	415185	CDS	-1	BS1330_I0412	enoyl-CoA hydratase	N	T	C	21	C	C	C	C	C	C	C	C	C	C	C	C	C	C	C	C	C	C	C	C	C
417169	417169	CDS	-1	BS1330_I0413	acyl-CoA dehydrogenase family protein	N	G	T	21	T	T	T	T	T	T	T	T	T	T	T	T	T	T	T	T	T	T	T	T	T
417236	417236	CDS	-1	BS1330_I0413	acyl-CoA dehydrogenase family protein	N	T	C	21	C	C	C	C	C	C	C	C	C	C	C	C	C	C	C	C	C	C	C	C	C
419118	419118	CDS	-1	purD	phosphoribosylamine--glycine ligase	N	C	T	21	T	T	T	T	T	T	T	T	T	T	T	T	T	T	T	T	T	T	T	T	T
419727	419727	CDS	-1	purD	phosphoribosylamine--glycine ligase	N	C	T	21	T	T	T	T	T	T	T	T	T	T	T	T	T	T	T	T	T	T	T	T	T
420018	420018	CDS	-1	purD	phosphoribosylamine--glycine ligase	N	T	C	21	C	C	C	C	C	C	C	C	C	C	C	C	C	C	C	C	C	C	C	C	C
420235	420235	CDS	-1	purD	phosphoribosylamine--glycine ligase	S	G	A	21	A	A	A	A	A	A	A	A	A	A	A	A	A	A	A	A	A	A	A	A	A
420480	420480	CDS	1	ubiA	4-hydroxybenzoate polyprenyltransferase	S	T	C	21	C	C	C	C	C	C	C	C	C	C	C	C	C	C	C	C	C	C	C	C	C
420857	420857	CDS	1	ubiA	4-hydroxybenzoate polyprenyltransferase	N	C	G	21	G	G	G	G	G	G	G	G	G	G	G	G	G	G	G	G	G	G	G	G	G
421380	421380	CDS	1	ubiA	4-hydroxybenzoate polyprenyltransferase	S	A	G	21	G	G	G	G	G	G	G	G	G	G	G	G	G	G	G	G	G	G	G	G	G
421794	421794	CDS	-1	pdxH	pyridoxamine 5'-phosphate oxidase	N	C	A	21	A	A	A	A	A	A	A	A	A	A	A	A	A	A	A	A	A	A	A	A	A
421903	421903	CDS	-1	pdxH	pyridoxamine 5'-phosphate oxidase	S	C	T	21	T	T	T	T	T	T	T	T	T	T	T	T	T	T	T	T	T	T	T	T	T
422548	422548	CDS	1	BS1330_I0418	hypothetical protein	N	A	G	21	G	G	G	G	G	G	G	G	G	G	G	G	G	G	G	G	G	G	G	G	G
422598	422598	CDS	1	BS1330_I0418	hypothetical protein	S	G	A	21	A	A	A	A	A	A	A	A	A	A	A	A	A	A	A	A	A	A	A	A	A
423369	423369	CDS	1	BS1330_I0419	chaperone protein DnaJ	S	G	A	21	A	A	A	A	A	A	A	A	A	A	A	A	A	A	A	A	A	A	A	A	A
423742	423742	CDS	1	BS1330_I0419	chaperone protein DnaJ	S	C	T	21	T	T	T	T	T	T	T	T	T	T	T	T	T	T	T	T	T	T	T	T	T
424075	424075	CDS	1	fabI-1	enoyl-ACP reductase	N	A	G	21	G	G	G	G	G	G	G	G	G	G	G	G	G	G	G	G	G	G	G	G	G
425177	425177	Intergenic	-	-	-	-	A	T	21	T	T	T	T	T	T	T	T	T	T	T	T	T	T	T	T	T	T	T	T	T
425743	425743	CDS	-1	BS1330_I0423	hypothetical protein	S	C	T	21	T	T	T	T	T	T	T	T	T	T	T	T	T	T	T	T	T	T	T	T	T
425994	425994	Intergenic	-	-	-	-	G	A	21	A	A	A	A	A	A	A	A	A	A	A	A	A	A	A	A	A	A	A	A	A
426759	426759	Intergenic	-	-	-	-	T	C	21	C	C	C	C	C	C	C	C	C	C	C	C	C	C	C	C	C	C	C	C	C
426835	426835	CDS	1	BS1330_I0427	hypothetical protein	N	T	C	21	C	C	C	C	C	C	C	C	C	C	C	C	C	C	C	C	C	C	C	C	C
427036	427036	CDS	1	BS1330_I0427	hypothetical protein	N	G	A	21	A	A	A	A	A	A	A	A	A	A	A	A	A	A	A	A	A	A	A	A	A
427413	427413	CDS	1	BS1330_I0427	hypothetical protein	N	G	T	21	T	T	T	T	T	T	T	T	T	T	T	T	T	T	T	T	T	T	T	T	T
427543	427543	Intergenic	-	-	-	-	G	A	21	A	A	A	A	A	A	A	A	A	A	A	A	A	A	A	A	A	A	A	A	A
429091	429091	CDS	1	aroC	chorismate synthase	S	C	T	21	T	T	T	T	T	T	T	T	T	T	T	T	T	T	T	T	T	T	T	T	T
430044	430044	CDS	1	ribAB	3,4-dihydroxy-2-butanone-4-phosphate synthase/GTP cyclohydrolase II	N	G	A	21	A	A	A	A	A	A	A	A	A	A	A	A	A	A	A	A	A	A	A	A	A
430408	430408	CDS	1	ribAB	3,4-dihydroxy-2-butanone-4-phosphate synthase/GTP cyclohydrolase II	S	C	T	21	T	T	T	T	T	T	T	T	T	T	T	T	T	T	T	T	T	T	T	T	T
430618	430618	CDS	1	BS1330_I0431	histone deacetylase family protein	N	C	G	21	G	G	G	G	G	G	G	G	G	G	G	G	G	G	G	G	G	G	G	G	G
430675	430675	CDS	1	BS1330_I0431	histone deacetylase family protein	N	A	G	21	G	G	G	G	G	G	G	G	G	G	G	G	G	G	G	G	G	G	G	G	G
431080	431080	CDS	1	BS1330_I0431	histone deacetylase family protein	N	A	G	21	G	G	G	G	G	G	G	G	G	G	G	G	G	G	G	G	G	G	G	G	G
431092	431092	CDS	1	BS1330_I0431	histone deacetylase family protein	N	T	C	21	C	C	C	C	C	C	C	C	C	C	C	C	C	C	C	C	C	C	C	C	C
431257	431257	CDS	1	BS1330_I0431	histone deacetylase family protein	N	C	T	21	T	T	T	T	T	T	T	T	T	T	T	T	T	T	T	T	T	T	T	T	T
432283	432283	CDS	-1	BS1330_I0433	dedA family protein	N	G	A	21	A	A	A	A	A	A	A	A	A	A	A	A	A	A	A	A	A	A	A	A	A
432447	432447	Intergenic	-	-	-	-	G	A	21	A	A	A	A	A	A	A	A	A	A	A	A	A	A	A	A	A	A	A	A	A
432731	432731	CDS	-1	BS1330_I0434	transglycosylase	N	T	C	21	C	C	C	C	C	C	C	C	C	C	C	C	C	C	C	C	C	C	C	C	C
433256	433256	CDS	1	BS1330_I0435	hypothetical protein	S	A	C	21	C	C	C	C	C	C	C	C	C	C	C	C	C	C	C	C	C	C	C	C	C
433257	433257	CDS	1	BS1330_I0435	hypothetical protein	N	A	G	21	G	G	G	G	G	G	G	G	G	G	G	G	G	G	G	G	G	G	G	G	G
433258	433258	CDS	1	BS1330_I0435	hypothetical protein	N	T	G	21	G	G	G	G	G	G	G	G	G	G	G	G	G	G	G	G	G	G	G	G	G
433262	433262	CDS	1	BS1330_I0435	hypothetical protein	S	G	T	21	T	T	T	T	T	T	T	T	T	T	T	T	T	T	T	T	T	T	T	T	T
433265	433265	CDS	1	BS1330_I0435	hypothetical protein	S	T	G	21	G	G	G	G	G	G	G	G	G	G	G	G	G	G	G	G	G	G	G	G	G
433849	433849	CDS	1	BS1330_I0436	pirin-related protein	S	T	C	21	C	C	C	C	C	C	C	C	C	C	C	C	C	C	C	C	C	C	C	C	C
433941	433941	CDS	1	BS1330_I0436	pirin-related protein	N	G	A	21	A	A	A	A	A	A	A	A	A	A	A	A	A	A	A	A	A	A	A	A	A
434094	434094	CDS	1	BS1330_I0436	pirin-related protein	N	A	G	21	G	G	G	G	G	G	G	G	G	G	G	G	G	G	G	G	G	G	G	G	G
434246	434246	CDS	1	BS1330_I0436	pirin-related protein	N	T	C	21	C	C	C	C	C	C	C	C	C	C	C	C	C	C	C	C	C	C	C	C	C
434506	434506	CDS	1	BS1330_I0436	pirin-related protein	S	G	A	21	A	A	A	A	A	A	A	A	A	A	A	A	A	A	A	A	A	A	A	A	A
434945	434945	CDS	1	dxs	1-deoxy-D-xylulose-5-phosphate synthase	S	G	A	21	A	A	A	A	A	A	A	A	A	A	A	A	A	A	A	A	A	A	A	A	A
435107	435107	CDS	1	dxs	1-deoxy-D-xylulose-5-phosphate synthase	S	C	T	21	T	T	T	T	T	T	T	T	T	T	T	T	T	T	T	T	T	T	T	T	T
435790	435790	CDS	1	dxs	1-deoxy-D-xylulose-5-phosphate synthase	N	T	C	21	C	C	C	C	C	C	C	C	C	C	C	C	C	C	C	C	C	C	C	C	C
439006	439006	CDS	-1	BS1330_I0440	hypothetical protein	S	A	G	21	G	G	G	G	G	G	G	G	G	G	G	G	G	G	G	G	G	G	G	G	G
439464	439464	CDS	-1	BS1330_I0440	hypothetical protein	N	A	G	21	G	G	G	G	G	G	G	G	G	G	G	G	G	G	G	G	G	G	G	G	G
440328	440328	CDS	1	BS1330_I0442	LysM domain-containing protein	S	G	C	21	C	C	C	C	C	C	C	C	C	C	C	C	C	C	C	C	C	C	C	C	C
440717	440717	CDS	1	BS1330_I0442	LysM domain-containing protein	N	A	G	21	G	G	G	G	G	G	G	G	G	G	G	G	G	G	G	G	G	G	G	G	G
441113	441113	CDS	1	BS1330_I0442	LysM domain-containing protein	N	T	C	21	C	C	C	C	C	C	C	C	C	C	C	C	C	C	C	C	C	C	C	C	C
442495	442495	CDS	1	BS1330_I0443	ABC transporter ATP-binding protein/permease	S	G	A	21	A	A	A	A	A	A	A	A	A	A	A	A	A	A	A	A	A	A	A	A	A
443520	443520	Intergenic	-	-	-	-	T	C	21	C	C	C	C	C	C	C	C	C	C	C	C	C	C	C	C	C	C	C	C	C
443862	443862	CDS	1	BS1330_I0444	phosphatidylserine decarboxylase	S	T	C	21	C	C	C	C	C	C	C	C	C	C	C	C	C	C	C	C	C	C	C	C	C
444850	444850	CDS	1	pssA	CDP-diacylglycerol--serine O-phosphatidyltransferase	S	C	T	21	T	T	T	T	T	T	T	T	T	T	T	T	T	T	T	T	T	T	T	T	T
444916	444916	CDS	1	pssA	CDP-diacylglycerol--serine O-phosphatidyltransferase	S	G	A	21	A	A	A	A	A	A	A	A	A	A	A	A	A	A	A	A	A	A	A	A	A
445211	445211	Intergenic	-	-	-	-	T	C	21	C	C	C	C	C	C	C	C	C	C	C	C	C	C	C	C	C	C	C	C	C
445293	445293	CDS	-1	BS1330_I0446	short chain dehydrogenase/reductase family oxidoreductase	N	A	G	21	G	G	G	G	G	G	G	G	G	G	G	G	G	G	G	G	G	G	G	G	G
446880	446880	CDS	-1	purF	amidophosphoribosyltransferase	N	C	T	21	T	T	T	T	T	T	T	T	T	T	T	T	T	T	T	T	T	T	T	T	T
447880	447880	CDS	-1	BS1330_I0449	colicin V production protein	N	A	G	21	G	G	G	G	G	G	G	G	G	G	G	G	G	G	G	G	G	G	G	G	G
448679	448679	CDS	-1	radA	DNA repair protein RadA	S	C	T	21	T	T	T	T	T	T	T	T	T	T	T	T	T	T	T	T	T	T	T	T	T
449507	449507	CDS	-1	radA	DNA repair protein RadA	S	T	C	21	C	C	C	C	C	C	C	C	C	C	C	C	C	C	C	C	C	C	C	C	C
449752	449752	CDS	-1	radA	DNA repair protein RadA	N	T	C	21	C	C	C	C	C	C	C	C	C	C	C	C	C	C	C	C	C	C	C	C	C
450318	450318	CDS	-1	dnaB	replicative DNA helicase	N	A	G	21	G	G	G	G	G	G	G	G	G	G	G	G	G	G	G	G	G	G	G	G	G
452546	452546	CDS	-1	cfa	cyclopropane-fatty-acyl-phospholipid synthase	S	C	A	21	A	A	A	A	A	A	A	A	A	A	A	A	A	A	A	A	A	A	A	A	A
453483	453483	CDS	-1	rplI	50S ribosomal protein L9	S	C	A	21	A	A	A	A	A	A	A	A	A	A	A	A	A	A	A	A	A	A	A	A	A
453528	453528	CDS	-1	rplI	50S ribosomal protein L9	S	C	T	21	T	T	T	T	T	T	T	T	T	T	T	T	T	T	T	T	T	T	T	T	T
453563	453563	CDS	-1	rplI	50S ribosomal protein L9	N	C	T	21	T	T	T	T	T	T	T	T	T	T	T	T	T	T	T	T	T	T	T	T	T
453615	453615	CDS	-1	rplI	50S ribosomal protein L9	S	A	G	21	G	G	G	G	G	G	G	G	G	G	G	G	G	G	G	G	G	G	G	G	G
454038	454038	CDS	-1	BS1330_I0454	hypothetical protein	N	A	G	21	G	G	G	G	G	G	G	G	G	G	G	G	G	G	G	G	G	G	G	G	G
454478	454478	CDS	-1	BS1330_I0454	hypothetical protein	S	G	A	21	A	A	A	A	A	A	A	A	A	A	A	A	A	A	A	A	A	A	A	A	A
455300	455300	CDS	-1	rpsF	30S ribosomal protein S6	N	G	T	21	T	T	T	T	T	T	T	T	T	T	T	T	T	T	T	T	T	T	T	T	T
456337	456337	CDS	1	fabD	acyl-carrier-protein S-malonyltransferase	N	A	G	21	G	G	G	G	G	G	G	G	G	G	G	G	G	G	G	G	G	G	G	G	G
456525	456525	CDS	1	fabD	acyl-carrier-protein S-malonyltransferase	S	C	T	21	T	T	T	T	T	T	T	T	T	T	T	T	T	T	T	T	T	T	T	T	T
456878	456878	CDS	1	fabD	acyl-carrier-protein S-malonyltransferase	N	T	G	21	G	G	G	G	G	G	G	G	G	G	G	G	G	G	G	G	G	G	G	G	G
457021	457021	CDS	1	fabD	acyl-carrier-protein S-malonyltransferase	N	A	G	21	G	G	G	G	G	G	G	G	G	G	G	G	G	G	G	G	G	G	G	G	G
457167	457167	CDS	1	fabG	3-ketoacyl-ACP reductase	S	G	A	21	A	A	A	A	A	A	A	A	A	A	A	A	A	A	A	A	A	A	A	A	A
457197	457197	CDS	1	fabG	3-ketoacyl-ACP reductase	S	T	C	21	C	C	C	C	C	C	C	C	C	C	C	C	C	C	C	C	C	C	C	C	C
457349	457349	CDS	1	fabG	3-ketoacyl-ACP reductase	N	C	T	21	T	T	T	T	T	T	T	T	T	T	T	T	T	T	T	T	T	T	T	T	T
457980	457980	Intergenic	-	-	-	-	G	A	21	A	A	A	A	A	A	A	A	A	A	A	A	A	A	A	A	A	A	A	A	A
458016	458016	Intergenic	-	-	-	-	C	G	21	G	G	G	G	G	G	G	G	G	G	G	G	G	G	G	G	G	G	G	G	G
458033	458033	Intergenic	-	-	-	-	A	G	21	G	G	G	G	G	G	G	G	G	G	G	G	G	G	G	G	G	G	G	G	G
459021	459021	CDS	1	fabF	3-oxoacyl-(acyl carrier protein) synthase II	N	G	A	21	A	A	A	A	A	A	A	A	A	A	A	A	A	A	A	A	A	A	A	A	A
459290	459290	CDS	1	fabF	3-oxoacyl-(acyl carrier protein) synthase II	N	G	A	21	A	A	A	A	A	A	A	A	A	A	A	A	A	A	A	A	A	A	A	A	A
459986	459986	Intergenic	-	-	-	-	C	T	21	T	T	T	T	T	T	T	T	T	T	T	T	T	T	T	T	T	T	T	T	T
460190	460190	Intergenic	-	-	-	-	C	T	21	T	T	T	T	T	T	T	T	T	T	T	T	T	T	T	T	T	T	T	T	T
460233	460233	CDS	1	BS1330_I0463	hypothetical protein	N	C	T	21	T	T	T	T	T	T	T	T	T	T	T	T	T	T	T	T	T	T	T	T	T
460366	460366	CDS	1	BS1330_I0463	hypothetical protein	S	G	A	21	A	A	A	A	A	A	A	A	A	A	A	A	A	A	A	A	A	A	A	A	A
460621	460621	CDS	1	BS1330_I0463	hypothetical protein	S	C	T	21	T	T	T	T	T	T	T	T	T	T	T	T	T	T	T	T	T	T	T	T	T
461167	461167	CDS	1	BS1330_I0463	hypothetical protein	S	A	G	21	G	G	G	G	G	G	G	G	G	G	G	G	G	G	G	G	G	G	G	G	G
461295	461295	CDS	1	BS1330_I0463	hypothetical protein	N	G	A	21	A	A	A	A	A	A	A	A	A	A	A	A	A	A	A	A	A	A	A	A	A
461782	461782	CDS	1	BS1330_I0464	hypothetical protein	N	C	A	21	A	A	A	A	A	A	A	A	A	A	A	A	A	A	A	A	A	A	A	A	A
461823	461823	CDS	1	BS1330_I0464	hypothetical protein	N	T	G	21	G	G	G	G	G	G	G	G	G	G	G	G	G	G	G	G	G	G	G	G	G
462257	462257	CDS	1	BS1330_I0464	hypothetical protein	N	C	T	21	T	T	T	T	T	T	T	T	T	T	T	T	T	T	T	T	T	T	T	T	T
462346	462346	CDS	1	BS1330_I0464	hypothetical protein	N	C	T	21	T	T	T	T	T	T	T	T	T	T	T	T	T	T	T	T	T	T	T	T	T
462923	462923	CDS	1	gmk	guanylate kinase	S	G	A	21	A	A	A	A	A	A	A	A	A	A	A	A	A	A	A	A	A	A	A	A	A
463237	463237	CDS	-1	BS1330_I0466	TldD protein	N	C	T	21	T	T	T	T	T	T	T	T	T	T	T	T	T	T	T	T	T	T	T	T	T
463669	463669	CDS	-1	BS1330_I0466	TldD protein	N	T	C	21	C	C	C	C	C	C	C	C	C	C	C	C	C	C	C	C	C	C	C	C	C
463797	463797	CDS	-1	BS1330_I0466	TldD protein	N	G	C	21	C	C	C	C	C	C	C	C	C	C	C	C	C	C	C	C	C	C	C	C	C
464719	464719	Intergenic	-	-	-	-	G	A	21	A	A	A	A	A	A	A	A	A	A	A	A	A	A	A	A	A	A	A	A	A
464749	464749	Intergenic	-	-	-	-	T	C	21	C	C	C	C	C	C	C	C	C	C	C	C	C	C	C	C	C	C	C	C	C
464873	464873	CDS	-1	BS1330_I0467	hypothetical protein	S	C	T	21	T	T	T	T	T	T	T	T	T	T	T	T	T	T	T	T	T	T	T	T	T
465230	465230	CDS	-1	BS1330_I0467	hypothetical protein	S	C	T	21	T	T	T	T	T	T	T	T	T	T	T	T	T	T	T	T	T	T	T	T	T
465337	465337	CDS	-1	BS1330_I0467	hypothetical protein	N	C	T	21	T	T	T	T	T	T	T	T	T	T	T	T	T	T	T	T	T	T	T	T	T
466270	466270	CDS	1	coxB	cytochrome c oxidase subunit II	N	G	T	21	T	T	T	T	T	T	T	T	T	T	T	T	T	T	T	T	T	T	T	T	T
466486	466486	CDS	1	coxB	cytochrome c oxidase subunit II	N	A	G	21	G	G	G	G	G	G	G	G	G	G	G	G	G	G	G	G	G	G	G	G	G
466841	466841	CDS	1	coxA	cytochrome c oxidase subunit I	N	G	A	21	A	A	A	A	A	A	A	A	A	A	A	A	A	A	A	A	A	A	A	A	A
467214	467214	CDS	1	coxA	cytochrome c oxidase subunit I	N	T	C	21	C	C	C	C	C	C	C	C	C	C	C	C	C	C	C	C	C	C	C	C	C
467514	467514	CDS	1	coxA	cytochrome c oxidase subunit I	N	G	T	21	T	T	T	T	T	T	T	T	T	T	T	T	T	T	T	T	T	T	T	T	T
468526	468526	Intergenic	-	-	-	-	G	A	21	A	A	A	A	A	A	A	A	A	A	A	A	A	A	A	A	A	A	A	A	A
468648	468648	Intergenic	-	-	-	-	G	A	21	A	A	A	A	A	A	A	A	A	A	A	A	A	A	A	A	A	A	A	A	A
470241	470241	CDS	1	ctaG	cytochrome C oxidase assembly protein	S	G	T	21	T	T	T	T	T	T	T	T	T	T	T	T	T	T	T	T	T	T	T	T	T
470284	470284	CDS	1	ctaG	cytochrome C oxidase assembly protein	N	G	T	21	T	T	T	T	T	T	T	T	T	T	T	T	T	T	T	T	T	T	T	T	T
470423	470423	CDS	1	ctaG	cytochrome C oxidase assembly protein	N	G	A	21	A	A	A	A	A	A	A	A	A	A	A	A	A	A	A	A	A	A	A	A	A
472106	472106	CDS	1	BS1330_I0475	SurF1 family protein	S	C	A	21	A	A	A	A	A	A	A	A	A	A	A	A	A	A	A	A	A	A	A	A	A
472224	472224	CDS	1	BS1330_I0475	SurF1 family protein	N	G	A	21	A	A	A	A	A	A	A	A	A	A	A	A	A	A	A	A	A	A	A	A	A
473791	473791	CDS	1	ispH	4-hydroxy-3-methylbut-2-enyl diphosphate reductase	N	A	G	21	G	G	G	G	G	G	G	G	G	G	G	G	G	G	G	G	G	G	G	G	G
473983	473983	CDS	1	thrB	homoserine kinase	N	G	C	21	C	C	C	C	C	C	C	C	C	C	C	C	C	C	C	C	C	C	C	C	C
474150	474150	CDS	1	thrB	homoserine kinase	N	T	C	21	C	C	C	C	C	C	C	C	C	C	C	C	C	C	C	C	C	C	C	C	C
474424	474424	CDS	1	thrB	homoserine kinase	S	T	C	21	C	C	C	C	C	C	C	C	C	C	C	C	C	C	C	C	C	C	C	C	C
474448	474448	CDS	1	thrB	homoserine kinase	S	C	G	21	G	G	G	G	G	G	G	G	G	G	G	G	G	G	G	G	G	G	G	G	G
475359	475359	CDS	1	rnhA	ribonuclease H	S	G	A	21	A	A	A	A	A	A	A	A	A	A	A	A	A	A	A	A	A	A	A	A	A
475512	475512	CDS	-1	BS1330_I0479	ahpC/TSA family protein	S	A	G	21	G	G	G	G	G	G	G	G	G	G	G	G	G	G	G	G	G	G	G	G	G
475890	475890	CDS	-1	BS1330_I0479	ahpC/TSA family protein	S	C	T	21	T	T	T	T	T	T	T	T	T	T	T	T	T	T	T	T	T	T	T	T	T
476548	476548	CDS	-1	BS1330_I0480	hypothetical protein	N	C	T	21	T	T	T	T	T	T	T	T	T	T	T	T	T	T	T	T	T	T	T	T	T
476785	476785	CDS	-1	BS1330_I0480	hypothetical protein	N	T	C	21	C	C	C	C	C	C	C	C	C	C	C	C	C	C	C	C	C	C	C	C	C
477434	477434	CDS	1	BS1330_I0481	hypothetical protein	N	G	A	21	A	A	A	A	A	A	A	A	A	A	A	A	A	A	A	A	A	A	A	A	A
478150	478150	CDS	-1	BS1330_I0482	sensory box protein	N	G	A	21	A	A	A	A	A	A	A	A	A	A	A	A	A	A	A	A	A	A	A	A	A
478600	478600	CDS	-1	BS1330_I0482	sensory box protein	N	C	T	21	T	T	T	T	T	T	T	T	T	T	T	T	T	T	T	T	T	T	T	T	T
479027	479027	CDS	-1	BS1330_I0482	sensory box protein	S	A	G	21	G	G	G	G	G	G	G	G	G	G	G	G	G	G	G	G	G	G	G	G	G
479489	479489	CDS	-1	BS1330_I0482	sensory box protein	S	T	C	21	C	C	C	C	C	C	C	C	C	C	C	C	C	C	C	C	C	C	C	C	C
480419	480419	CDS	-1	BS1330_I0482	sensory box protein	S	C	T	21	T	T	T	T	T	T	T	T	T	T	T	T	T	T	T	T	T	T	T	T	T
481481	481481	CDS	-1	BS1330_I0484	processing protease	N	A	G	21	G	G	G	G	G	G	G	G	G	G	G	G	G	G	G	G	G	G	G	G	G
482158	482158	CDS	-1	BS1330_I0484	processing protease	N	A	G	21	G	G	G	G	G	G	G	G	G	G	G	G	G	G	G	G	G	G	G	G	G
482605	482605	CDS	-1	BS1330_I0484	processing protease	N	A	G	21	G	G	G	G	G	G	G	G	G	G	G	G	G	G	G	G	G	G	G	G	G
482629	482629	CDS	-1	BS1330_I0484	processing protease	N	A	G	21	G	G	G	G	G	G	G	G	G	G	G	G	G	G	G	G	G	G	G	G	G
482816	482816	CDS	-1	thrC	threonine synthase	S	T	A	21	A	A	A	A	A	A	A	A	A	A	A	A	A	A	A	A	A	A	A	A	A
483112	483112	CDS	-1	thrC	threonine synthase	N	T	G	21	G	G	G	G	G	G	G	G	G	G	G	G	G	G	G	G	G	G	G	G	G
483652	483652	CDS	-1	thrC	threonine synthase	N	T	C	21	C	C	C	C	C	C	C	C	C	C	C	C	C	C	C	C	C	C	C	C	C
483818	483818	CDS	-1	thrC	threonine synthase	S	G	T	21	T	T	T	T	T	T	T	T	T	T	T	T	T	T	T	T	T	T	T	T	T
484107	484107	CDS	-1	thrC	threonine synthase	N	T	C	21	C	C	C	C	C	C	C	C	C	C	C	C	C	C	C	C	C	C	C	C	C
484585	484585	CDS	1	BS1330_I0487	putative lipoprotein	N	A	G	21	G	G	G	G	G	G	G	G	G	G	G	G	G	G	G	G	G	G	G	G	G
484682	484682	CDS	1	BS1330_I0487	putative lipoprotein	S	A	G	21	G	G	G	G	G	G	G	G	G	G	G	G	G	G	G	G	G	G	G	G	G
484714	484714	CDS	1	BS1330_I0487	putative lipoprotein	N	G	T	21	T	T	T	T	T	T	T	T	T	T	T	T	T	T	T	T	T	T	T	T	T
485129	485129	CDS	1	BS1330_I0487	putative lipoprotein	S	G	T	21	T	T	T	T	T	T	T	T	T	T	T	T	T	T	T	T	T	T	T	T	T
485737	485737	CDS	1	BS1330_I0488	EAL domain-containing protein	N	C	A	21	A	A	A	A	A	A	A	A	A	A	A	A	A	A	A	A	A	A	A	A	A
487395	487395	CDS	1	BS1330_I0489	hypothetical protein	N	T	C	21	C	C	C	C	C	C	C	C	C	C	C	C	C	C	C	C	C	C	C	C	C
488705	488705	CDS	-1	BS1330_I0491	voltage gated chloride channel family protein	S	G	A	21	A	A	A	A	A	A	A	A	A	A	A	A	A	A	A	A	A	A	A	A	A
488817	488817	CDS	-1	BS1330_I0491	voltage gated chloride channel family protein	N	G	A	21	A	A	A	A	A	A	A	A	A	A	A	A	A	A	A	A	A	A	A	A	A
489066	489066	CDS	-1	BS1330_I0491	voltage gated chloride channel family protein	N	A	G	21	G	G	G	G	G	G	G	G	G	G	G	G	G	G	G	G	G	G	G	G	G
490049	490049	CDS	-1	BS1330_I0491	voltage gated chloride channel family protein	S	G	A	21	A	A	A	A	A	A	A	A	A	A	A	A	A	A	A	A	A	A	A	A	A
490128	490128	Intergenic	-	-	-	-	T	C	21	C	C	C	C	C	C	C	C	C	C	C	C	C	C	C	C	C	C	C	C	C
490250	490250	Intergenic	-	-	-	-	T	C	21	C	C	C	C	C	C	C	C	C	C	C	C	C	C	C	C	C	C	C	C	C
490296	490296	Intergenic	-	-	-	-	C	T	21	T	T	T	T	T	T	T	T	T	T	T	T	T	T	T	T	T	T	T	T	T
490331	490331	Intergenic	-	-	-	-	C	T	21	T	T	T	T	T	T	T	T	T	T	T	T	T	T	T	T	T	T	T	T	T
491018	491018	CDS	1	babI	modification methylase BabI	N	G	A	21	A	A	A	A	A	A	A	A	A	A	A	A	A	A	A	A	A	A	A	A	A
491675	491675	CDS	-1	BS1330_I0493	HAD superfamily hydrolase	N	T	C	21	C	C	C	C	C	C	C	C	C	C	C	C	C	C	C	C	C	C	C	C	C
492335	492335	CDS	-1	mutY	A/G-specific adenine glycosylase	S	C	T	21	T	T	T	T	T	T	T	T	T	T	T	T	T	T	T	T	T	T	T	T	T
492767	492767	CDS	-1	mutY	A/G-specific adenine glycosylase	S	T	C	21	C	C	C	C	C	C	C	C	C	C	C	C	C	C	C	C	C	C	C	C	C
492817	492817	CDS	-1	mutY	A/G-specific adenine glycosylase	N	A	G	21	G	G	G	G	G	G	G	G	G	G	G	G	G	G	G	G	G	G	G	G	G
493284	493284	CDS	-1	mutY	A/G-specific adenine glycosylase	N	T	C	21	C	C	C	C	C	C	C	C	C	C	C	C	C	C	C	C	C	C	C	C	C
493725	493725	CDS	1	BS1330_I0495	hypothetical protein	N	C	T	21	T	T	T	T	T	T	T	T	T	T	T	T	T	T	T	T	T	T	T	T	T
493801	493801	CDS	1	BS1330_I0495	hypothetical protein	S	T	C	21	C	C	C	C	C	C	C	C	C	C	C	C	C	C	C	C	C	C	C	C	C
495841	495841	CDS	1	BS1330_I0498	SMC family protein	S	T	G	21	G	G	G	G	G	G	G	G	G	G	G	G	G	G	G	G	G	G	G	G	G
495970	495970	CDS	1	BS1330_I0498	SMC family protein	S	G	A	21	A	A	A	A	A	A	A	A	A	A	A	A	A	A	A	A	A	A	A	A	A
496329	496329	CDS	1	BS1330_I0498	SMC family protein	N	A	G	21	G	G	G	G	G	G	G	G	G	G	G	G	G	G	G	G	G	G	G	G	G
497043	497043	CDS	1	BS1330_I0498	SMC family protein	N	T	A	21	A	A	A	A	A	A	A	A	A	A	A	A	A	A	A	A	A	A	A	A	A
497183	497183	CDS	1	BS1330_I0498	SMC family protein	N	G	A	21	A	A	A	A	A	A	A	A	A	A	A	A	A	A	A	A	A	A	A	A	A
497480	497480	CDS	1	BS1330_I0498	SMC family protein	N	G	A	21	A	A	A	A	A	A	A	A	A	A	A	A	A	A	A	A	A	A	A	A	A
497737	497737	CDS	1	BS1330_I0498	SMC family protein	S	T	C	21	C	C	C	C	C	C	C	C	C	C	C	C	C	C	C	C	C	C	C	C	C
498038	498038	CDS	1	BS1330_I0498	SMC family protein	N	A	G	21	G	G	G	G	G	G	G	G	G	G	G	G	G	G	G	G	G	G	G	G	G
499079	499079	CDS	1	BS1330_I0499	cobalt-zinc-cadmium resistance protein	S	G	A	21	A	A	A	A	A	A	A	A	A	A	A	A	A	A	A	A	A	A	A	A	A
499181	499181	CDS	1	BS1330_I0499	cobalt-zinc-cadmium resistance protein	S	T	C	21	C	C	C	C	C	C	C	C	C	C	C	C	C	C	C	C	C	C	C	C	C
499283	499283	CDS	1	BS1330_I0499	cobalt-zinc-cadmium resistance protein	S	T	C	21	C	C	C	C	C	C	C	C	C	C	C	C	C	C	C	C	C	C	C	C	C
499362	499362	CDS	1	BS1330_I0499	cobalt-zinc-cadmium resistance protein	N	T	C	21	C	C	C	C	C	C	C	C	C	C	C	C	C	C	C	C	C	C	C	C	C
499485	499485	Intergenic	-	-	-	-	C	G	21	G	G	G	G	G	G	G	G	G	G	G	G	G	G	G	G	G	G	G	G	G
499561	499561	Intergenic	-	-	-	-	T	C	21	C	C	C	C	C	C	C	C	C	C	C	C	C	C	C	C	C	C	C	C	C
500003	500003	Intergenic	-	-	-	-	A	G	21	G	G	G	G	G	G	G	G	G	G	G	G	G	G	G	G	G	G	G	G	G
501072	501072	CDS	1	ppdK	pyruvate phosphate dikinase	N	T	C	21	C	C	C	C	C	C	C	C	C	C	C	C	C	C	C	C	C	C	C	C	C
501590	501590	CDS	1	ppdK	pyruvate phosphate dikinase	S	G	A	21	A	A	A	A	A	A	A	A	A	A	A	A	A	A	A	A	A	A	A	A	A
501881	501881	CDS	1	ppdK	pyruvate phosphate dikinase	N	A	T	21	T	T	T	T	T	T	T	T	T	T	T	T	T	T	T	T	T	T	T	T	T
502921	502921	Intergenic	-	-	-	-	G	A	21	A	A	A	A	A	A	A	A	A	A	A	A	A	A	A	A	A	A	A	A	A
503148	503148	Intergenic	-	-	-	-	A	G	21	G	G	G	G	G	G	G	G	G	G	G	G	G	G	G	G	G	G	G	G	G
503544	503544	Intergenic	-	-	-	-	A	G	21	G	G	G	G	G	G	G	G	G	G	G	G	G	G	G	G	G	G	G	G	G
503843	503843	Intergenic	-	-	-	-	A	C	21	C	C	C	C	C	C	C	C	C	C	C	C	C	C	C	C	C	C	C	C	C
504354	504354	CDS	-1	BS1330_I0504	hypothetical protein	N	C	T	21	T	T	T	T	T	T	T	T	T	T	T	T	T	T	T	T	T	T	T	T	T
504545	504545	CDS	-1	BS1330_I0504	hypothetical protein	S	A	G	21	G	G	G	G	G	G	G	G	G	G	G	G	G	G	G	G	G	G	G	G	G
504752	504752	Intergenic	-	-	-	-	C	T	21	T	T	T	T	T	T	T	T	T	T	T	T	T	T	T	T	T	T	T	T	T
504849	504849	Intergenic	-	-	-	-	C	T	21	T	T	T	T	T	T	T	T	T	T	T	T	T	T	T	T	T	T	T	T	T
504915	504915	CDS	1	BS1330_I0505	hypothetical protein	N	A	G	21	G	G	G	G	G	G	G	G	G	G	G	G	G	G	G	G	G	G	G	G	G
508207	508207	CDS	1	BS1330_I0509	hypothetical protein	N	A	G	21	G	G	G	G	G	G	G	G	G	G	G	G	G	G	G	G	G	G	G	G	G
508463	508463	Intergenic	-	-	-	-	C	T	21	T	T	T	T	T	T	T	T	T	T	T	T	T	T	T	T	T	T	T	T	T
508666	508666	CDS	1	BS1330_I0510	hypothetical protein	S	G	A	21	A	A	A	A	A	A	A	A	A	A	A	A	A	A	A	A	A	A	A	A	A
509061	509061	CDS	1	BS1330_I0510	hypothetical protein	N	A	G	21	G	G	G	G	G	G	G	G	G	G	G	G	G	G	G	G	G	G	G	G	G
510847	510847	CDS	1	BS1330_I0511	epimerase/dehydratase	N	G	T	21	T	T	T	T	T	T	T	T	T	T	T	T	T	T	T	T	T	T	T	T	T
511588	511588	CDS	1	BS1330_I0511	epimerase/dehydratase	N	G	A	21	A	A	A	A	A	A	A	A	A	A	A	A	A	A	A	A	A	A	A	A	A
511590	511590	CDS	1	BS1330_I0511	epimerase/dehydratase	S	G	A	21	A	A	A	A	A	A	A	A	A	A	A	A	A	A	A	A	A	A	A	A	A
512705	512705	Intergenic	-	-	-	-	G	A	21	A	A	A	A	A	A	A	A	A	A	A	A	A	A	A	A	A	A	A	A	A
513162	513162	Intergenic	-	-	-	-	T	C	21	C	C	C	C	C	C	C	C	C	C	C	C	C	C	C	C	C	C	C	C	C
513194	513194	Intergenic	-	-	-	-	C	T	21	T	T	T	T	T	T	T	T	T	T	T	T	T	T	T	T	T	T	T	T	T
513660	513660	CDS	1	BS1330_I0513	transposase	N	C	T	21	T	T	T	T	T	T	T	T	T	T	T	T	T	T	T	T	T	T	T	T	T
514841	514841	CDS	1	BS1330_I0514	transposase	N	G	T	21	T	T	T	T	T	T	T	T	T	T	T	T	T	T	T	T	T	T	T	T	T
514986	514986	Intergenic	-	-	-	-	T	C	21	C	C	C	C	C	C	C	C	C	C	C	C	C	C	C	C	C	C	C	C	C
515729	515729	CDS	1	BS1330_I0515	transposase	N	T	C	21	C	C	C	C	C	C	C	C	C	C	C	C	C	C	C	C	C	C	C	C	C
515764	515764	CDS	1	BS1330_I0515	transposase	S	C	T	21	T	T	T	T	T	T	T	T	T	T	T	T	T	T	T	T	T	T	T	T	T
516177	516177	CDS	1	BS1330_I0515	transposase	N	G	C	21	C	C	C	C	C	C	C	C	C	C	C	C	C	C	C	C	C	C	C	C	C
516591	516591	CDS	-1	BS1330_I0516	formyltransferase	N	T	C	21	C	C	C	C	C	C	C	C	C	C	C	C	C	C	C	C	C	C	C	C	C
516844	516844	CDS	-1	BS1330_I0516	formyltransferase	N	G	A	21	A	A	A	A	A	A	A	A	A	A	A	A	A	A	A	A	A	A	A	A	A
517122	517122	CDS	-1	BS1330_I0516	formyltransferase	S	A	G	21	G	G	G	G	G	G	G	G	G	G	G	G	G	G	G	G	G	G	G	G	G
517436	517436	CDS	-1	wbkB	wbkB protein	S	T	C	21	C	C	C	C	C	C	C	C	C	C	C	C	C	C	C	C	C	C	C	C	C
517564	517564	CDS	-1	wbkB	wbkB protein	N	T	C	21	C	C	C	C	C	C	C	C	C	C	C	C	C	C	C	C	C	C	C	C	C
517577	517577	CDS	-1	wbkB	wbkB protein	S	T	C	21	C	C	C	C	C	C	C	C	C	C	C	C	C	C	C	C	C	C	C	C	C
517843	517843	CDS	-1	wbkB	wbkB protein	N	C	A	21	A	A	A	A	A	A	A	A	A	A	A	A	A	A	A	A	A	A	A	A	A
518344	518344	CDS	-1	rfbE	O-antigen export system ATP-binding protein RfbE	S	G	A	21	A	A	A	A	A	A	A	A	A	A	A	A	A	A	A	A	A	A	A	A	A
518617	518617	CDS	-1	rfbE	O-antigen export system ATP-binding protein RfbE	S	T	C	21	C	C	C	C	C	C	C	C	C	C	C	C	C	C	C	C	C	C	C	C	C
518867	518867	CDS	-1	rfbE	O-antigen export system ATP-binding protein RfbE	N	A	G	21	G	G	G	G	G	G	G	G	G	G	G	G	G	G	G	G	G	G	G	G	G
519865	519865	CDS	-1	BS1330_I0520	perosamine synthase	N	G	A	21	A	A	A	A	A	A	A	A	A	A	A	A	A	A	A	A	A	A	A	A	A
520703	520703	CDS	-1	BS1330_I0520	perosamine synthase	S	A	G	21	G	G	G	G	G	G	G	G	G	G	G	G	G	G	G	G	G	G	G	G	G
520729	520729	CDS	-1	BS1330_I0520	perosamine synthase	N	C	T	21	T	T	T	T	T	T	T	T	T	T	T	T	T	T	T	T	T	T	T	T	T
521251	521251	CDS	-1	gmd	GDP-mannose 4,6-dehydratase	N	T	C	21	C	C	C	C	C	C	C	C	C	C	C	C	C	C	C	C	C	C	C	C	C
521838	521838	CDS	-1	gmd	GDP-mannose 4,6-dehydratase	S	G	A	21	A	A	A	A	A	A	A	A	A	A	A	A	A	A	A	A	A	A	A	A	A
522510	522510	CDS	1	BS1330_I0522	ISBm1, transposase orfA	N	G	T	4	N	N	N	N	N	N	T	N	N	N	T	N	N	T	N	N	N	N	T	N	N
522512	522512	CDS	1	BS1330_I0522	ISBm1, transposase orfA	N	C	T	21	T	T	T	T	T	T	T	T	T	T	T	T	T	T	T	T	T	T	T	T	T
522525	522525	CDS	1	BS1330_I0522	ISBm1, transposase orfA	N	C	T	21	T	T	T	T	T	T	T	T	T	T	T	T	T	T	T	T	T	T	T	T	T
522560	522560	CDS	1	BS1330_I0522	ISBm1, transposase orfA	N	C	T	21	T	T	T	T	T	T	T	T	T	T	T	T	T	T	T	T	T	T	T	T	T
522602	522602	CDS	1	BS1330_I0522	ISBm1, transposase orfA	N	G	A	21	A	A	A	A	A	A	A	A	A	A	A	A	A	A	A	A	A	A	A	A	A
522656	522656	CDS	1	BS1330_I0522	ISBm1, transposase orfA	N	C	T	21	T	T	T	T	T	T	T	T	T	T	T	T	T	T	T	T	T	T	T	T	T
522746	522746	CDS	1	BS1330_I0522	ISBm1, transposase orfA	N	T	C	21	C	C	C	C	C	C	C	C	C	C	C	C	C	C	C	C	C	C	C	C	C
522751	522751	CDS	1	BS1330_I0522	ISBm1, transposase orfA	S	A	G	21	G	G	G	G	G	G	G	G	G	G	G	G	G	G	G	G	G	G	G	G	G
522927	522927	CDS	1	BS1330_I0522	ISBm1, transposase orfA	N	A	G	21	G	G	G	G	G	G	G	G	G	G	G	G	G	G	G	G	G	G	G	G	G
522991	522991	Intergenic	-	-	-	-	G	A	20	A	A	A	A	A	A	N	A	A	A	A	A	A	A	A	A	A	A	A	A	A
523440	523440	CDS	1	BS1330_I0523	integrase catalytic subunit	N	C	T	21	T	T	T	T	T	T	T	T	T	T	T	T	T	T	T	T	T	T	T	T	T
524115	524115	Intergenic	-	-	-	-	G	T	21	T	T	T	T	T	T	T	T	T	T	T	T	T	T	T	T	T	T	T	T	T
524130	524130	Intergenic	-	-	-	-	C	T	21	T	T	T	T	T	T	T	T	T	T	T	T	T	T	T	T	T	T	T	T	T
524892	524892	Intergenic	-	-	-	-	T	C	21	C	C	C	C	C	C	C	C	C	C	C	C	C	C	C	C	C	C	C	C	C
525376	525376	CDS	1	BS1330_I0526	mannosyltransferase	N	T	G	21	G	G	G	G	G	G	G	G	G	G	G	G	G	G	G	G	G	G	G	G	G
526319	526319	CDS	1	BS1330_I0526	mannosyltransferase	S	T	C	21	C	C	C	C	C	C	C	C	C	C	C	C	C	C	C	C	C	C	C	C	C
526584	526584	CDS	1	BS1330_I0527	IS5 family transposase orfA	N	C	G	21	G	G	G	G	G	G	G	G	G	G	G	G	G	G	G	G	G	G	G	G	G
527435	527435	Intergenic	-	-	-	-	C	A	21	A	A	A	A	A	A	A	A	A	A	A	A	A	A	A	A	A	A	A	A	A
528024	528024	Intergenic	-	-	-	-	G	A	21	A	A	A	A	A	A	A	A	A	A	A	A	A	A	A	A	A	A	A	A	A
528027	528027	Intergenic	-	-	-	-	C	T	21	T	T	T	T	T	T	T	T	T	T	T	T	T	T	T	T	T	T	T	T	T
528045	528045	CDS	1	BS1330_I0530	ISBm1, transposase orfA	N	C	T	21	T	T	T	T	T	T	T	T	T	T	T	T	T	T	T	T	T	T	T	T	T
528058	528058	CDS	1	BS1330_I0530	ISBm1, transposase orfA	N	C	T	21	T	T	T	T	T	T	T	T	T	T	T	T	T	T	T	T	T	T	T	T	T
528093	528093	CDS	1	BS1330_I0530	ISBm1, transposase orfA	N	C	T	21	T	T	T	T	T	T	T	T	T	T	T	T	T	T	T	T	T	T	T	T	T
528135	528135	CDS	1	BS1330_I0530	ISBm1, transposase orfA	N	G	A	7	N	A	A	N	N	N	N	N	A	N	N	A	A	A	N	N	N	N	N	A	N
528189	528189	CDS	1	BS1330_I0530	ISBm1, transposase orfA	N	C	T	1	N	N	N	N	N	N	N	N	N	N	N	N	N	T	N	N	N	N	N	N	N
528279	528279	CDS	1	BS1330_I0530	ISBm1, transposase orfA	N	T	C	18	C	N	C	C	C	C	C	C	C	C	C	C	C	C	C	C	N	C	N	C	C
528284	528284	CDS	1	BS1330_I0530	ISBm1, transposase orfA	S	A	G	19	G	G	G	G	G	G	G	G	G	G	G	G	G	G	G	G	N	G	N	G	G
528460	528460	CDS	1	BS1330_I0531	ISBm1, transposase orfB	S	A	G	21	G	G	G	G	G	G	G	G	G	G	G	G	G	G	G	G	G	G	G	G	G
528512	528512	CDS	1	BS1330_I0531	ISBm1, transposase orfB	N	C	T	14	N	T	N	T	T	T	T	T	T	T	N	T	T	T	N	N	N	T	T	N	T
529285	529285	Intergenic	-	-	-	-	T	C	21	C	C	C	C	C	C	C	C	C	C	C	C	C	C	C	C	C	C	C	C	C
529395	529395	Intergenic	-	-	-	-	C	T	21	T	T	T	T	T	T	T	T	T	T	T	T	T	T	T	T	T	T	T	T	T
529500	529500	Intergenic	-	-	-	-	C	A	21	A	A	A	A	A	A	A	A	A	A	A	A	A	A	A	A	A	A	A	A	A
529885	529885	CDS	1	BS1330_I0533	phosphomannomutase	S	C	T	21	T	T	T	T	T	T	T	T	T	T	T	T	T	T	T	T	T	T	T	T	T
531147	531147	CDS	1	BS1330_I0534	mannose-1-phosphate guanylyltransferase/mannose-6-phosphate isomerase	N	C	T	21	T	T	T	T	T	T	T	T	T	T	T	T	T	T	T	T	T	T	T	T	T
531259	531259	CDS	1	BS1330_I0534	mannose-1-phosphate guanylyltransferase/mannose-6-phosphate isomerase	S	G	T	21	T	T	T	T	T	T	T	T	T	T	T	T	T	T	T	T	T	T	T	T	T
532662	532662	CDS	1	manA	mannose-6-phosphate isomerase	S	G	A	21	A	A	A	A	A	A	A	A	A	A	A	A	A	A	A	A	A	A	A	A	A
532746	532746	CDS	1	manA	mannose-6-phosphate isomerase	S	A	G	21	G	G	G	G	G	G	G	G	G	G	G	G	G	G	G	G	G	G	G	G	G
533302	533302	CDS	1	manA	mannose-6-phosphate isomerase	N	A	G	21	G	G	G	G	G	G	G	G	G	G	G	G	G	G	G	G	G	G	G	G	G
533341	533341	CDS	1	manA	mannose-6-phosphate isomerase	N	C	T	21	T	T	T	T	T	T	T	T	T	T	T	T	T	T	T	T	T	T	T	T	T
535761	535761	CDS	1	rbsA-1	ribose ABC transporter ATP-binding protein	N	A	G	21	G	G	G	G	G	G	G	G	G	G	G	G	G	G	G	G	G	G	G	G	G
535821	535821	CDS	1	rbsA-1	ribose ABC transporter ATP-binding protein	N	C	T	21	T	T	T	T	T	T	T	T	T	T	T	T	T	T	T	T	T	T	T	T	T
536623	536623	CDS	1	rbsA-1	ribose ABC transporter ATP-binding protein	N	T	C	21	C	C	C	C	C	C	C	C	C	C	C	C	C	C	C	C	C	C	C	C	C
536874	536874	CDS	1	rbsA-1	ribose ABC transporter ATP-binding protein	N	C	G	21	G	G	G	G	G	G	G	G	G	G	G	G	G	G	G	G	G	G	G	G	G
537024	537024	CDS	1	rbsA-1	ribose ABC transporter ATP-binding protein	N	G	A	21	A	A	A	A	A	A	A	A	A	A	A	A	A	A	A	A	A	A	A	A	A
537071	537071	CDS	1	rbsA-1	ribose ABC transporter ATP-binding protein	S	C	T	21	T	T	T	T	T	T	T	T	T	T	T	T	T	T	T	T	T	T	T	T	T
537351	537351	CDS	1	rbsC-1	ribose ABC transporter permease	N	C	T	21	T	T	T	T	T	T	T	T	T	T	T	T	T	T	T	T	T	T	T	T	T
537646	537646	CDS	1	rbsC-1	ribose ABC transporter permease	S	T	C	21	C	C	C	C	C	C	C	C	C	C	C	C	C	C	C	C	C	C	C	C	C
538907	538907	CDS	1	rbsB-1	ribose ABC transporter substrate-binding protein	SNOP/2	C	T	21	T	T	T	T	T	T	T	T	T	T	T	T	T	T	T	T	T	T	T	T	T
538915	538915	CDS	1	rbsB-1	ribose ABC transporter substrate-binding protein	S	T	C	21	C	C	C	C	C	C	C	C	C	C	C	C	C	C	C	C	C	C	C	C	C
538920	538920	CDS	1	rbsB-1	ribose ABC transporter substrate-binding protein	N	C	A	21	A	A	A	A	A	A	A	A	A	A	A	A	A	A	A	A	A	A	A	A	A
540284	540284	CDS	1	BS1330_I0542	Gfo/Idh/MocA family oxidoreductase	S	G	C	21	C	C	C	C	C	C	C	C	C	C	C	C	C	C	C	C	C	C	C	C	C
540737	540737	CDS	1	BS1330_I0542	Gfo/Idh/MocA family oxidoreductase	S	C	G	21	G	G	G	G	G	G	G	G	G	G	G	G	G	G	G	G	G	G	G	G	G
540843	540843	CDS	1	BS1330_I0542	Gfo/Idh/MocA family oxidoreductase	N	G	A	21	A	A	A	A	A	A	A	A	A	A	A	A	A	A	A	A	A	A	A	A	A
541503	541503	CDS	-1	xylA	xylose isomerase	N	T	C	21	C	C	C	C	C	C	C	C	C	C	C	C	C	C	C	C	C	C	C	C	C
541603	541603	CDS	-1	xylA	xylose isomerase	N	C	T	21	T	T	T	T	T	T	T	T	T	T	T	T	T	T	T	T	T	T	T	T	T
541759	541759	CDS	-1	xylA	xylose isomerase	N	A	G	21	G	G	G	G	G	G	G	G	G	G	G	G	G	G	G	G	G	G	G	G	G
541814	541814	CDS	-1	xylA	xylose isomerase	S	G	T	21	T	T	T	T	T	T	T	T	T	T	T	T	T	T	T	T	T	T	T	T	T
542319	542319	CDS	-1	xylA	xylose isomerase	N	A	G	21	G	G	G	G	G	G	G	G	G	G	G	G	G	G	G	G	G	G	G	G	G
543829	543829	CDS	-1	xylB	xylulokinase	N	A	G	21	G	G	G	G	G	G	G	G	G	G	G	G	G	G	G	G	G	G	G	G	G
543949	543949	CDS	-1	xylB	xylulokinase	N	T	C	21	C	C	C	C	C	C	C	C	C	C	C	C	C	C	C	C	C	C	C	C	C
543971	543971	CDS	-1	xylB	xylulokinase	S	G	A	21	A	A	A	A	A	A	A	A	A	A	A	A	A	A	A	A	A	A	A	A	A
544303	544303	Intergenic	-	-	-	-	G	T	21	T	T	T	T	T	T	T	T	T	T	T	T	T	T	T	T	T	T	T	T	T
544574	544574	CDS	-1	BS1330_I0545	LacI family transcriptional regulator	S	T	C	21	C	C	C	C	C	C	C	C	C	C	C	C	C	C	C	C	C	C	C	C	C
545120	545120	CDS	-1	BS1330_I0545	LacI family transcriptional regulator	S	C	T	21	T	T	T	T	T	T	T	T	T	T	T	T	T	T	T	T	T	T	T	T	T
545359	545359	CDS	-1	BS1330_I0545	LacI family transcriptional regulator	N	C	T	21	T	T	T	T	T	T	T	T	T	T	T	T	T	T	T	T	T	T	T	T	T
545684	545684	CDS	-1	BS1330_I0546	AraC family transcriptional regulator	S	G	A	21	A	A	A	A	A	A	A	A	A	A	A	A	A	A	A	A	A	A	A	A	A
546503	546503	CDS	-1	BS1330_I0546	AraC family transcriptional regulator	S	C	T	21	T	T	T	T	T	T	T	T	T	T	T	T	T	T	T	T	T	T	T	T	T
546811	546811	Intergenic	-	-	-	-	C	T	21	T	T	T	T	T	T	T	T	T	T	T	T	T	T	T	T	T	T	T	T	T
546825	546825	Intergenic	-	-	-	-	T	C	21	C	C	C	C	C	C	C	C	C	C	C	C	C	C	C	C	C	C	C	C	C
546921	546921	Intergenic	-	-	-	-	C	A	21	A	A	A	A	A	A	A	A	A	A	A	A	A	A	A	A	A	A	A	A	A
547377	547377	CDS	-1	betB	betaine aldehyde dehydrogenase	S	G	A	21	A	A	A	A	A	A	A	A	A	A	A	A	A	A	A	A	A	A	A	A	A
548602	548602	CDS	-1	betB	betaine aldehyde dehydrogenase	N	T	C	21	C	C	C	C	C	C	C	C	C	C	C	C	C	C	C	C	C	C	C	C	C
548871	548871	Intergenic	-	-	-	-	G	C	21	C	C	C	C	C	C	C	C	C	C	C	C	C	C	C	C	C	C	C	C	C
549607	549607	CDS	-1	betA	choline dehydrogenase	N	C	T	21	T	T	T	T	T	T	T	T	T	T	T	T	T	T	T	T	T	T	T	T	T
550392	550392	CDS	-1	betA	choline dehydrogenase	N	G	T	21	T	T	T	T	T	T	T	T	T	T	T	T	T	T	T	T	T	T	T	T	T
550462	550462	CDS	-1	betA	choline dehydrogenase	N	T	C	21	C	C	C	C	C	C	C	C	C	C	C	C	C	C	C	C	C	C	C	C	C
550780	550780	CDS	-1	betI	transcriptional regulator BetI	S	C	T	21	T	T	T	T	T	T	T	T	T	T	T	T	T	T	T	T	T	T	T	T	T
550890	550890	CDS	-1	betI	transcriptional regulator BetI	N	C	T	21	T	T	T	T	T	T	T	T	T	T	T	T	T	T	T	T	T	T	T	T	T
551298	551298	Intergenic	-	-	-	-	C	T	21	T	T	T	T	T	T	T	T	T	T	T	T	T	T	T	T	T	T	T	T	T
551308	551308	Intergenic	-	-	-	-	T	G	21	G	G	G	G	G	G	G	G	G	G	G	G	G	G	G	G	G	G	G	G	G
551783	551783	CDS	1	BS1330_I0551	hypothetical protein	N	G	A	21	A	A	A	A	A	A	A	A	A	A	A	A	A	A	A	A	A	A	A	A	A
552113	552113	CDS	1	BS1330_I0551	hypothetical protein	N	T	A	21	A	A	A	A	A	A	A	A	A	A	A	A	A	A	A	A	A	A	A	A	A
552546	552546	CDS	1	BS1330_I0552	transcription elongation factor GreA domain-containing protein	S	G	A	21	A	A	A	A	A	A	A	A	A	A	A	A	A	A	A	A	A	A	A	A	A
552643	552643	CDS	1	BS1330_I0552	transcription elongation factor GreA domain-containing protein	N	C	G	21	G	G	G	G	G	G	G	G	G	G	G	G	G	G	G	G	G	G	G	G	G
552861	552861	CDS	-1	BS1330_I0553	death-on-curing family protein	N	G	T	21	T	T	T	T	T	T	T	T	T	T	T	T	T	T	T	T	T	T	T	T	T
553336	553336	CDS	-1	BS1330_I0554	AbrB family transcriptional regulator	N	T	C	21	C	C	C	C	C	C	C	C	C	C	C	C	C	C	C	C	C	C	C	C	C
553490	553490	Intergenic	-	-	-	-	G	A	21	A	A	A	A	A	A	A	A	A	A	A	A	A	A	A	A	A	A	A	A	A
554014	554014	CDS	-1	BS1330_I0555	CorA family protein	SNOP/2	G	A	21	A	A	A	A	A	A	A	A	A	A	A	A	A	A	A	A	A	A	A	A	A
554162	554162	CDS	-1	BS1330_I0555	CorA family protein	S	G	A	21	A	A	A	A	A	A	A	A	A	A	A	A	A	A	A	A	A	A	A	A	A
554464	554464	CDS	-1	BS1330_I0555	CorA family protein	N	T	C	21	C	C	C	C	C	C	C	C	C	C	C	C	C	C	C	C	C	C	C	C	C
555042	555042	CDS	1	BS1330_I0556	GntR family transcriptional regulator	N	C	G	21	G	G	G	G	G	G	G	G	G	G	G	G	G	G	G	G	G	G	G	G	G
555727	555727	CDS	1	BS1330_I0557	cyanate transport system protein CynX	S	C	T	21	T	T	T	T	T	T	T	T	T	T	T	T	T	T	T	T	T	T	T	T	T
556253	556253	CDS	1	BS1330_I0557	cyanate transport system protein CynX	N	T	C	21	C	C	C	C	C	C	C	C	C	C	C	C	C	C	C	C	C	C	C	C	C
556509	556509	CDS	1	BS1330_I0557	cyanate transport system protein CynX	N	G	A	21	A	A	A	A	A	A	A	A	A	A	A	A	A	A	A	A	A	A	A	A	A
556684	556684	Intergenic	-	-	-	-	A	G	21	G	G	G	G	G	G	G	G	G	G	G	G	G	G	G	G	G	G	G	G	G
556730	556730	CDS	-1	BS1330_I0558	hypothetical protein	N	T	A	21	A	A	A	A	A	A	A	A	A	A	A	A	A	A	A	A	A	A	A	A	A
558862	558862	CDS	1	BS1330_I0559	hypothetical protein	N	C	T	21	T	T	T	T	T	T	T	T	T	T	T	T	T	T	T	T	T	T	T	T	T
558944	558944	Intergenic	-	-	-	-	A	G	6	N	N	G	N	N	N	N	N	N	N	G	G	N	N	N	G	G	N	G	N	N
560117	560117	Intergenic	-	-	-	-	G	A	21	A	A	A	A	A	A	A	A	A	A	A	A	A	A	A	A	A	A	A	A	A
560298	560298	CDS	-1	BS1330_I0561	haloacid dehalogenase	N	T	C	21	C	C	C	C	C	C	C	C	C	C	C	C	C	C	C	C	C	C	C	C	C
560413	560413	CDS	-1	BS1330_I0561	haloacid dehalogenase	S	A	G	21	G	G	G	G	G	G	G	G	G	G	G	G	G	G	G	G	G	G	G	G	G
560854	560854	Intergenic	-	-	-	-	G	A	21	A	A	A	A	A	A	A	A	A	A	A	A	A	A	A	A	A	A	A	A	A
560885	560885	Intergenic	-	-	-	-	C	T	21	T	T	T	T	T	T	T	T	T	T	T	T	T	T	T	T	T	T	T	T	T
561167	561167	CDS	1	BS1330_I0562	Fe/Mn family superoxide dismutase	N	C	A	21	A	A	A	A	A	A	A	A	A	A	A	A	A	A	A	A	A	A	A	A	A
561824	561824	CDS	1	BS1330_I0563	hypothetical protein	N	G	A	21	A	A	A	A	A	A	A	A	A	A	A	A	A	A	A	A	A	A	A	A	A
562774	562774	CDS	-1	ptrB	protease II	S	A	G	21	G	G	G	G	G	G	G	G	G	G	G	G	G	G	G	G	G	G	G	G	G
562811	562811	CDS	-1	ptrB	protease II	N	C	A	21	A	A	A	A	A	A	A	A	A	A	A	A	A	A	A	A	A	A	A	A	A
563217	563217	CDS	-1	ptrB	protease II	S	A	G	21	G	G	G	G	G	G	G	G	G	G	G	G	G	G	G	G	G	G	G	G	G
563584	563584	CDS	-1	ptrB	protease II	S	A	G	21	G	G	G	G	G	G	G	G	G	G	G	G	G	G	G	G	G	G	G	G	G
563782	563782	CDS	-1	ptrB	protease II	S	G	A	21	A	A	A	A	A	A	A	A	A	A	A	A	A	A	A	A	A	A	A	A	A
564084	564084	CDS	-1	ptrB	protease II	N	A	G	21	G	G	G	G	G	G	G	G	G	G	G	G	G	G	G	G	G	G	G	G	G
564207	564207	CDS	-1	ptrB	protease II	N	T	C	21	C	C	C	C	C	C	C	C	C	C	C	C	C	C	C	C	C	C	C	C	C
564294	564294	CDS	-1	ptrB	protease II	N	C	T	21	T	T	T	T	T	T	T	T	T	T	T	T	T	T	T	T	T	T	T	T	T
564944	564944	CDS	1	BS1330_I0565	Ros/MucR family transcriptional regulator	S	A	G	21	G	G	G	G	G	G	G	G	G	G	G	G	G	G	G	G	G	G	G	G	G
565213	565213	CDS	1	BS1330_I0565	Ros/MucR family transcriptional regulator	N	C	T	21	T	T	T	T	T	T	T	T	T	T	T	T	T	T	T	T	T	T	T	T	T
565690	565690	CDS	-1	BS1330_I0566	hypothetical protein	N	C	T	21	T	T	T	T	T	T	T	T	T	T	T	T	T	T	T	T	T	T	T	T	T
565766	565766	CDS	-1	BS1330_I0566	hypothetical protein	N	C	T	21	T	T	T	T	T	T	T	T	T	T	T	T	T	T	T	T	T	T	T	T	T
566482	566482	CDS	1	BS1330_I0567	hypothetical protein	N	A	G	21	G	G	G	G	G	G	G	G	G	G	G	G	G	G	G	G	G	G	G	G	G
567624	567624	CDS	1	BS1330_I0569	amidase	N	C	A	21	A	A	A	A	A	A	A	A	A	A	A	A	A	A	A	A	A	A	A	A	A
568037	568037	CDS	1	BS1330_I0569	amidase	S	C	T	21	T	T	T	T	T	T	T	T	T	T	T	T	T	T	T	T	T	T	T	T	T
568735	568735	CDS	-1	BS1330_I0570	hypothetical protein	S	C	T	21	T	T	T	T	T	T	T	T	T	T	T	T	T	T	T	T	T	T	T	T	T
569207	569207	CDS	-1	BS1330_I0571	hypothetical protein	S	T	A	21	A	A	A	A	A	A	A	A	A	A	A	A	A	A	A	A	A	A	A	A	A
569300	569300	CDS	-1	BS1330_I0571	hypothetical protein	S	T	C	21	C	C	C	C	C	C	C	C	C	C	C	C	C	C	C	C	C	C	C	C	C
570492	570492	CDS	1	BS1330_I0573	sensor histidine kinase	S	C	T	21	T	T	T	T	T	T	T	T	T	T	T	T	T	T	T	T	T	T	T	T	T
571110	571110	CDS	1	BS1330_I0573	sensor histidine kinase	S	C	T	21	T	T	T	T	T	T	T	T	T	T	T	T	T	T	T	T	T	T	T	T	T
571419	571419	CDS	1	BS1330_I0573	sensor histidine kinase	S	C	T	21	T	T	T	T	T	T	T	T	T	T	T	T	T	T	T	T	T	T	T	T	T
572386	572386	CDS	1	BS1330_I0574	peptidoglycan-binding protein	S	A	G	21	G	G	G	G	G	G	G	G	G	G	G	G	G	G	G	G	G	G	G	G	G
573052	573052	CDS	1	BS1330_I0575	hypothetical protein	N	G	A	21	A	A	A	A	A	A	A	A	A	A	A	A	A	A	A	A	A	A	A	A	A
574482	574482	CDS	-1	BS1330_I0577	hypothetical protein	S	C	T	21	T	T	T	T	T	T	T	T	T	T	T	T	T	T	T	T	T	T	T	T	T
575821	575821	CDS	-1	BS1330_I0579	1A family penicillin-binding protein	S	G	A	21	A	A	A	A	A	A	A	A	A	A	A	A	A	A	A	A	A	A	A	A	A
575933	575933	CDS	-1	BS1330_I0579	1A family penicillin-binding protein	N	C	T	21	T	T	T	T	T	T	T	T	T	T	T	T	T	T	T	T	T	T	T	T	T
576682	576682	CDS	-1	BS1330_I0579	1A family penicillin-binding protein	N	G	T	21	T	T	T	T	T	T	T	T	T	T	T	T	T	T	T	T	T	T	T	T	T
577011	577011	CDS	-1	BS1330_I0579	1A family penicillin-binding protein	N	T	C	21	C	C	C	C	C	C	C	C	C	C	C	C	C	C	C	C	C	C	C	C	C
577428	577428	CDS	-1	BS1330_I0579	1A family penicillin-binding protein	N	C	T	21	T	T	T	T	T	T	T	T	T	T	T	T	T	T	T	T	T	T	T	T	T
577623	577623	CDS	-1	BS1330_I0579	1A family penicillin-binding protein	N	T	C	21	C	C	C	C	C	C	C	C	C	C	C	C	C	C	C	C	C	C	C	C	C
577755	577755	Intergenic	-	-	-	-	C	A	21	A	A	A	A	A	A	A	A	A	A	A	A	A	A	A	A	A	A	A	A	A
579150	579150	CDS	1	BS1330_I0581	terminase large subunit	N	T	C	21	C	C	C	C	C	C	C	C	C	C	C	C	C	C	C	C	C	C	C	C	C
580171	580171	CDS	1	BS1330_I0582	HK97 family portal protein	N	G	A	21	A	A	A	A	A	A	A	A	A	A	A	A	A	A	A	A	A	A	A	A	A
580385	580385	CDS	1	BS1330_I0582	HK97 family portal protein	S	G	C	21	C	C	C	C	C	C	C	C	C	C	C	C	C	C	C	C	C	C	C	C	C
580985	580985	CDS	1	BS1330_I0583	hypothetical protein	S	T	C	21	C	C	C	C	C	C	C	C	C	C	C	C	C	C	C	C	C	C	C	C	C
581953	581953	CDS	1	BS1330_I0584	protease	N	T	C	21	C	C	C	C	C	C	C	C	C	C	C	C	C	C	C	C	C	C	C	C	C
582265	582265	CDS	1	BS1330_I0585	HK97 family major capsid protein	N	G	A	21	A	A	A	A	A	A	A	A	A	A	A	A	A	A	A	A	A	A	A	A	A
582435	582435	CDS	1	BS1330_I0585	HK97 family major capsid protein	N	G	A	21	A	A	A	A	A	A	A	A	A	A	A	A	A	A	A	A	A	A	A	A	A
583386	583386	Intergenic	-	-	-	-	T	C	21	C	C	C	C	C	C	C	C	C	C	C	C	C	C	C	C	C	C	C	C	C
583918	583918	CDS	1	BS1330_I0586	hypothetical protein	S	T	C	21	C	C	C	C	C	C	C	C	C	C	C	C	C	C	C	C	C	C	C	C	C
584428	584428	CDS	1	BS1330_I0588	hypothetical protein	N	C	G	21	G	G	G	G	G	G	G	G	G	G	G	G	G	G	G	G	G	G	G	G	G
584745	584745	CDS	1	BS1330_I0589	hypothetical protein	S	C	T	21	T	T	T	T	T	T	T	T	T	T	T	T	T	T	T	T	T	T	T	T	T
585117	585117	CDS	1	BS1330_I0590	hypothetical protein	N	C	A	21	A	A	A	A	A	A	A	A	A	A	A	A	A	A	A	A	A	A	A	A	A
585707	585707	Intergenic	-	-	-	-	C	T	21	T	T	T	T	T	T	T	T	T	T	T	T	T	T	T	T	T	T	T	T	T
585730	585730	Intergenic	-	-	-	-	G	A	21	A	A	A	A	A	A	A	A	A	A	A	A	A	A	A	A	A	A	A	A	A
585769	585769	Intergenic	-	-	-	-	G	A	21	A	A	A	A	A	A	A	A	A	A	A	A	A	A	A	A	A	A	A	A	A
586078	586078	CDS	1	BS1330_I0593	hypothetical protein	N	A	G	21	G	G	G	G	G	G	G	G	G	G	G	G	G	G	G	G	G	G	G	G	G
587279	587279	CDS	1	BS1330_I0595	hypothetical protein	N	T	G	21	G	G	G	G	G	G	G	G	G	G	G	G	G	G	G	G	G	G	G	G	G
587377	587377	CDS	1	BS1330_I0595	hypothetical protein	SNOP/2	C	T	21	T	T	T	T	T	T	T	T	T	T	T	T	T	T	T	T	T	T	T	T	T
587609	587609	CDS	1	BS1330_I0595	hypothetical protein	N	T	C	21	C	C	C	C	C	C	C	C	C	C	C	C	C	C	C	C	C	C	C	C	C
587687	587687	CDS	1	BS1330_I0595	hypothetical protein	N	T	C	21	C	C	C	C	C	C	C	C	C	C	C	C	C	C	C	C	C	C	C	C	C
587783	587783	CDS	1	BS1330_I0595	hypothetical protein	N	G	C	21	C	C	C	C	C	C	C	C	C	C	C	C	C	C	C	C	C	C	C	C	C
588087	588087	CDS	1	BS1330_I0596	NLP/P60 family protein	N	G	A	21	A	A	A	A	A	A	A	A	A	A	A	A	A	A	A	A	A	A	A	A	A
588136	588136	CDS	1	BS1330_I0596	NLP/P60 family protein	N	T	C	21	C	C	C	C	C	C	C	C	C	C	C	C	C	C	C	C	C	C	C	C	C
588322	588322	CDS	1	BS1330_I0596	NLP/P60 family protein	N	T	C	21	C	C	C	C	C	C	C	C	C	C	C	C	C	C	C	C	C	C	C	C	C
589193	589193	Intergenic	-	-	-	-	C	T	21	T	T	T	T	T	T	T	T	T	T	T	T	T	T	T	T	T	T	T	T	T
589517	589517	Intergenic	-	-	-	-	G	A	21	A	A	A	A	A	A	A	A	A	A	A	A	A	A	A	A	A	A	A	A	A
590417	590417	Intergenic	-	-	-	-	G	T	21	T	T	T	T	T	T	T	T	T	T	T	T	T	T	T	T	T	T	T	T	T
590613	590613	Intergenic	-	-	-	-	C	A	21	A	A	A	A	A	A	A	A	A	A	A	A	A	A	A	A	A	A	A	A	A
591180	591180	Intergenic	-	-	-	-	G	A	21	A	A	A	A	A	A	A	A	A	A	A	A	A	A	A	A	A	A	A	A	A
591208	591208	Intergenic	-	-	-	-	C	G	21	G	G	G	G	G	G	G	G	G	G	G	G	G	G	G	G	G	G	G	G	G
591644	591644	Intergenic	-	-	-	-	C	T	21	T	T	T	T	T	T	T	T	T	T	T	T	T	T	T	T	T	T	T	T	T
591664	591664	Intergenic	-	-	-	-	T	C	21	C	C	C	C	C	C	C	C	C	C	C	C	C	C	C	C	C	C	C	C	C
591782	591782	Intergenic	-	-	-	-	A	G	21	G	G	G	G	G	G	G	G	G	G	G	G	G	G	G	G	G	G	G	G	G
591829	591829	Intergenic	-	-	-	-	C	A	21	A	A	A	A	A	A	A	A	A	A	A	A	A	A	A	A	A	A	A	A	A
592274	592274	Intergenic	-	-	-	-	T	G	21	G	G	G	G	G	G	G	G	G	G	G	G	G	G	G	G	G	G	G	G	G
593156	593156	CDS	1	BS1330_I0600	DNA-binding response regulator	N	T	C	21	C	C	C	C	C	C	C	C	C	C	C	C	C	C	C	C	C	C	C	C	C
593448	593448	CDS	1	BS1330_I0600	DNA-binding response regulator	S	A	G	21	G	G	G	G	G	G	G	G	G	G	G	G	G	G	G	G	G	G	G	G	G
593932	593932	CDS	1	BS1330_I0601	sensor histidine kinase	N	G	T	21	T	T	T	T	T	T	T	T	T	T	T	T	T	T	T	T	T	T	T	T	T
594503	594503	CDS	1	BS1330_I0601	sensor histidine kinase	S	A	G	21	G	G	G	G	G	G	G	G	G	G	G	G	G	G	G	G	G	G	G	G	G
594858	594858	CDS	1	BS1330_I0601	sensor histidine kinase	N	A	G	21	G	G	G	G	G	G	G	G	G	G	G	G	G	G	G	G	G	G	G	G	G
595806	595806	CDS	1	BS1330_I0603	cytochrome c-type biogenesis protein	N	G	T	21	T	T	T	T	T	T	T	T	T	T	T	T	T	T	T	T	T	T	T	T	T
595923	595923	CDS	1	BS1330_I0603	cytochrome c-type biogenesis protein	N	A	T	21	T	T	T	T	T	T	T	T	T	T	T	T	T	T	T	T	T	T	T	T	T
596259	596259	CDS	1	BS1330_I0603	cytochrome c-type biogenesis protein	S	T	C	21	C	C	C	C	C	C	C	C	C	C	C	C	C	C	C	C	C	C	C	C	C
596317	596317	CDS	1	BS1330_I0603	cytochrome c-type biogenesis protein	S	C	A	21	A	A	A	A	A	A	A	A	A	A	A	A	A	A	A	A	A	A	A	A	A
596508	596508	CDS	1	BS1330_I0603	cytochrome c-type biogenesis protein	S	C	T	21	T	T	T	T	T	T	T	T	T	T	T	T	T	T	T	T	T	T	T	T	T
596642	596642	CDS	1	BS1330_I0603	cytochrome c-type biogenesis protein	N	G	A	21	A	A	A	A	A	A	A	A	A	A	A	A	A	A	A	A	A	A	A	A	A
596647	596647	CDS	1	BS1330_I0603	cytochrome c-type biogenesis protein	N	A	G	21	G	G	G	G	G	G	G	G	G	G	G	G	G	G	G	G	G	G	G	G	G
597056	597056	CDS	1	ccmE	cytochrome c-type biogenesis protein CcmE	S	C	T	21	T	T	T	T	T	T	T	T	T	T	T	T	T	T	T	T	T	T	T	T	T
597769	597769	CDS	1	ccmF	cytochrome c-type biogenesis protein CcmF	N	G	A	21	A	A	A	A	A	A	A	A	A	A	A	A	A	A	A	A	A	A	A	A	A
597877	597877	CDS	1	ccmF	cytochrome c-type biogenesis protein CcmF	N	A	C	21	C	C	C	C	C	C	C	C	C	C	C	C	C	C	C	C	C	C	C	C	C
598031	598031	CDS	1	ccmF	cytochrome c-type biogenesis protein CcmF	N	C	T	21	T	T	T	T	T	T	T	T	T	T	T	T	T	T	T	T	T	T	T	T	T
598450	598450	CDS	1	ccmF	cytochrome c-type biogenesis protein CcmF	S	T	C	21	C	C	C	C	C	C	C	C	C	C	C	C	C	C	C	C	C	C	C	C	C
599137	599137	CDS	1	ccmF	cytochrome c-type biogenesis protein CcmF	N	T	C	21	C	C	C	C	C	C	C	C	C	C	C	C	C	C	C	C	C	C	C	C	C
599223	599223	CDS	1	ccmF	cytochrome c-type biogenesis protein CcmF	S	C	T	21	T	T	T	T	T	T	T	T	T	T	T	T	T	T	T	T	T	T	T	T	T
599273	599273	CDS	1	ccmF	cytochrome c-type biogenesis protein CcmF	N	A	G	21	G	G	G	G	G	G	G	G	G	G	G	G	G	G	G	G	G	G	G	G	G
599755	599755	CDS	1	ccmh	cytochrome c-type biogenesis protein CcmH	N	T	G	21	G	G	G	G	G	G	G	G	G	G	G	G	G	G	G	G	G	G	G	G	G
599858	599858	CDS	1	ccmh	cytochrome c-type biogenesis protein CcmH	S	A	G	21	G	G	G	G	G	G	G	G	G	G	G	G	G	G	G	G	G	G	G	G	G
600090	600090	CDS	1	BS1330_I0607	serine protease	N	A	G	21	G	G	G	G	G	G	G	G	G	G	G	G	G	G	G	G	G	G	G	G	G
600229	600229	CDS	1	BS1330_I0607	serine protease	N	A	G	21	G	G	G	G	G	G	G	G	G	G	G	G	G	G	G	G	G	G	G	G	G
600299	600299	CDS	1	BS1330_I0607	serine protease	S	T	G	21	G	G	G	G	G	G	G	G	G	G	G	G	G	G	G	G	G	G	G	G	G
601142	601142	CDS	1	BS1330_I0607	serine protease	S	T	C	21	C	C	C	C	C	C	C	C	C	C	C	C	C	C	C	C	C	C	C	C	C
601827	601827	CDS	1	BS1330_I0608	DNA-binding response regulator	N	G	A	21	A	A	A	A	A	A	A	A	A	A	A	A	A	A	A	A	A	A	A	A	A
602060	602060	CDS	1	BS1330_I0608	DNA-binding response regulator	S	T	C	21	C	C	C	C	C	C	C	C	C	C	C	C	C	C	C	C	C	C	C	C	C
602438	602438	CDS	1	BS1330_I0609	sensor histidine kinase	N	G	A	21	A	A	A	A	A	A	A	A	A	A	A	A	A	A	A	A	A	A	A	A	A
602644	602644	CDS	1	BS1330_I0609	sensor histidine kinase	S	A	G	21	G	G	G	G	G	G	G	G	G	G	G	G	G	G	G	G	G	G	G	G	G
603026	603026	CDS	1	BS1330_I0609	sensor histidine kinase	N	C	T	21	T	T	T	T	T	T	T	T	T	T	T	T	T	T	T	T	T	T	T	T	T
603385	603385	CDS	1	BS1330_I0609	sensor histidine kinase	S	C	T	21	T	T	T	T	T	T	T	T	T	T	T	T	T	T	T	T	T	T	T	T	T
603522	603522	CDS	1	BS1330_I0609	sensor histidine kinase	N	A	G	21	G	G	G	G	G	G	G	G	G	G	G	G	G	G	G	G	G	G	G	G	G
604095	604095	CDS	1	glnE	glutamate-ammonia-ligase adenylyltransferase	S	C	T	21	T	T	T	T	T	T	T	T	T	T	T	T	T	T	T	T	T	T	T	T	T
604885	604885	CDS	1	glnE	glutamate-ammonia-ligase adenylyltransferase	N	A	G	21	G	G	G	G	G	G	G	G	G	G	G	G	G	G	G	G	G	G	G	G	G
605123	605123	CDS	1	glnE	glutamate-ammonia-ligase adenylyltransferase	N	T	C	21	C	C	C	C	C	C	C	C	C	C	C	C	C	C	C	C	C	C	C	C	C
605270	605270	CDS	1	glnE	glutamate-ammonia-ligase adenylyltransferase	N	C	A	21	A	A	A	A	A	A	A	A	A	A	A	A	A	A	A	A	A	A	A	A	A
605522	605522	CDS	1	glnE	glutamate-ammonia-ligase adenylyltransferase	N	G	T	21	T	T	T	T	T	T	T	T	T	T	T	T	T	T	T	T	T	T	T	T	T
606334	606334	CDS	1	glnE	glutamate-ammonia-ligase adenylyltransferase	N	A	G	21	G	G	G	G	G	G	G	G	G	G	G	G	G	G	G	G	G	G	G	G	G
606410	606410	CDS	1	glnE	glutamate-ammonia-ligase adenylyltransferase	N	A	G	21	G	G	G	G	G	G	G	G	G	G	G	G	G	G	G	G	G	G	G	G	G
606951	606951	CDS	-1	BS1330_I0611	hypothetical protein	N	C	T	21	T	T	T	T	T	T	T	T	T	T	T	T	T	T	T	T	T	T	T	T	T
607425	607425	CDS	-1	BS1330_I0611	hypothetical protein	S	A	G	21	G	G	G	G	G	G	G	G	G	G	G	G	G	G	G	G	G	G	G	G	G
607774	607774	CDS	-1	BS1330_I0611	hypothetical protein	N	A	G	21	G	G	G	G	G	G	G	G	G	G	G	G	G	G	G	G	G	G	G	G	G
608320	608320	CDS	-1	BS1330_I0611	hypothetical protein	N	T	C	21	C	C	C	C	C	C	C	C	C	C	C	C	C	C	C	C	C	C	C	C	C
608563	608563	CDS	-1	BS1330_I0611	hypothetical protein	N	G	C	21	C	C	C	C	C	C	C	C	C	C	C	C	C	C	C	C	C	C	C	C	C
608876	608876	CDS	-1	BS1330_I0611	hypothetical protein	N	T	C	21	C	C	C	C	C	C	C	C	C	C	C	C	C	C	C	C	C	C	C	C	C
609748	609748	CDS	-1	BS1330_I0612	sensory box histidine kinase	N	T	C	21	C	C	C	C	C	C	C	C	C	C	C	C	C	C	C	C	C	C	C	C	C
609837	609837	CDS	-1	BS1330_I0612	sensory box histidine kinase	S	G	A	21	A	A	A	A	A	A	A	A	A	A	A	A	A	A	A	A	A	A	A	A	A
609979	609979	CDS	-1	BS1330_I0612	sensory box histidine kinase	N	C	T	21	T	T	T	T	T	T	T	T	T	T	T	T	T	T	T	T	T	T	T	T	T
611352	611352	CDS	-1	BS1330_I0612	sensory box histidine kinase	S	G	A	21	A	A	A	A	A	A	A	A	A	A	A	A	A	A	A	A	A	A	A	A	A
611409	611409	CDS	-1	BS1330_I0612	sensory box histidine kinase	S	C	T	21	T	T	T	T	T	T	T	T	T	T	T	T	T	T	T	T	T	T	T	T	T
611498	611498	CDS	-1	BS1330_I0612	sensory box histidine kinase	N	G	C	21	C	C	C	C	C	C	C	C	C	C	C	C	C	C	C	C	C	C	C	C	C
611637	611637	Intergenic	-	-	-	-	C	T	21	T	T	T	T	T	T	T	T	T	T	T	T	T	T	T	T	T	T	T	T	T
611813	611813	Intergenic	-	-	-	-	C	A	21	A	A	A	A	A	A	A	A	A	A	A	A	A	A	A	A	A	A	A	A	A
612007	612007	CDS	-1	pepN	aminopeptidase N	N	T	C	21	C	C	C	C	C	C	C	C	C	C	C	C	C	C	C	C	C	C	C	C	C
612573	612573	CDS	-1	pepN	aminopeptidase N	S	A	G	21	G	G	G	G	G	G	G	G	G	G	G	G	G	G	G	G	G	G	G	G	G
612727	612727	CDS	-1	pepN	aminopeptidase N	N	A	G	21	G	G	G	G	G	G	G	G	G	G	G	G	G	G	G	G	G	G	G	G	G
612792	612792	CDS	-1	pepN	aminopeptidase N	N	G	C	21	C	C	C	C	C	C	C	C	C	C	C	C	C	C	C	C	C	C	C	C	C
612913	612913	CDS	-1	pepN	aminopeptidase N	N	G	A	21	A	A	A	A	A	A	A	A	A	A	A	A	A	A	A	A	A	A	A	A	A
613253	613253	CDS	-1	pepN	aminopeptidase N	N	A	C	21	C	C	C	C	C	C	C	C	C	C	C	C	C	C	C	C	C	C	C	C	C
614882	614882	CDS	1	BS1330_I0614	hypothetical protein	S	T	C	21	C	C	C	C	C	C	C	C	C	C	C	C	C	C	C	C	C	C	C	C	C
615895	615895	CDS	-1	BS1330_I0615	major facilitator family transporter	S	C	T	21	T	T	T	T	T	T	T	T	T	T	T	T	T	T	T	T	T	T	T	T	T
616191	616191	CDS	-1	BS1330_I0615	major facilitator family transporter	N	T	C	21	C	C	C	C	C	C	C	C	C	C	C	C	C	C	C	C	C	C	C	C	C
616594	616594	CDS	-1	BS1330_I0615	major facilitator family transporter	S	A	G	21	G	G	G	G	G	G	G	G	G	G	G	G	G	G	G	G	G	G	G	G	G
617019	617019	CDS	-1	BS1330_I0615	major facilitator family transporter	N	C	T	21	T	T	T	T	T	T	T	T	T	T	T	T	T	T	T	T	T	T	T	T	T
618111	618111	CDS	-1	BS1330_I0616	phage SPO1 DNA polymerase-related protein	S	C	T	21	T	T	T	T	T	T	T	T	T	T	T	T	T	T	T	T	T	T	T	T	T
618322	618322	Intergenic	-	-	-	-	T	G	21	G	G	G	G	G	G	G	G	G	G	G	G	G	G	G	G	G	G	G	G	G
618334	618334	Intergenic	-	-	-	-	T	C	21	C	C	C	C	C	C	C	C	C	C	C	C	C	C	C	C	C	C	C	C	C
619059	619059	CDS	1	BS1330_I0617	electron transfer flavoprotein-ubiquinone oxidoreductase	S	C	T	21	T	T	T	T	T	T	T	T	T	T	T	T	T	T	T	T	T	T	T	T	T
619189	619189	CDS	1	BS1330_I0617	electron transfer flavoprotein-ubiquinone oxidoreductase	N	A	G	21	G	G	G	G	G	G	G	G	G	G	G	G	G	G	G	G	G	G	G	G	G
619417	619417	CDS	1	BS1330_I0617	electron transfer flavoprotein-ubiquinone oxidoreductase	N	G	T	21	T	T	T	T	T	T	T	T	T	T	T	T	T	T	T	T	T	T	T	T	T
619579	619579	CDS	1	BS1330_I0617	electron transfer flavoprotein-ubiquinone oxidoreductase	N	A	G	21	G	G	G	G	G	G	G	G	G	G	G	G	G	G	G	G	G	G	G	G	G
620066	620066	CDS	1	BS1330_I0617	electron transfer flavoprotein-ubiquinone oxidoreductase	N	C	A	21	A	A	A	A	A	A	A	A	A	A	A	A	A	A	A	A	A	A	A	A	A
620628	620628	CDS	-1	BS1330_I0618	AP endonuclease domain-containing protein	N	A	T	21	T	T	T	T	T	T	T	T	T	T	T	T	T	T	T	T	T	T	T	T	T
621418	621418	Intergenic	-	-	-	-	C	G	21	G	G	G	G	G	G	G	G	G	G	G	G	G	G	G	G	G	G	G	G	G
621831	621831	CDS	-1	amn	AMP nucleosidase	S	A	G	21	G	G	G	G	G	G	G	G	G	G	G	G	G	G	G	G	G	G	G	G	G
622356	622356	CDS	-1	amn	AMP nucleosidase	S	C	T	21	T	T	T	T	T	T	T	T	T	T	T	T	T	T	T	T	T	T	T	T	T
623092	623092	CDS	1	BS1330_I0620	hypothetical protein	N	C	T	21	T	T	T	T	T	T	T	T	T	T	T	T	T	T	T	T	T	T	T	T	T
623132	623132	CDS	1	BS1330_I0620	hypothetical protein	N	G	A	21	A	A	A	A	A	A	A	A	A	A	A	A	A	A	A	A	A	A	A	A	A
623146	623146	CDS	1	BS1330_I0621	hypothetical protein	N	T	C	21	C	C	C	C	C	C	C	C	C	C	C	C	C	C	C	C	C	C	C	C	C
623610	623610	CDS	1	BS1330_I0622	glutathione S-transferase family protein	N	A	C	21	C	C	C	C	C	C	C	C	C	C	C	C	C	C	C	C	C	C	C	C	C
623725	623725	CDS	1	BS1330_I0622	glutathione S-transferase family protein	S	C	T	21	T	T	T	T	T	T	T	T	T	T	T	T	T	T	T	T	T	T	T	T	T
624537	624537	CDS	-1	BS1330_I0623	hypothetical protein	S	A	G	21	G	G	G	G	G	G	G	G	G	G	G	G	G	G	G	G	G	G	G	G	G
624774	624774	CDS	-1	BS1330_I0624	hypothetical protein	N	G	C	21	C	C	C	C	C	C	C	C	C	C	C	C	C	C	C	C	C	C	C	C	C
624853	624853	CDS	-1	BS1330_I0624	hypothetical protein	N	T	G	21	G	G	G	G	G	G	G	G	G	G	G	G	G	G	G	G	G	G	G	G	G
625553	625553	CDS	-1	BS1330_I0626	hypothetical protein	N	A	G	21	G	G	G	G	G	G	G	G	G	G	G	G	G	G	G	G	G	G	G	G	G
625749	625749	CDS	-1	BS1330_I0626	hypothetical protein	S	G	A	21	A	A	A	A	A	A	A	A	A	A	A	A	A	A	A	A	A	A	A	A	A
626578	626578	CDS	1	BS1330_I0628	hypothetical protein	S	G	C	21	C	C	C	C	C	C	C	C	C	C	C	C	C	C	C	C	C	C	C	C	C
626995	626995	CDS	1	BS1330_I0629	hypothetical protein	N	A	G	21	G	G	G	G	G	G	G	G	G	G	G	G	G	G	G	G	G	G	G	G	G
627220	627220	CDS	1	BS1330_I0629	hypothetical protein	N	G	A	21	A	A	A	A	A	A	A	A	A	A	A	A	A	A	A	A	A	A	A	A	A
627575	627575	Intergenic	-	-	-	-	T	C	21	C	C	C	C	C	C	C	C	C	C	C	C	C	C	C	C	C	C	C	C	C
628172	628172	CDS	-1	BS1330_I0631	histidinol-phosphate aminotransferase	S	C	T	21	T	T	T	T	T	T	T	T	T	T	T	T	T	T	T	T	T	T	T	T	T
628555	628555	CDS	-1	BS1330_I0631	histidinol-phosphate aminotransferase	N	G	T	21	T	T	T	T	T	T	T	T	T	T	T	T	T	T	T	T	T	T	T	T	T
630860	630860	CDS	-1	omp2a	porin Omp2a	N	A	G	21	G	G	G	G	G	G	G	G	G	G	G	G	G	G	G	G	G	G	G	G	G
630980	630980	CDS	-1	omp2a	porin Omp2a	N	C	T	21	T	T	T	T	T	T	T	T	T	T	T	T	T	T	T	T	T	T	T	T	T
631012	631012	CDS	-1	omp2a	porin Omp2a	S	T	G	21	G	G	G	G	G	G	G	G	G	G	G	G	G	G	G	G	G	G	G	G	G
631014	631014	CDS	-1	omp2a	porin Omp2a	N	T	C	21	C	C	C	C	C	C	C	C	C	C	C	C	C	C	C	C	C	C	C	C	C
631035	631035	CDS	-1	omp2a	porin Omp2a	N	G	A	21	A	A	A	A	A	A	A	A	A	A	A	A	A	A	A	A	A	A	A	A	A
631049	631049	CDS	-1	omp2a	porin Omp2a	N	G	A	21	A	A	A	A	A	A	A	A	A	A	A	A	A	A	A	A	A	A	A	A	A
631447	631447	CDS	-1	omp2a	porin Omp2a	S	C	T	20	T	T	T	T	T	T	T	T	T	T	T	T	T	N	T	T	T	T	T	T	T
631449	631449	CDS	-1	omp2a	porin Omp2a	N	G	C	20	C	C	C	C	C	C	C	C	C	C	C	C	C	N	C	C	C	C	C	C	C
631450	631450	CDS	-1	omp2a	porin Omp2a	S	A	G	20	G	G	G	G	G	G	G	G	G	G	G	G	G	N	G	G	G	G	G	G	G
631453	631453	CDS	-1	omp2a	porin Omp2a	S	A	G	20	G	G	G	G	G	G	G	G	G	G	G	G	G	N	G	G	G	G	G	G	G
631454	631454	CDS	-1	omp2a	porin Omp2a	N	T	A	20	A	A	A	A	A	A	A	A	A	A	A	A	A	N	A	A	A	A	A	A	A
631459	631459	CDS	-1	omp2a	porin Omp2a	S	G	C	20	C	C	C	C	C	C	C	C	C	C	C	C	C	N	C	C	C	C	C	C	C
631460	631460	CDS	-1	omp2a	porin Omp2a	N	C	T	20	T	T	T	T	T	T	T	T	T	T	T	T	T	N	T	T	T	T	T	T	T
631461	631461	CDS	-1	omp2a	porin Omp2a	N	C	T	20	T	T	T	T	T	T	T	T	T	T	T	T	T	N	T	T	T	T	T	T	T
631465	631465	CDS	-1	omp2a	porin Omp2a	S	T	G	20	G	G	G	G	G	G	G	G	G	G	G	G	G	N	G	G	G	G	G	G	G
632135	632135	Intergenic	-	-	-	-	A	G	21	G	G	G	G	G	G	G	G	G	G	G	G	G	G	G	G	G	G	G	G	G
632295	632295	Intergenic	-	-	-	-	T	C	21	C	C	C	C	C	C	C	C	C	C	C	C	C	C	C	C	C	C	C	C	C
632409	632409	Intergenic	-	-	-	-	A	T	21	T	T	T	T	T	T	T	T	T	T	T	T	T	T	T	T	T	T	T	T	T
632419	632419	Intergenic	-	-	-	-	G	T	21	T	T	T	T	T	T	T	T	T	T	T	T	T	T	T	T	T	T	T	T	T
633244	633244	CDS	1	omp2b	porin Omp2a	N	G	A	21	A	A	A	A	A	A	A	A	A	A	A	A	A	A	A	A	A	A	A	A	A
633735	633735	Intergenic	-	-	-	-	A	G	21	G	G	G	G	G	G	G	G	G	G	G	G	G	G	G	G	G	G	G	G	G
633830	633830	Intergenic	-	-	-	-	G	C	21	C	C	C	C	C	C	C	C	C	C	C	C	C	C	C	C	C	C	C	C	C
635226	635226	CDS	1	BS1330_I0638	hypothetical protein	S	G	A	21	A	A	A	A	A	A	A	A	A	A	A	A	A	A	A	A	A	A	A	A	A
635268	635268	CDS	1	BS1330_I0638	hypothetical protein	S	T	C	21	C	C	C	C	C	C	C	C	C	C	C	C	C	C	C	C	C	C	C	C	C
635360	635360	CDS	1	BS1330_I0638	hypothetical protein	N	C	A	21	A	A	A	A	A	A	A	A	A	A	A	A	A	A	A	A	A	A	A	A	A
635378	635378	CDS	1	BS1330_I0638	hypothetical protein	N	T	C	21	C	C	C	C	C	C	C	C	C	C	C	C	C	C	C	C	C	C	C	C	C
636666	636666	CDS	-1	BS1330_I0639	transglycosylase	S	A	G	21	G	G	G	G	G	G	G	G	G	G	G	G	G	G	G	G	G	G	G	G	G
636780	636780	CDS	-1	BS1330_I0639	transglycosylase	S	C	T	21	T	T	T	T	T	T	T	T	T	T	T	T	T	T	T	T	T	T	T	T	T
636789	636789	CDS	-1	BS1330_I0639	transglycosylase	S	A	G	21	G	G	G	G	G	G	G	G	G	G	G	G	G	G	G	G	G	G	G	G	G
636948	636948	CDS	-1	BS1330_I0639	transglycosylase	N	C	G	21	G	G	G	G	G	G	G	G	G	G	G	G	G	G	G	G	G	G	G	G	G
637505	637505	CDS	1	BS1330_I0640	hypothetical protein	N	T	C	21	C	C	C	C	C	C	C	C	C	C	C	C	C	C	C	C	C	C	C	C	C
637743	637743	Intergenic	-	-	-	-	C	T	21	T	T	T	T	T	T	T	T	T	T	T	T	T	T	T	T	T	T	T	T	T
637856	637856	Intergenic	-	-	-	-	A	G	21	G	G	G	G	G	G	G	G	G	G	G	G	G	G	G	G	G	G	G	G	G
638420	638420	CDS	1	dapA	dihydrodipicolinate synthase	N	T	C	21	C	C	C	C	C	C	C	C	C	C	C	C	C	C	C	C	C	C	C	C	C
639568	639568	Intergenic	-	-	-	-	C	T	21	T	T	T	T	T	T	T	T	T	T	T	T	T	T	T	T	T	T	T	T	T
640978	640978	CDS	-1	BS1330_I0645	hypothetical protein	N	T	C	21	C	C	C	C	C	C	C	C	C	C	C	C	C	C	C	C	C	C	C	C	C
641246	641246	CDS	-1	BS1330_I0646	hypothetical protein	N	C	T	21	T	T	T	T	T	T	T	T	T	T	T	T	T	T	T	T	T	T	T	T	T
641511	641511	CDS	1	rpoZ	DNA-directed RNA polymerase subunit omega	N	T	C	21	C	C	C	C	C	C	C	C	C	C	C	C	C	C	C	C	C	C	C	C	C
642031	642031	Intergenic	-	-	-	-	T	C	21	C	C	C	C	C	C	C	C	C	C	C	C	C	C	C	C	C	C	C	C	C
642503	642503	CDS	1	BS1330_I0648	RelA/SpoT family protein	N	T	C	21	C	C	C	C	C	C	C	C	C	C	C	C	C	C	C	C	C	C	C	C	C
644120	644120	CDS	1	BS1330_I0648	RelA/SpoT family protein	N	A	G	21	G	G	G	G	G	G	G	G	G	G	G	G	G	G	G	G	G	G	G	G	G
645113	645113	CDS	1	BS1330_I0650	Crp/FNR family transcriptional regulator	N	G	T	21	T	T	T	T	T	T	T	T	T	T	T	T	T	T	T	T	T	T	T	T	T
645742	645742	CDS	1	BS1330_I0650	Crp/FNR family transcriptional regulator	N	C	T	21	T	T	T	T	T	T	T	T	T	T	T	T	T	T	T	T	T	T	T	T	T
646074	646074	Intergenic	-	-	-	-	C	T	21	T	T	T	T	T	T	T	T	T	T	T	T	T	T	T	T	T	T	T	T	T
646093	646093	Intergenic	-	-	-	-	G	A	21	A	A	A	A	A	A	A	A	A	A	A	A	A	A	A	A	A	A	A	A	A
647092	647092	CDS	1	hemN-1	coproporphyrinogen III oxidase	N	T	A	21	A	A	A	A	A	A	A	A	A	A	A	A	A	A	A	A	A	A	A	A	A
647821	647821	CDS	-1	fsr	fosmidomycin resistance protein	N	C	T	21	T	T	T	T	T	T	T	T	T	T	T	T	T	T	T	T	T	T	T	T	T
648097	648097	CDS	-1	fsr	fosmidomycin resistance protein	N	C	G	21	G	G	G	G	G	G	G	G	G	G	G	G	G	G	G	G	G	G	G	G	G
648198	648198	CDS	-1	fsr	fosmidomycin resistance protein	N	A	C	21	C	C	C	C	C	C	C	C	C	C	C	C	C	C	C	C	C	C	C	C	C
648250	648250	CDS	-1	fsr	fosmidomycin resistance protein	N	G	A	21	A	A	A	A	A	A	A	A	A	A	A	A	A	A	A	A	A	A	A	A	A
648270	648270	CDS	-1	fsr	fosmidomycin resistance protein	N	G	T	21	T	T	T	T	T	T	T	T	T	T	T	T	T	T	T	T	T	T	T	T	T
648354	648354	CDS	-1	fsr	fosmidomycin resistance protein	N	A	T	21	T	T	T	T	T	T	T	T	T	T	T	T	T	T	T	T	T	T	T	T	T
648861	648861	CDS	-1	fsr	fosmidomycin resistance protein	N	A	C	21	C	C	C	C	C	C	C	C	C	C	C	C	C	C	C	C	C	C	C	C	C
649024	649024	Intergenic	-	-	-	-	T	G	21	G	G	G	G	G	G	G	G	G	G	G	G	G	G	G	G	G	G	G	G	G
649237	649237	CDS	1	BS1330_I0653	AraC family transcriptional regulator	N	C	T	21	T	T	T	T	T	T	T	T	T	T	T	T	T	T	T	T	T	T	T	T	T
649764	649764	CDS	1	BS1330_I0653	AraC family transcriptional regulator	S	A	G	21	G	G	G	G	G	G	G	G	G	G	G	G	G	G	G	G	G	G	G	G	G
649919	649919	CDS	1	BS1330_I0653	AraC family transcriptional regulator	N	C	T	21	T	T	T	T	T	T	T	T	T	T	T	T	T	T	T	T	T	T	T	T	T
650856	650856	CDS	1	acpS	4'-phosphopantetheinyl transferase	S	A	G	21	G	G	G	G	G	G	G	G	G	G	G	G	G	G	G	G	G	G	G	G	G
653313	653313	CDS	1	era	GTP-binding protein Era	N	A	G	21	G	G	G	G	G	G	G	G	G	G	G	G	G	G	G	G	G	G	G	G	G
653339	653339	CDS	1	era	GTP-binding protein Era	N	T	C	21	C	C	C	C	C	C	C	C	C	C	C	C	C	C	C	C	C	C	C	C	C
653419	653419	CDS	1	era	GTP-binding protein Era	N	C	A	21	A	A	A	A	A	A	A	A	A	A	A	A	A	A	A	A	A	A	A	A	A
654801	654801	CDS	-1	BS1330_I0661	hypothetical protein	N	C	T	21	T	T	T	T	T	T	T	T	T	T	T	T	T	T	T	T	T	T	T	T	T
655577	655577	CDS	-1	BS1330_I0663	aminomethyltransferase	S	T	C	21	C	C	C	C	C	C	C	C	C	C	C	C	C	C	C	C	C	C	C	C	C
656037	656037	CDS	-1	BS1330_I0663	aminomethyltransferase	N	A	T	21	T	T	T	T	T	T	T	T	T	T	T	T	T	T	T	T	T	T	T	T	T
656608	656608	CDS	1	pyrC-1	dihydroorotase	N	G	A	21	A	A	A	A	A	A	A	A	A	A	A	A	A	A	A	A	A	A	A	A	A
657728	657728	CDS	1	pyrC-1	dihydroorotase	S	C	T	21	T	T	T	T	T	T	T	T	T	T	T	T	T	T	T	T	T	T	T	T	T
657748	657748	CDS	1	pyrC-1	dihydroorotase	N	C	A	21	A	A	A	A	A	A	A	A	A	A	A	A	A	A	A	A	A	A	A	A	A
657861	657861	CDS	-1	BS1330_I0665	hypothetical protein	SNOP/2	C	T	21	T	T	T	T	T	T	T	T	T	T	T	T	T	T	T	T	T	T	T	T	T
657883	657883	CDS	-1	BS1330_I0665	hypothetical protein	N	C	T	21	T	T	T	T	T	T	T	T	T	T	T	T	T	T	T	T	T	T	T	T	T
658420	658420	CDS	-1	BS1330_I0665	hypothetical protein	N	G	A	21	A	A	A	A	A	A	A	A	A	A	A	A	A	A	A	A	A	A	A	A	A
659605	659605	CDS	-1	BS1330_I0668	MutT/nudix family protein	S	G	A	21	A	A	A	A	A	A	A	A	A	A	A	A	A	A	A	A	A	A	A	A	A
659672	659672	CDS	-1	BS1330_I0668	MutT/nudix family protein	N	G	A	21	A	A	A	A	A	A	A	A	A	A	A	A	A	A	A	A	A	A	A	A	A
660473	660473	CDS	1	BS1330_I0669	hypothetical protein	N	A	G	21	G	G	G	G	G	G	G	G	G	G	G	G	G	G	G	G	G	G	G	G	G
660656	660656	CDS	1	BS1330_I0669	hypothetical protein	N	C	A	21	A	A	A	A	A	A	A	A	A	A	A	A	A	A	A	A	A	A	A	A	A
660849	660849	CDS	1	BS1330_I0669	hypothetical protein	N	G	A	21	A	A	A	A	A	A	A	A	A	A	A	A	A	A	A	A	A	A	A	A	A
660876	660876	Intergenic	-	-	-	-	A	G	21	G	G	G	G	G	G	G	G	G	G	G	G	G	G	G	G	G	G	G	G	G
661272	661272	CDS	1	BS1330_I0670	amino acid transporter LysE	N	C	T	21	T	T	T	T	T	T	T	T	T	T	T	T	T	T	T	T	T	T	T	T	T
661414	661414	CDS	1	BS1330_I0670	amino acid transporter LysE	S	C	T	21	T	T	T	T	T	T	T	T	T	T	T	T	T	T	T	T	T	T	T	T	T
661418	661418	CDS	1	BS1330_I0670	amino acid transporter LysE	N	A	G	21	G	G	G	G	G	G	G	G	G	G	G	G	G	G	G	G	G	G	G	G	G
661553	661553	CDS	-1	BS1330_I0671	hypothetical protein	S	C	T	21	T	T	T	T	T	T	T	T	T	T	T	T	T	T	T	T	T	T	T	T	T
662106	662106	CDS	1	cysS	cysteinyl-tRNA synthetase	N	C	T	21	T	T	T	T	T	T	T	T	T	T	T	T	T	T	T	T	T	T	T	T	T
663394	663394	CDS	1	cysS	cysteinyl-tRNA synthetase	S	G	A	21	A	A	A	A	A	A	A	A	A	A	A	A	A	A	A	A	A	A	A	A	A
663577	663577	Intergenic	-	-	-	-	G	A	21	A	A	A	A	A	A	A	A	A	A	A	A	A	A	A	A	A	A	A	A	A
664191	664191	CDS	1	BS1330_I0675	putative alpha-isopropylmalate/homocitrate synthase family transferase	S	G	A	21	A	A	A	A	A	A	A	A	A	A	A	A	A	A	A	A	A	A	A	A	A
664316	664316	CDS	1	BS1330_I0675	putative alpha-isopropylmalate/homocitrate synthase family transferase	N	G	T	21	T	T	T	T	T	T	T	T	T	T	T	T	T	T	T	T	T	T	T	T	T
664326	664326	CDS	1	BS1330_I0675	putative alpha-isopropylmalate/homocitrate synthase family transferase	S	T	C	21	C	C	C	C	C	C	C	C	C	C	C	C	C	C	C	C	C	C	C	C	C
664915	664915	CDS	1	BS1330_I0675	putative alpha-isopropylmalate/homocitrate synthase family transferase	N	T	C	21	C	C	C	C	C	C	C	C	C	C	C	C	C	C	C	C	C	C	C	C	C
665586	665586	CDS	1	rarD	rarD protein	S	T	C	21	C	C	C	C	C	C	C	C	C	C	C	C	C	C	C	C	C	C	C	C	C
665945	665945	CDS	1	rarD	rarD protein	N	T	C	21	C	C	C	C	C	C	C	C	C	C	C	C	C	C	C	C	C	C	C	C	C
665981	665981	CDS	1	rarD	rarD protein	N	C	T	21	T	T	T	T	T	T	T	T	T	T	T	T	T	T	T	T	T	T	T	T	T
666152	666152	CDS	1	rarD	rarD protein	N	T	C	21	C	C	C	C	C	C	C	C	C	C	C	C	C	C	C	C	C	C	C	C	C
666424	666424	CDS	1	rarD	rarD protein	N	T	G	21	G	G	G	G	G	G	G	G	G	G	G	G	G	G	G	G	G	G	G	G	G
666707	666707	CDS	1	BS1330_I0677	M24/M37 family peptidase	N	C	T	21	T	T	T	T	T	T	T	T	T	T	T	T	T	T	T	T	T	T	T	T	T
667063	667063	CDS	1	BS1330_I0677	M24/M37 family peptidase	N	A	G	21	G	G	G	G	G	G	G	G	G	G	G	G	G	G	G	G	G	G	G	G	G
668852	668852	CDS	-1	ksgA	dimethyladenosine transferase	S	G	A	21	A	A	A	A	A	A	A	A	A	A	A	A	A	A	A	A	A	A	A	A	A
668937	668937	CDS	-1	ksgA	dimethyladenosine transferase	N	A	G	21	G	G	G	G	G	G	G	G	G	G	G	G	G	G	G	G	G	G	G	G	G
669728	669728	CDS	-1	pdxA	4-hydroxythreonine-4-phosphate dehydrogenase	N	G	C	21	C	C	C	C	C	C	C	C	C	C	C	C	C	C	C	C	C	C	C	C	C
670085	670085	CDS	-1	pdxA	4-hydroxythreonine-4-phosphate dehydrogenase	N	G	A	21	A	A	A	A	A	A	A	A	A	A	A	A	A	A	A	A	A	A	A	A	A
670393	670393	CDS	-1	BS1330_I0680	peptidyl-prolyl cis-trans isomerase	N	C	G	21	G	G	G	G	G	G	G	G	G	G	G	G	G	G	G	G	G	G	G	G	G
670431	670431	CDS	-1	BS1330_I0680	peptidyl-prolyl cis-trans isomerase	N	T	G	21	G	G	G	G	G	G	G	G	G	G	G	G	G	G	G	G	G	G	G	G	G
671195	671195	CDS	-1	BS1330_I0680	peptidyl-prolyl cis-trans isomerase	S	C	T	21	T	T	T	T	T	T	T	T	T	T	T	T	T	T	T	T	T	T	T	T	T
671420	671420	Intergenic	-	-	-	-	T	C	21	C	C	C	C	C	C	C	C	C	C	C	C	C	C	C	C	C	C	C	C	C
671954	671954	CDS	-1	BS1330_I0681	organic solvent tolerance	N	A	T	21	T	T	T	T	T	T	T	T	T	T	T	T	T	T	T	T	T	T	T	T	T
672548	672548	CDS	-1	BS1330_I0681	organic solvent tolerance	N	T	G	21	G	G	G	G	G	G	G	G	G	G	G	G	G	G	G	G	G	G	G	G	G
672749	672749	CDS	-1	BS1330_I0681	organic solvent tolerance	N	T	C	21	C	C	C	C	C	C	C	C	C	C	C	C	C	C	C	C	C	C	C	C	C
672783	672783	CDS	-1	BS1330_I0681	organic solvent tolerance	S	C	T	21	T	T	T	T	T	T	T	T	T	T	T	T	T	T	T	T	T	T	T	T	T
672788	672788	CDS	-1	BS1330_I0681	organic solvent tolerance	N	T	C	21	C	C	C	C	C	C	C	C	C	C	C	C	C	C	C	C	C	C	C	C	C
673103	673103	CDS	-1	BS1330_I0681	organic solvent tolerance	N	T	C	21	C	C	C	C	C	C	C	C	C	C	C	C	C	C	C	C	C	C	C	C	C
673732	673732	CDS	-1	BS1330_I0681	organic solvent tolerance	N	T	C	21	C	C	C	C	C	C	C	C	C	C	C	C	C	C	C	C	C	C	C	C	C
675148	675148	CDS	-1	BS1330_I0683	hypothetical protein	S	A	G	21	G	G	G	G	G	G	G	G	G	G	G	G	G	G	G	G	G	G	G	G	G
676659	676659	CDS	-1	BS1330_I0684	hypothetical protein	N	G	A	21	A	A	A	A	A	A	A	A	A	A	A	A	A	A	A	A	A	A	A	A	A
677234	677234	CDS	1	BS1330_I0685	leucyl aminopeptidase	N	A	G	21	G	G	G	G	G	G	G	G	G	G	G	G	G	G	G	G	G	G	G	G	G
678348	678348	CDS	1	BS1330_I0686	DNA polymerase III subunit chi	S	A	G	21	G	G	G	G	G	G	G	G	G	G	G	G	G	G	G	G	G	G	G	G	G
678873	678873	CDS	1	BS1330_I0687	hypothetical protein	N	A	G	21	G	G	G	G	G	G	G	G	G	G	G	G	G	G	G	G	G	G	G	G	G
679204	679204	CDS	1	BS1330_I0687	hypothetical protein	N	C	T	21	T	T	T	T	T	T	T	T	T	T	T	T	T	T	T	T	T	T	T	T	T
679581	679581	CDS	-1	BS1330_I0688	ABC transporter ATP-binding protein	N	T	C	21	C	C	C	C	C	C	C	C	C	C	C	C	C	C	C	C	C	C	C	C	C
679657	679657	CDS	-1	BS1330_I0688	ABC transporter ATP-binding protein	S	C	T	21	T	T	T	T	T	T	T	T	T	T	T	T	T	T	T	T	T	T	T	T	T
680224	680224	CDS	-1	BS1330_I0688	ABC transporter ATP-binding protein	S	G	A	21	A	A	A	A	A	A	A	A	A	A	A	A	A	A	A	A	A	A	A	A	A
680275	680275	CDS	-1	BS1330_I0688	ABC transporter ATP-binding protein	S	C	T	21	T	T	T	T	T	T	T	T	T	T	T	T	T	T	T	T	T	T	T	T	T
680889	680889	CDS	-1	BS1330_I0688	ABC transporter ATP-binding protein	N	C	T	21	T	T	T	T	T	T	T	T	T	T	T	T	T	T	T	T	T	T	T	T	T
681508	681508	CDS	-1	BS1330_I0689	hypothetical protein	S	A	G	21	G	G	G	G	G	G	G	G	G	G	G	G	G	G	G	G	G	G	G	G	G
682101	682101	CDS	1	ndk	nucleoside diphosphate kinase	S	T	C	21	C	C	C	C	C	C	C	C	C	C	C	C	C	C	C	C	C	C	C	C	C
682877	682877	CDS	-1	BS1330_I0691	hypothetical protein	N	A	G	21	G	G	G	G	G	G	G	G	G	G	G	G	G	G	G	G	G	G	G	G	G
683867	683867	CDS	-1	moaE	molybdopterin converting factor subunit 2	S	G	A	21	A	A	A	A	A	A	A	A	A	A	A	A	A	A	A	A	A	A	A	A	A
684802	684802	CDS	-1	pgsA	CDP-diacylglycerol--glycerol-3-phosphate 3-phosphatidyltransferase	S	G	A	21	A	A	A	A	A	A	A	A	A	A	A	A	A	A	A	A	A	A	A	A	A
686320	686320	CDS	-1	uvrC	excinuclease ABC subunit C	N	C	T	21	T	T	T	T	T	T	T	T	T	T	T	T	T	T	T	T	T	T	T	T	T
686452	686452	CDS	-1	uvrC	excinuclease ABC subunit C	N	T	C	21	C	C	C	C	C	C	C	C	C	C	C	C	C	C	C	C	C	C	C	C	C
686530	686530	CDS	-1	uvrC	excinuclease ABC subunit C	N	C	T	21	T	T	T	T	T	T	T	T	T	T	T	T	T	T	T	T	T	T	T	T	T
686679	686679	CDS	-1	uvrC	excinuclease ABC subunit C	N	G	A	21	A	A	A	A	A	A	A	A	A	A	A	A	A	A	A	A	A	A	A	A	A
686911	686911	CDS	-1	uvrC	excinuclease ABC subunit C	N	T	C	21	C	C	C	C	C	C	C	C	C	C	C	C	C	C	C	C	C	C	C	C	C
687380	687380	CDS	-1	BS1330_I0696	short chain dehydrogenase	N	C	T	21	T	T	T	T	T	T	T	T	T	T	T	T	T	T	T	T	T	T	T	T	T
687435	687435	CDS	-1	BS1330_I0696	short chain dehydrogenase	N	A	T	21	T	T	T	T	T	T	T	T	T	T	T	T	T	T	T	T	T	T	T	T	T
687536	687536	CDS	-1	BS1330_I0696	short chain dehydrogenase	N	C	G	21	G	G	G	G	G	G	G	G	G	G	G	G	G	G	G	G	G	G	G	G	G
688158	688158	Intergenic	-	-	-	-	G	A	21	A	A	A	A	A	A	A	A	A	A	A	A	A	A	A	A	A	A	A	A	A
688270	688270	Intergenic	-	-	-	-	A	G	21	G	G	G	G	G	G	G	G	G	G	G	G	G	G	G	G	G	G	G	G	G
688343	688343	CDS	1	omp25	outer-membrane protein Omp25	S	G	A	21	A	A	A	A	A	A	A	A	A	A	A	A	A	A	A	A	A	A	A	A	A
688402	688402	CDS	1	omp25	outer-membrane protein Omp25	N	T	C	2	N	N	C	N	N	N	N	N	N	N	N	N	N	N	N	C	N	N	N	N	N
688826	688826	CDS	1	omp25	outer-membrane protein Omp25	S	G	C	21	C	C	C	C	C	C	C	C	C	C	C	C	C	C	C	C	C	C	C	C	C
689383	689383	CDS	-1	BS1330_I0698	glutathione S-transferase family protein	N	C	T	21	T	T	T	T	T	T	T	T	T	T	T	T	T	T	T	T	T	T	T	T	T
691140	691140	CDS	-1	BS1330_I0701	hypothetical protein	N	C	T	21	T	T	T	T	T	T	T	T	T	T	T	T	T	T	T	T	T	T	T	T	T
691296	691296	CDS	-1	BS1330_I0701	hypothetical protein	N	C	T	21	T	T	T	T	T	T	T	T	T	T	T	T	T	T	T	T	T	T	T	T	T
691381	691381	CDS	-1	BS1330_I0701	hypothetical protein	S	C	T	21	T	T	T	T	T	T	T	T	T	T	T	T	T	T	T	T	T	T	T	T	T
691382	691382	CDS	-1	BS1330_I0701	hypothetical protein	N	G	A	21	A	A	A	A	A	A	A	A	A	A	A	A	A	A	A	A	A	A	A	A	A
691383	691383	CDS	-1	BS1330_I0701	hypothetical protein	N	T	G	21	G	G	G	G	G	G	G	G	G	G	G	G	G	G	G	G	G	G	G	G	G
692176	692176	CDS	1	BS1330_I0702	hypothetical protein	N	C	G	21	G	G	G	G	G	G	G	G	G	G	G	G	G	G	G	G	G	G	G	G	G
693704	693704	CDS	1	BS1330_I0703	oxidoreductase, molybdopterin-binding	N	C	A	21	A	A	A	A	A	A	A	A	A	A	A	A	A	A	A	A	A	A	A	A	A
693885	693885	CDS	1	BS1330_I0703	oxidoreductase, molybdopterin-binding	N	C	T	21	T	T	T	T	T	T	T	T	T	T	T	T	T	T	T	T	T	T	T	T	T
694054	694054	CDS	1	BS1330_I0703	oxidoreductase, molybdopterin-binding	S	A	G	21	G	G	G	G	G	G	G	G	G	G	G	G	G	G	G	G	G	G	G	G	G
694272	694272	CDS	1	BS1330_I0703	oxidoreductase, molybdopterin-binding	N	C	T	21	T	T	T	T	T	T	T	T	T	T	T	T	T	T	T	T	T	T	T	T	T
694554	694554	CDS	1	BS1330_I0703	oxidoreductase, molybdopterin-binding	N	C	T	21	T	T	T	T	T	T	T	T	T	T	T	T	T	T	T	T	T	T	T	T	T
695388	695388	CDS	-1	BS1330_I0704	hypothetical protein	S	A	G	21	G	G	G	G	G	G	G	G	G	G	G	G	G	G	G	G	G	G	G	G	G
695514	695514	CDS	-1	BS1330_I0704	hypothetical protein	S	G	A	21	A	A	A	A	A	A	A	A	A	A	A	A	A	A	A	A	A	A	A	A	A
695789	695789	Intergenic	-	-	-	-	C	T	21	T	T	T	T	T	T	T	T	T	T	T	T	T	T	T	T	T	T	T	T	T
696536	696536	CDS	-1	purN	phosphoribosylglycinamide formyltransferase	N	T	C	21	C	C	C	C	C	C	C	C	C	C	C	C	C	C	C	C	C	C	C	C	C
696786	696786	CDS	-1	purM	phosphoribosylaminoimidazole synthetase	S	T	C	21	C	C	C	C	C	C	C	C	C	C	C	C	C	C	C	C	C	C	C	C	C
698152	698152	CDS	1	BS1330_I0709	permease	N	G	A	21	A	A	A	A	A	A	A	A	A	A	A	A	A	A	A	A	A	A	A	A	A
698225	698225	CDS	1	BS1330_I0709	permease	S	G	T	21	T	T	T	T	T	T	T	T	T	T	T	T	T	T	T	T	T	T	T	T	T
698300	698300	CDS	1	BS1330_I0709	permease	S	T	C	21	C	C	C	C	C	C	C	C	C	C	C	C	C	C	C	C	C	C	C	C	C
699314	699314	Intergenic	-	-	-	-	G	A	21	A	A	A	A	A	A	A	A	A	A	A	A	A	A	A	A	A	A	A	A	A
699324	699324	Intergenic	-	-	-	-	G	A	21	A	A	A	A	A	A	A	A	A	A	A	A	A	A	A	A	A	A	A	A	A
699621	699621	CDS	1	BS1330_I0710	hypothetical protein	N	C	G	21	G	G	G	G	G	G	G	G	G	G	G	G	G	G	G	G	G	G	G	G	G
700099	700099	CDS	1	BS1330_I0711	epimerase/dehydratase family protein	S	A	C	21	C	C	C	C	C	C	C	C	C	C	C	C	C	C	C	C	C	C	C	C	C
700108	700108	CDS	1	BS1330_I0711	epimerase/dehydratase family protein	S	A	G	21	G	G	G	G	G	G	G	G	G	G	G	G	G	G	G	G	G	G	G	G	G
700555	700555	CDS	1	BS1330_I0711	epimerase/dehydratase family protein	S	G	A	21	A	A	A	A	A	A	A	A	A	A	A	A	A	A	A	A	A	A	A	A	A
700739	700739	CDS	1	BS1330_I0711	epimerase/dehydratase family protein	S	T	C	21	C	C	C	C	C	C	C	C	C	C	C	C	C	C	C	C	C	C	C	C	C
701244	701244	CDS	-1	BS1330_I0712	hypothetical protein	N	A	G	21	G	G	G	G	G	G	G	G	G	G	G	G	G	G	G	G	G	G	G	G	G
701288	701288	CDS	-1	BS1330_I0712	hypothetical protein	N	A	C	21	C	C	C	C	C	C	C	C	C	C	C	C	C	C	C	C	C	C	C	C	C
701635	701635	CDS	-1	BS1330_I0712	hypothetical protein	S	C	T	21	T	T	T	T	T	T	T	T	T	T	T	T	T	T	T	T	T	T	T	T	T
701682	701682	Intergenic	-	-	-	-	T	C	21	C	C	C	C	C	C	C	C	C	C	C	C	C	C	C	C	C	C	C	C	C
701985	701985	CDS	-1	BS1330_I0713	short chain dehydrogenase/reductase family oxidoreductase	N	C	T	21	T	T	T	T	T	T	T	T	T	T	T	T	T	T	T	T	T	T	T	T	T
702797	702797	CDS	-1	BS1330_I0714	hypothetical protein	N	C	T	21	T	T	T	T	T	T	T	T	T	T	T	T	T	T	T	T	T	T	T	T	T
703093	703093	Intergenic	-	-	-	-	G	A	21	A	A	A	A	A	A	A	A	A	A	A	A	A	A	A	A	A	A	A	A	A
703247	703247	CDS	-1	lldP	L-lactate permease	N	C	T	21	T	T	T	T	T	T	T	T	T	T	T	T	T	T	T	T	T	T	T	T	T
703550	703550	CDS	-1	lldP	L-lactate permease	N	C	T	21	T	T	T	T	T	T	T	T	T	T	T	T	T	T	T	T	T	T	T	T	T
703693	703693	CDS	-1	lldP	L-lactate permease	N	G	A	21	A	A	A	A	A	A	A	A	A	A	A	A	A	A	A	A	A	A	A	A	A
703766	703766	CDS	-1	lldP	L-lactate permease	N	T	C	21	C	C	C	C	C	C	C	C	C	C	C	C	C	C	C	C	C	C	C	C	C
703829	703829	CDS	-1	lldP	L-lactate permease	N	G	A	21	A	A	A	A	A	A	A	A	A	A	A	A	A	A	A	A	A	A	A	A	A
704810	704810	CDS	-1	lldP	L-lactate permease	N	T	C	21	C	C	C	C	C	C	C	C	C	C	C	C	C	C	C	C	C	C	C	C	C
704955	704955	Intergenic	-	-	-	-	T	C	21	C	C	C	C	C	C	C	C	C	C	C	C	C	C	C	C	C	C	C	C	C
705137	705137	tRNA	1	BS1330_It08	tRNA-Pro	-	G	T	21	T	T	T	T	T	T	T	T	T	T	T	T	T	T	T	T	T	T	T	T	T
705885	705885	Intergenic	-	-	-	-	C	T	21	T	T	T	T	T	T	T	T	T	T	T	T	T	T	T	T	T	T	T	T	T
705961	705961	Intergenic	-	-	-	-	G	T	21	T	T	T	T	T	T	T	T	T	T	T	T	T	T	T	T	T	T	T	T	T
706597	706597	CDS	1	BS1330_I0718	hypothetical protein	N	G	A	21	A	A	A	A	A	A	A	A	A	A	A	A	A	A	A	A	A	A	A	A	A
707058	707058	CDS	-1	BS1330_I0719	exonuclease	N	C	T	21	T	T	T	T	T	T	T	T	T	T	T	T	T	T	T	T	T	T	T	T	T
707453	707453	CDS	-1	BS1330_I0719	exonuclease	N	T	C	21	C	C	C	C	C	C	C	C	C	C	C	C	C	C	C	C	C	C	C	C	C
708506	708506	Intergenic	-	-	-	-	C	T	21	T	T	T	T	T	T	T	T	T	T	T	T	T	T	T	T	T	T	T	T	T
710720	710720	CDS	-1	BS1330_I0722	Cro/CI family transcriptional regulator	N	G	A	21	A	A	A	A	A	A	A	A	A	A	A	A	A	A	A	A	A	A	A	A	A
711174	711174	CDS	-1	BS1330_I0723	hypothetical protein	N	C	T	21	T	T	T	T	T	T	T	T	T	T	T	T	T	T	T	T	T	T	T	T	T
711201	711201	CDS	-1	BS1330_I0723	hypothetical protein	S	A	G	21	G	G	G	G	G	G	G	G	G	G	G	G	G	G	G	G	G	G	G	G	G
712409	712409	CDS	1	BS1330_I0724	hypothetical protein	N	G	A	21	A	A	A	A	A	A	A	A	A	A	A	A	A	A	A	A	A	A	A	A	A
712518	712518	CDS	1	BS1330_I0724	hypothetical protein	N	C	T	21	T	T	T	T	T	T	T	T	T	T	T	T	T	T	T	T	T	T	T	T	T
712856	712856	CDS	1	BS1330_I0725	transposase	N	C	T	21	T	T	T	T	T	T	T	T	T	T	T	T	T	T	T	T	T	T	T	T	T
713911	713911	CDS	1	BS1330_I0725	transposase	N	G	T	21	T	T	T	T	T	T	T	T	T	T	T	T	T	T	T	T	T	T	T	T	T
714608	714608	CDS	1	BS1330_I0725	transposase	N	C	T	21	T	T	T	T	T	T	T	T	T	T	T	T	T	T	T	T	T	T	T	T	T
715447	715447	CDS	1	BS1330_I0726	transposition protein	S	C	T	21	T	T	T	T	T	T	T	T	T	T	T	T	T	T	T	T	T	T	T	T	T
717120	717120	CDS	1	BS1330_I0727	hypothetical protein	N	T	A	21	A	A	A	A	A	A	A	A	A	A	A	A	A	A	A	A	A	A	A	A	A
717168	717168	CDS	1	BS1330_I0727	hypothetical protein	N	A	C	21	C	C	C	C	C	C	C	C	C	C	C	C	C	C	C	C	C	C	C	C	C
718038	718038	CDS	1	BS1330_I0729	hypothetical protein	N	A	G	21	G	G	G	G	G	G	G	G	G	G	G	G	G	G	G	G	G	G	G	G	G
719096	719096	CDS	1	BS1330_I0729	hypothetical protein	N	A	G	21	G	G	G	G	G	G	G	G	G	G	G	G	G	G	G	G	G	G	G	G	G
719360	719360	Intergenic	-	-	-	-	G	T	21	T	T	T	T	T	T	T	T	T	T	T	T	T	T	T	T	T	T	T	T	T
719423	719423	Intergenic	-	-	-	-	G	A	21	A	A	A	A	A	A	A	A	A	A	A	A	A	A	A	A	A	A	A	A	A
720763	720763	CDS	1	BS1330_I0730	hypothetical protein	S	G	A	21	A	A	A	A	A	A	A	A	A	A	A	A	A	A	A	A	A	A	A	A	A
721651	721651	CDS	1	BS1330_I0731	hypothetical protein	N	C	T	21	T	T	T	T	T	T	T	T	T	T	T	T	T	T	T	T	T	T	T	T	T
722094	722094	Intergenic	-	-	-	-	G	A	21	A	A	A	A	A	A	A	A	A	A	A	A	A	A	A	A	A	A	A	A	A
722987	722987	Intergenic	-	-	-	-	G	A	21	A	A	A	A	A	A	A	A	A	A	A	A	A	A	A	A	A	A	A	A	A
723598	723598	CDS	-1	metC	cystathionine beta-lyase	N	A	G	21	G	G	G	G	G	G	G	G	G	G	G	G	G	G	G	G	G	G	G	G	G
723965	723965	CDS	-1	metC	cystathionine beta-lyase	N	G	A	21	A	A	A	A	A	A	A	A	A	A	A	A	A	A	A	A	A	A	A	A	A
724487	724487	CDS	-1	metC	cystathionine beta-lyase	N	C	T	21	T	T	T	T	T	T	T	T	T	T	T	T	T	T	T	T	T	T	T	T	T
724506	724506	CDS	-1	metC	cystathionine beta-lyase	S	T	G	21	G	G	G	G	G	G	G	G	G	G	G	G	G	G	G	G	G	G	G	G	G
725729	725729	Intergenic	-	-	-	-	G	A	21	A	A	A	A	A	A	A	A	A	A	A	A	A	A	A	A	A	A	A	A	A
725748	725748	Intergenic	-	-	-	-	G	A	21	A	A	A	A	A	A	A	A	A	A	A	A	A	A	A	A	A	A	A	A	A
725837	725837	Intergenic	-	-	-	-	T	G	21	G	G	G	G	G	G	G	G	G	G	G	G	G	G	G	G	G	G	G	G	G
727795	727795	CDS	1	BS1330_I0739	amino acid ABC transporter permease	N	A	G	21	G	G	G	G	G	G	G	G	G	G	G	G	G	G	G	G	G	G	G	G	G
727870	727870	CDS	1	BS1330_I0739	amino acid ABC transporter permease	N	A	T	21	T	T	T	T	T	T	T	T	T	T	T	T	T	T	T	T	T	T	T	T	T
728400	728400	CDS	1	BS1330_I0739	amino acid ABC transporter permease	S	T	G	21	G	G	G	G	G	G	G	G	G	G	G	G	G	G	G	G	G	G	G	G	G
728444	728444	CDS	1	BS1330_I0739	amino acid ABC transporter permease	N	T	G	21	G	G	G	G	G	G	G	G	G	G	G	G	G	G	G	G	G	G	G	G	G
728577	728577	CDS	1	BS1330_I0739	amino acid ABC transporter permease	S	T	C	21	C	C	C	C	C	C	C	C	C	C	C	C	C	C	C	C	C	C	C	C	C
729266	729266	CDS	1	BS1330_I0740	amino acid ABC transporter permease	S	T	C	21	C	C	C	C	C	C	C	C	C	C	C	C	C	C	C	C	C	C	C	C	C
729322	729322	CDS	1	BS1330_I0740	amino acid ABC transporter permease	N	G	T	21	T	T	T	T	T	T	T	T	T	T	T	T	T	T	T	T	T	T	T	T	T
729522	729522	CDS	1	BS1330_I0740	amino acid ABC transporter permease	N	G	A	21	A	A	A	A	A	A	A	A	A	A	A	A	A	A	A	A	A	A	A	A	A
730626	730626	CDS	1	BS1330_I0741	amino acid ABC transporter ATP-binding protein	N	T	A	21	A	A	A	A	A	A	A	A	A	A	A	A	A	A	A	A	A	A	A	A	A
731332	731332	CDS	-1	BS1330_I0742	salicylate hydroxylase	S	G	A	21	A	A	A	A	A	A	A	A	A	A	A	A	A	A	A	A	A	A	A	A	A
731341	731341	CDS	-1	BS1330_I0742	salicylate hydroxylase	S	G	A	21	A	A	A	A	A	A	A	A	A	A	A	A	A	A	A	A	A	A	A	A	A
732681	732681	CDS	1	ppk	polyphosphate kinase	S	C	T	21	T	T	T	T	T	T	T	T	T	T	T	T	T	T	T	T	T	T	T	T	T
732935	732935	CDS	1	ppk	polyphosphate kinase	S	C	T	21	T	T	T	T	T	T	T	T	T	T	T	T	T	T	T	T	T	T	T	T	T
733319	733319	CDS	1	ppk	polyphosphate kinase	S	C	T	21	T	T	T	T	T	T	T	T	T	T	T	T	T	T	T	T	T	T	T	T	T
734295	734295	CDS	1	ppk	polyphosphate kinase	N	G	T	21	T	T	T	T	T	T	T	T	T	T	T	T	T	T	T	T	T	T	T	T	T
734702	734702	CDS	1	ppk	polyphosphate kinase	S	C	T	21	T	T	T	T	T	T	T	T	T	T	T	T	T	T	T	T	T	T	T	T	T
735125	735125	CDS	1	BS1330_I0745	Ppx/GppA family phosphatase	N	G	A	21	A	A	A	A	A	A	A	A	A	A	A	A	A	A	A	A	A	A	A	A	A
735194	735194	CDS	1	BS1330_I0745	Ppx/GppA family phosphatase	N	G	A	21	A	A	A	A	A	A	A	A	A	A	A	A	A	A	A	A	A	A	A	A	A
735458	735458	CDS	1	BS1330_I0745	Ppx/GppA family phosphatase	N	T	A	21	A	A	A	A	A	A	A	A	A	A	A	A	A	A	A	A	A	A	A	A	A
736580	736580	CDS	-1	rnd	ribonuclease D	S	G	T	21	T	T	T	T	T	T	T	T	T	T	T	T	T	T	T	T	T	T	T	T	T
736865	736865	CDS	-1	rnd	ribonuclease D	S	A	G	21	G	G	G	G	G	G	G	G	G	G	G	G	G	G	G	G	G	G	G	G	G
737511	737511	CDS	-1	rnd	ribonuclease D	N	A	G	21	G	G	G	G	G	G	G	G	G	G	G	G	G	G	G	G	G	G	G	G	G
739169	739169	CDS	1	aspS	aspartyl-tRNA synthetase	S	T	C	21	C	C	C	C	C	C	C	C	C	C	C	C	C	C	C	C	C	C	C	C	C
739802	739802	CDS	-1	BS1330_I0748	hypothetical protein	S	G	A	21	A	A	A	A	A	A	A	A	A	A	A	A	A	A	A	A	A	A	A	A	A
740038	740038	CDS	-1	BS1330_I0748	hypothetical protein	N	T	C	21	C	C	C	C	C	C	C	C	C	C	C	C	C	C	C	C	C	C	C	C	C
740881	740881	Intergenic	-	-	-	-	A	G	21	G	G	G	G	G	G	G	G	G	G	G	G	G	G	G	G	G	G	G	G	G
740968	740968	CDS	1	BS1330_I0749	hypothetical protein	S	C	T	21	T	T	T	T	T	T	T	T	T	T	T	T	T	T	T	T	T	T	T	T	T
742973	742973	CDS	1	parC	DNA topoisomerase IV subunit A	N	C	T	21	T	T	T	T	T	T	T	T	T	T	T	T	T	T	T	T	T	T	T	T	T
743212	743212	CDS	1	parC	DNA topoisomerase IV subunit A	S	C	T	21	T	T	T	T	T	T	T	T	T	T	T	T	T	T	T	T	T	T	T	T	T
744392	744392	CDS	-1	BS1330_I0751	arginyl-tRNA-protein transferase	N	G	A	21	A	A	A	A	A	A	A	A	A	A	A	A	A	A	A	A	A	A	A	A	A
744831	744831	CDS	-1	BS1330_I0752	hypothetical protein	S	T	C	21	C	C	C	C	C	C	C	C	C	C	C	C	C	C	C	C	C	C	C	C	C
744846	744846	CDS	-1	BS1330_I0752	hypothetical protein	S	C	T	21	T	T	T	T	T	T	T	T	T	T	T	T	T	T	T	T	T	T	T	T	T
746139	746139	CDS	-1	hemB	delta-aminolevulinic acid dehydratase	N	T	C	21	C	C	C	C	C	C	C	C	C	C	C	C	C	C	C	C	C	C	C	C	C
746553	746553	CDS	1	BS1330_I0754	enoyl-CoA hydratase	S	C	T	21	T	T	T	T	T	T	T	T	T	T	T	T	T	T	T	T	T	T	T	T	T
746647	746647	CDS	1	BS1330_I0754	enoyl-CoA hydratase	N	A	G	21	G	G	G	G	G	G	G	G	G	G	G	G	G	G	G	G	G	G	G	G	G
747599	747599	CDS	1	BS1330_I0755	hypothetical protein	N	C	T	21	T	T	T	T	T	T	T	T	T	T	T	T	T	T	T	T	T	T	T	T	T
748070	748070	Intergenic	-	-	-	-	T	A	21	A	A	A	A	A	A	A	A	A	A	A	A	A	A	A	A	A	A	A	A	A
748579	748579	CDS	1	BS1330_I0756	MarR family transcriptional regulator	N	C	T	21	T	T	T	T	T	T	T	T	T	T	T	T	T	T	T	T	T	T	T	T	T
748857	748857	CDS	-1	BS1330_I0757	hypothetical protein	S	T	C	21	C	C	C	C	C	C	C	C	C	C	C	C	C	C	C	C	C	C	C	C	C
748906	748906	CDS	-1	BS1330_I0757	hypothetical protein	N	C	T	21	T	T	T	T	T	T	T	T	T	T	T	T	T	T	T	T	T	T	T	T	T
748951	748951	CDS	-1	BS1330_I0757	hypothetical protein	N	G	A	21	A	A	A	A	A	A	A	A	A	A	A	A	A	A	A	A	A	A	A	A	A
749142	749142	CDS	1	BS1330_I0758	peptidoglycan-binding protein	N	C	T	21	T	T	T	T	T	T	T	T	T	T	T	T	T	T	T	T	T	T	T	T	T
749463	749463	CDS	1	BS1330_I0758	peptidoglycan-binding protein	N	A	G	21	G	G	G	G	G	G	G	G	G	G	G	G	G	G	G	G	G	G	G	G	G
749756	749756	CDS	1	BS1330_I0758	peptidoglycan-binding protein	N	T	C	21	C	C	C	C	C	C	C	C	C	C	C	C	C	C	C	C	C	C	C	C	C
749794	749794	CDS	1	BS1330_I0758	peptidoglycan-binding protein	S	T	C	21	C	C	C	C	C	C	C	C	C	C	C	C	C	C	C	C	C	C	C	C	C
750946	750946	CDS	1	glyA	serine hydroxymethyltransferase	N	A	G	21	G	G	G	G	G	G	G	G	G	G	G	G	G	G	G	G	G	G	G	G	G
751529	751529	CDS	1	glyA	serine hydroxymethyltransferase	N	T	C	21	C	C	C	C	C	C	C	C	C	C	C	C	C	C	C	C	C	C	C	C	C
752005	752005	Intergenic	-	-	-	-	G	A	21	A	A	A	A	A	A	A	A	A	A	A	A	A	A	A	A	A	A	A	A	A
752013	752013	Intergenic	-	-	-	-	A	G	21	G	G	G	G	G	G	G	G	G	G	G	G	G	G	G	G	G	G	G	G	G
752578	752578	CDS	1	nrdR	transcriptional regulator NrdR	S	C	T	21	T	T	T	T	T	T	T	T	T	T	T	T	T	T	T	T	T	T	T	T	T
752696	752696	CDS	1	ribD	riboflavin biosynthesis protein RibD	S	C	T	21	T	T	T	T	T	T	T	T	T	T	T	T	T	T	T	T	T	T	T	T	T
753099	753099	CDS	1	ribD	riboflavin biosynthesis protein RibD	N	A	T	21	T	T	T	T	T	T	T	T	T	T	T	T	T	T	T	T	T	T	T	T	T
753471	753471	CDS	1	ribD	riboflavin biosynthesis protein RibD	N	G	T	21	T	T	T	T	T	T	T	T	T	T	T	T	T	T	T	T	T	T	T	T	T
754389	754389	CDS	1	ribE	riboflavin synthase subunit alpha	N	T	C	21	C	C	C	C	C	C	C	C	C	C	C	C	C	C	C	C	C	C	C	C	C
754505	754505	CDS	1	ribE	6,7-dimethyl-8-ribityllumazine synthase	N	T	G	21	G	G	G	G	G	G	G	G	G	G	G	G	G	G	G	G	G	G	G	G	G
754829	754829	CDS	1	ribE	6,7-dimethyl-8-ribityllumazine synthase	S	C	T	21	T	T	T	T	T	T	T	T	T	T	T	T	T	T	T	T	T	T	T	T	T
754848	754848	CDS	1	ribE	6,7-dimethyl-8-ribityllumazine synthase	N	A	G	21	G	G	G	G	G	G	G	G	G	G	G	G	G	G	G	G	G	G	G	G	G
755512	755512	Intergenic	-	-	-	-	A	G	21	G	G	G	G	G	G	G	G	G	G	G	G	G	G	G	G	G	G	G	G	G
756391	756391	CDS	1	hppA	membrane-bound proton-translocating pyrophosphatase	S	G	A	21	A	A	A	A	A	A	A	A	A	A	A	A	A	A	A	A	A	A	A	A	A
756783	756783	CDS	1	hppA	membrane-bound proton-translocating pyrophosphatase	N	T	C	21	C	C	C	C	C	C	C	C	C	C	C	C	C	C	C	C	C	C	C	C	C
757100	757100	CDS	1	hppA	membrane-bound proton-translocating pyrophosphatase	N	C	T	21	T	T	T	T	T	T	T	T	T	T	T	T	T	T	T	T	T	T	T	T	T
757643	757643	CDS	1	hppA	membrane-bound proton-translocating pyrophosphatase	N	G	A	21	A	A	A	A	A	A	A	A	A	A	A	A	A	A	A	A	A	A	A	A	A
757774	757774	CDS	1	hppA	membrane-bound proton-translocating pyrophosphatase	S	G	A	21	A	A	A	A	A	A	A	A	A	A	A	A	A	A	A	A	A	A	A	A	A
757855	757855	CDS	1	hppA	membrane-bound proton-translocating pyrophosphatase	S	C	T	21	T	T	T	T	T	T	T	T	T	T	T	T	T	T	T	T	T	T	T	T	T
759346	759346	Intergenic	-	-	-	-	C	A	21	A	A	A	A	A	A	A	A	A	A	A	A	A	A	A	A	A	A	A	A	A
759616	759616	CDS	1	BS1330_I0770	hypothetical protein	S	G	A	21	A	A	A	A	A	A	A	A	A	A	A	A	A	A	A	A	A	A	A	A	A
759975	759975	CDS	1	BS1330_I0770	hypothetical protein	N	C	T	21	T	T	T	T	T	T	T	T	T	T	T	T	T	T	T	T	T	T	T	T	T
760043	760043	Intergenic	-	-	-	-	A	G	21	G	G	G	G	G	G	G	G	G	G	G	G	G	G	G	G	G	G	G	G	G
760303	760303	CDS	1	plsX	putative glycerol-3-phosphate acyltransferase PlsX	N	G	T	21	T	T	T	T	T	T	T	T	T	T	T	T	T	T	T	T	T	T	T	T	T
760624	760624	CDS	1	plsX	putative glycerol-3-phosphate acyltransferase PlsX	N	A	G	21	G	G	G	G	G	G	G	G	G	G	G	G	G	G	G	G	G	G	G	G	G
760778	760778	CDS	1	plsX	putative glycerol-3-phosphate acyltransferase PlsX	N	A	G	21	G	G	G	G	G	G	G	G	G	G	G	G	G	G	G	G	G	G	G	G	G
761205	761205	Intergenic	-	-	-	-	C	T	21	T	T	T	T	T	T	T	T	T	T	T	T	T	T	T	T	T	T	T	T	T
761534	761534	CDS	1	fabH	3-oxoacyl-ACP synthase	S	T	C	21	C	C	C	C	C	C	C	C	C	C	C	C	C	C	C	C	C	C	C	C	C
761851	761851	CDS	1	fabH	3-oxoacyl-ACP synthase	N	A	G	21	G	G	G	G	G	G	G	G	G	G	G	G	G	G	G	G	G	G	G	G	G
763011	763011	Intergenic	-	-	-	-	G	A	21	A	A	A	A	A	A	A	A	A	A	A	A	A	A	A	A	A	A	A	A	A
763018	763018	Intergenic	-	-	-	-	G	A	21	A	A	A	A	A	A	A	A	A	A	A	A	A	A	A	A	A	A	A	A	A
763396	763396	CDS	1	BS1330_I0775	hypothetical protein	N	A	C	21	C	C	C	C	C	C	C	C	C	C	C	C	C	C	C	C	C	C	C	C	C
763992	763992	CDS	-1	sugE	sugE protein	N	C	T	21	T	T	T	T	T	T	T	T	T	T	T	T	T	T	T	T	T	T	T	T	T
764002	764002	CDS	-1	sugE	sugE protein	S	C	A	21	A	A	A	A	A	A	A	A	A	A	A	A	A	A	A	A	A	A	A	A	A
764241	764241	CDS	-1	sugE	sugE protein	N	A	G	21	G	G	G	G	G	G	G	G	G	G	G	G	G	G	G	G	G	G	G	G	G
764525	764525	Intergenic	-	-	-	-	C	T	21	T	T	T	T	T	T	T	T	T	T	T	T	T	T	T	T	T	T	T	T	T
764871	764871	CDS	-1	BS1330_I0777	sugar transferase	N	C	T	21	T	T	T	T	T	T	T	T	T	T	T	T	T	T	T	T	T	T	T	T	T
765104	765104	CDS	-1	BS1330_I0777	sugar transferase	N	A	G	21	G	G	G	G	G	G	G	G	G	G	G	G	G	G	G	G	G	G	G	G	G
765831	765831	CDS	-1	BS1330_I0777	sugar transferase	N	C	T	21	T	T	T	T	T	T	T	T	T	T	T	T	T	T	T	T	T	T	T	T	T
765929	765929	CDS	-1	BS1330_I0777	sugar transferase	N	C	T	21	T	T	T	T	T	T	T	T	T	T	T	T	T	T	T	T	T	T	T	T	T
765969	765969	CDS	-1	BS1330_I0777	sugar transferase	N	C	T	21	T	T	T	T	T	T	T	T	T	T	T	T	T	T	T	T	T	T	T	T	T
766271	766271	Intergenic	-	-	-	-	C	T	21	T	T	T	T	T	T	T	T	T	T	T	T	T	T	T	T	T	T	T	T	T
766635	766635	CDS	-1	BS1330_I0779	capsule polysaccharide export protein	S	G	T	21	T	T	T	T	T	T	T	T	T	T	T	T	T	T	T	T	T	T	T	T	T
766644	766644	CDS	-1	BS1330_I0779	capsule polysaccharide export protein	S	A	G	21	G	G	G	G	G	G	G	G	G	G	G	G	G	G	G	G	G	G	G	G	G
766992	766992	CDS	-1	BS1330_I0779	capsule polysaccharide export protein	S	A	T	21	T	T	T	T	T	T	T	T	T	T	T	T	T	T	T	T	T	T	T	T	T
767353	767353	CDS	1	BS1330_I0781	hypothetical protein	N	T	G	21	G	G	G	G	G	G	G	G	G	G	G	G	G	G	G	G	G	G	G	G	G
768165	768165	CDS	-1	BS1330_I0782	hypothetical protein	N	T	C	21	C	C	C	C	C	C	C	C	C	C	C	C	C	C	C	C	C	C	C	C	C
768270	768270	Intergenic	-	-	-	-	G	A	21	A	A	A	A	A	A	A	A	A	A	A	A	A	A	A	A	A	A	A	A	A
768482	768482	Intergenic	-	-	-	-	C	T	21	T	T	T	T	T	T	T	T	T	T	T	T	T	T	T	T	T	T	T	T	T
769182	769182	CDS	1	BS1330_I0783	cytochrome c oxidase assembly protein	S	A	G	21	G	G	G	G	G	G	G	G	G	G	G	G	G	G	G	G	G	G	G	G	G
769490	769490	CDS	1	BS1330_I0783	cytochrome c oxidase assembly protein	N	T	C	21	C	C	C	C	C	C	C	C	C	C	C	C	C	C	C	C	C	C	C	C	C
769576	769576	CDS	1	BS1330_I0783	cytochrome c oxidase assembly protein	N	A	G	21	G	G	G	G	G	G	G	G	G	G	G	G	G	G	G	G	G	G	G	G	G
771232	771232	CDS	-1	BS1330_I0785	agmatinase	N	T	C	21	C	C	C	C	C	C	C	C	C	C	C	C	C	C	C	C	C	C	C	C	C
771237	771237	CDS	-1	BS1330_I0785	agmatinase	SNOP/2	C	T	21	T	T	T	T	T	T	T	T	T	T	T	T	T	T	T	T	T	T	T	T	T
771495	771495	CDS	-1	BS1330_I0785	agmatinase	N	T	C	21	C	C	C	C	C	C	C	C	C	C	C	C	C	C	C	C	C	C	C	C	C
771524	771524	CDS	-1	BS1330_I0785	agmatinase	S	C	T	21	T	T	T	T	T	T	T	T	T	T	T	T	T	T	T	T	T	T	T	T	T
773071	773071	CDS	-1	BS1330_I0788	hypothetical protein	N	C	T	21	T	T	T	T	T	T	T	T	T	T	T	T	T	T	T	T	T	T	T	T	T
773362	773362	CDS	-1	BS1330_I0788	hypothetical protein	N	T	C	21	C	C	C	C	C	C	C	C	C	C	C	C	C	C	C	C	C	C	C	C	C
773642	773642	Intergenic	-	-	-	-	C	T	21	T	T	T	T	T	T	T	T	T	T	T	T	T	T	T	T	T	T	T	T	T
773723	773723	CDS	1	BS1330_I0789	O-acetylhomoserine aminocarboxypropyltransferase	N	T	C	21	C	C	C	C	C	C	C	C	C	C	C	C	C	C	C	C	C	C	C	C	C
774181	774181	CDS	1	BS1330_I0789	O-acetylhomoserine aminocarboxypropyltransferase	N	A	G	21	G	G	G	G	G	G	G	G	G	G	G	G	G	G	G	G	G	G	G	G	G
775140	775140	CDS	-1	BS1330_I0790	hypothetical protein	N	C	T	21	T	T	T	T	T	T	T	T	T	T	T	T	T	T	T	T	T	T	T	T	T
775147	775147	CDS	-1	BS1330_I0790	hypothetical protein	S	A	G	21	G	G	G	G	G	G	G	G	G	G	G	G	G	G	G	G	G	G	G	G	G
775149	775149	CDS	-1	BS1330_I0790	hypothetical protein	N	T	G	21	G	G	G	G	G	G	G	G	G	G	G	G	G	G	G	G	G	G	G	G	G
775150	775150	CDS	-1	BS1330_I0790	hypothetical protein	S	T	A	17	A	A	A	A	N	A	A	A	N	A	A	A	A	A	A	A	A	N	A	A	N
775155	775155	CDS	-1	BS1330_I0790	hypothetical protein	S	G	T	19	T	T	T	T	N	T	N	T	T	T	T	T	T	T	T	T	T	T	T	T	T
775156	775156	CDS	-1	BS1330_I0790	hypothetical protein	S	A	G	21	G	G	G	G	G	G	G	G	G	G	G	G	G	G	G	G	G	G	G	G	G
775159	775159	CDS	-1	BS1330_I0790	hypothetical protein	S	G	A	19	N	A	A	A	A	A	A	A	A	A	A	A	A	A	A	A	N	A	A	A	A
775461	775461	CDS	-1	BS1330_I0790	hypothetical protein	N	G	T	21	T	T	T	T	T	T	T	T	T	T	T	T	T	T	T	T	T	T	T	T	T
775849	775849	Intergenic	-	-	-	-	C	T	21	T	T	T	T	T	T	T	T	T	T	T	T	T	T	T	T	T	T	T	T	T
775936	775936	Intergenic	-	-	-	-	C	T	21	T	T	T	T	T	T	T	T	T	T	T	T	T	T	T	T	T	T	T	T	T
776211	776211	CDS	1	BS1330_I0792	hypothetical protein	S	A	G	21	G	G	G	G	G	G	G	G	G	G	G	G	G	G	G	G	G	G	G	G	G
776648	776648	CDS	1	BS1330_I0793	hypothetical protein	S	C	T	21	T	T	T	T	T	T	T	T	T	T	T	T	T	T	T	T	T	T	T	T	T
776858	776858	CDS	1	BS1330_I0793	hypothetical protein	S	G	A	21	A	A	A	A	A	A	A	A	A	A	A	A	A	A	A	A	A	A	A	A	A
777011	777011	CDS	1	BS1330_I0794	hypothetical protein	N	A	G	21	G	G	G	G	G	G	G	G	G	G	G	G	G	G	G	G	G	G	G	G	G
777209	777209	CDS	1	BS1330_I0794	hypothetical protein	N	A	G	21	G	G	G	G	G	G	G	G	G	G	G	G	G	G	G	G	G	G	G	G	G
777257	777257	CDS	1	BS1330_I0794	hypothetical protein	N	G	A	21	A	A	A	A	A	A	A	A	A	A	A	A	A	A	A	A	A	A	A	A	A
777270	777270	CDS	1	BS1330_I0794	hypothetical protein	N	A	G	21	G	G	G	G	G	G	G	G	G	G	G	G	G	G	G	G	G	G	G	G	G
777566	777566	CDS	-1	BS1330_I0795	hypothetical protein	N	A	C	21	C	C	C	C	C	C	C	C	C	C	C	C	C	C	C	C	C	C	C	C	C
777656	777656	CDS	-1	BS1330_I0795	hypothetical protein	N	C	T	21	T	T	T	T	T	T	T	T	T	T	T	T	T	T	T	T	T	T	T	T	T
777767	777767	CDS	-1	BS1330_I0795	hypothetical protein	N	A	G	21	G	G	G	G	G	G	G	G	G	G	G	G	G	G	G	G	G	G	G	G	G
779459	779459	CDS	1	nuoA	NADH dehydrogenase subunit A	N	A	G	21	G	G	G	G	G	G	G	G	G	G	G	G	G	G	G	G	G	G	G	G	G
779647	779647	CDS	1	nuoA	NADH dehydrogenase subunit A	S	T	C	21	C	C	C	C	C	C	C	C	C	C	C	C	C	C	C	C	C	C	C	C	C
779664	779664	CDS	1	nuoA	NADH dehydrogenase subunit A	N	T	C	21	C	C	C	C	C	C	C	C	C	C	C	C	C	C	C	C	C	C	C	C	C
781869	781869	CDS	1	nuoD	NADH dehydrogenase subunit D	S	C	T	21	T	T	T	T	T	T	T	T	T	T	T	T	T	T	T	T	T	T	T	T	T
781957	781957	CDS	1	nuoD	NADH dehydrogenase subunit D	N	T	C	21	C	C	C	C	C	C	C	C	C	C	C	C	C	C	C	C	C	C	C	C	C
783066	783066	CDS	1	nuoF	NADH dehydrogenase I subunit F	N	T	C	21	C	C	C	C	C	C	C	C	C	C	C	C	C	C	C	C	C	C	C	C	C
783476	783476	CDS	1	nuoF	NADH dehydrogenase I subunit F	S	G	A	21	A	A	A	A	A	A	A	A	A	A	A	A	A	A	A	A	A	A	A	A	A
783480	783480	CDS	1	nuoF	NADH dehydrogenase I subunit F	S	T	C	21	C	C	C	C	C	C	C	C	C	C	C	C	C	C	C	C	C	C	C	C	C
784213	784213	CDS	1	nuoF	NADH dehydrogenase I subunit F	N	A	G	21	G	G	G	G	G	G	G	G	G	G	G	G	G	G	G	G	G	G	G	G	G
784236	784236	CDS	1	nuoF	NADH dehydrogenase I subunit F	N	C	T	21	T	T	T	T	T	T	T	T	T	T	T	T	T	T	T	T	T	T	T	T	T
784981	784981	CDS	1	nuoG	NADH dehydrogenase subunit G	S	G	A	21	A	A	A	A	A	A	A	A	A	A	A	A	A	A	A	A	A	A	A	A	A
785675	785675	CDS	1	nuoG	NADH dehydrogenase subunit G	N	C	T	21	T	T	T	T	T	T	T	T	T	T	T	T	T	T	T	T	T	T	T	T	T
786950	786950	CDS	1	nuoH	NADH dehydrogenase subunit H	S	T	G	21	G	G	G	G	G	G	G	G	G	G	G	G	G	G	G	G	G	G	G	G	G
787278	787278	CDS	1	nuoH	NADH dehydrogenase subunit H	N	A	G	21	G	G	G	G	G	G	G	G	G	G	G	G	G	G	G	G	G	G	G	G	G
787563	787563	CDS	1	nuoI	NADH dehydrogenase subunit I	N	A	G	21	G	G	G	G	G	G	G	G	G	G	G	G	G	G	G	G	G	G	G	G	G
789398	789398	CDS	1	nuoL	NADH dehydrogenase subunit L	N	A	G	21	G	G	G	G	G	G	G	G	G	G	G	G	G	G	G	G	G	G	G	G	G
789497	789497	CDS	1	nuoL	NADH dehydrogenase subunit L	N	G	A	21	A	A	A	A	A	A	A	A	A	A	A	A	A	A	A	A	A	A	A	A	A
789603	789603	CDS	1	nuoL	NADH dehydrogenase subunit L	S	A	G	21	G	G	G	G	G	G	G	G	G	G	G	G	G	G	G	G	G	G	G	G	G
789728	789728	CDS	1	nuoL	NADH dehydrogenase subunit L	N	C	G	21	G	G	G	G	G	G	G	G	G	G	G	G	G	G	G	G	G	G	G	G	G
790054	790054	CDS	1	nuoL	NADH dehydrogenase subunit L	N	G	A	21	A	A	A	A	A	A	A	A	A	A	A	A	A	A	A	A	A	A	A	A	A
790351	790351	CDS	1	nuoL	NADH dehydrogenase subunit L	N	G	A	21	A	A	A	A	A	A	A	A	A	A	A	A	A	A	A	A	A	A	A	A	A
790512	790512	CDS	1	nuoL	NADH dehydrogenase subunit L	S	T	C	21	C	C	C	C	C	C	C	C	C	C	C	C	C	C	C	C	C	C	C	C	C
790998	790998	CDS	1	nuoL	NADH dehydrogenase subunit L	S	T	C	21	C	C	C	C	C	C	C	C	C	C	C	C	C	C	C	C	C	C	C	C	C
791438	791438	CDS	1	nuoM	NADH dehydrogenase subunit M	N	G	A	21	A	A	A	A	A	A	A	A	A	A	A	A	A	A	A	A	A	A	A	A	A
791618	791618	CDS	1	nuoM	NADH dehydrogenase subunit M	S	T	C	21	C	C	C	C	C	C	C	C	C	C	C	C	C	C	C	C	C	C	C	C	C
791721	791721	CDS	1	nuoM	NADH dehydrogenase subunit M	N	A	G	21	G	G	G	G	G	G	G	G	G	G	G	G	G	G	G	G	G	G	G	G	G
791972	791972	CDS	1	nuoM	NADH dehydrogenase subunit M	S	A	G	21	G	G	G	G	G	G	G	G	G	G	G	G	G	G	G	G	G	G	G	G	G
793273	793273	CDS	1	nuoN	NADH dehydrogenase subunit N	N	A	G	21	G	G	G	G	G	G	G	G	G	G	G	G	G	G	G	G	G	G	G	G	G
793716	793716	CDS	1	nuoN	NADH dehydrogenase subunit N	N	G	A	21	A	A	A	A	A	A	A	A	A	A	A	A	A	A	A	A	A	A	A	A	A
793768	793768	CDS	1	nuoN	NADH dehydrogenase subunit N	N	C	A	21	A	A	A	A	A	A	A	A	A	A	A	A	A	A	A	A	A	A	A	A	A
794082	794082	CDS	1	nuoN	NADH dehydrogenase subunit N	N	G	A	21	A	A	A	A	A	A	A	A	A	A	A	A	A	A	A	A	A	A	A	A	A
794524	794524	CDS	1	BS1330_I0812	biotin--protein ligase	S	T	C	21	C	C	C	C	C	C	C	C	C	C	C	C	C	C	C	C	C	C	C	C	C
794620	794620	CDS	1	BS1330_I0812	biotin--protein ligase	N	G	A	21	A	A	A	A	A	A	A	A	A	A	A	A	A	A	A	A	A	A	A	A	A
795094	795094	Intergenic	-	-	-	-	G	A	21	A	A	A	A	A	A	A	A	A	A	A	A	A	A	A	A	A	A	A	A	A
795446	795446	CDS	1	BS1330_I0813	metallo-beta-lactamase family protein	S	T	C	21	C	C	C	C	C	C	C	C	C	C	C	C	C	C	C	C	C	C	C	C	C
795459	795459	CDS	1	BS1330_I0813	metallo-beta-lactamase family protein	N	A	C	21	C	C	C	C	C	C	C	C	C	C	C	C	C	C	C	C	C	C	C	C	C
795810	795810	CDS	1	BS1330_I0813	metallo-beta-lactamase family protein	N	G	A	21	A	A	A	A	A	A	A	A	A	A	A	A	A	A	A	A	A	A	A	A	A
796808	796808	Intergenic	-	-	-	-	C	T	21	T	T	T	T	T	T	T	T	T	T	T	T	T	T	T	T	T	T	T	T	T
796950	796950	CDS	1	BS1330_I0814	glyoxalase family protein	N	G	T	21	T	T	T	T	T	T	T	T	T	T	T	T	T	T	T	T	T	T	T	T	T
797820	797820	Intergenic	-	-	-	-	C	T	21	T	T	T	T	T	T	T	T	T	T	T	T	T	T	T	T	T	T	T	T	T
798355	798355	Intergenic	-	-	-	-	A	G	21	G	G	G	G	G	G	G	G	G	G	G	G	G	G	G	G	G	G	G	G	G
798627	798627	CDS	1	proS	prolyl-tRNA synthetase	N	G	A	21	A	A	A	A	A	A	A	A	A	A	A	A	A	A	A	A	A	A	A	A	A
798874	798874	CDS	1	proS	prolyl-tRNA synthetase	S	A	C	21	C	C	C	C	C	C	C	C	C	C	C	C	C	C	C	C	C	C	C	C	C
799306	799306	CDS	1	proS	prolyl-tRNA synthetase	S	C	T	21	T	T	T	T	T	T	T	T	T	T	T	T	T	T	T	T	T	T	T	T	T
799635	799635	CDS	1	proS	prolyl-tRNA synthetase	N	T	C	21	C	C	C	C	C	C	C	C	C	C	C	C	C	C	C	C	C	C	C	C	C
799881	799881	CDS	1	BS1330_I0819	ABC transporter permease	S	C	A	21	A	A	A	A	A	A	A	A	A	A	A	A	A	A	A	A	A	A	A	A	A
799905	799905	CDS	1	BS1330_I0819	ABC transporter permease	S	T	C	21	C	C	C	C	C	C	C	C	C	C	C	C	C	C	C	C	C	C	C	C	C
799926	799926	CDS	1	BS1330_I0819	ABC transporter permease	S	G	A	21	A	A	A	A	A	A	A	A	A	A	A	A	A	A	A	A	A	A	A	A	A
800784	800784	CDS	1	BS1330_I0819	ABC transporter permease	S	G	A	21	A	A	A	A	A	A	A	A	A	A	A	A	A	A	A	A	A	A	A	A	A
801168	801168	CDS	1	lolD	lipoprotein releasing system ATP-binding protein LolD	N	A	G	21	G	G	G	G	G	G	G	G	G	G	G	G	G	G	G	G	G	G	G	G	G
801434	801434	CDS	1	lolD	lipoprotein releasing system ATP-binding protein LolD	S	T	C	21	C	C	C	C	C	C	C	C	C	C	C	C	C	C	C	C	C	C	C	C	C
801440	801440	CDS	1	lolD	lipoprotein releasing system ATP-binding protein LolD	S	A	G	21	G	G	G	G	G	G	G	G	G	G	G	G	G	G	G	G	G	G	G	G	G
801536	801536	CDS	1	lolD	lipoprotein releasing system ATP-binding protein LolD	S	C	T	21	T	T	T	T	T	T	T	T	T	T	T	T	T	T	T	T	T	T	T	T	T
801643	801643	CDS	1	lolD	lipoprotein releasing system ATP-binding protein LolD	N	T	C	21	C	C	C	C	C	C	C	C	C	C	C	C	C	C	C	C	C	C	C	C	C
802184	802184	Intergenic	-	-	-	-	T	C	21	C	C	C	C	C	C	C	C	C	C	C	C	C	C	C	C	C	C	C	C	C
802842	802842	CDS	1	dnaE	DNA polymerase III subunit alpha	S	G	A	21	A	A	A	A	A	A	A	A	A	A	A	A	A	A	A	A	A	A	A	A	A
802956	802956	CDS	1	dnaE	DNA polymerase III subunit alpha	S	T	C	21	C	C	C	C	C	C	C	C	C	C	C	C	C	C	C	C	C	C	C	C	C
804321	804321	CDS	1	dnaE	DNA polymerase III subunit alpha	S	C	G	21	G	G	G	G	G	G	G	G	G	G	G	G	G	G	G	G	G	G	G	G	G
804525	804525	CDS	1	dnaE	DNA polymerase III subunit alpha	S	C	T	21	T	T	T	T	T	T	T	T	T	T	T	T	T	T	T	T	T	T	T	T	T
804717	804717	CDS	1	dnaE	DNA polymerase III subunit alpha	N	A	G	21	G	G	G	G	G	G	G	G	G	G	G	G	G	G	G	G	G	G	G	G	G
804841	804841	CDS	1	dnaE	DNA polymerase III subunit alpha	N	G	A	21	A	A	A	A	A	A	A	A	A	A	A	A	A	A	A	A	A	A	A	A	A
805083	805083	CDS	1	dnaE	DNA polymerase III subunit alpha	N	G	A	21	A	A	A	A	A	A	A	A	A	A	A	A	A	A	A	A	A	A	A	A	A
805085	805085	CDS	1	dnaE	DNA polymerase III subunit alpha	N	G	A	21	A	A	A	A	A	A	A	A	A	A	A	A	A	A	A	A	A	A	A	A	A
805254	805254	CDS	1	dnaE	DNA polymerase III subunit alpha	S	T	C	21	C	C	C	C	C	C	C	C	C	C	C	C	C	C	C	C	C	C	C	C	C
805852	805852	Intergenic	-	-	-	-	T	C	21	C	C	C	C	C	C	C	C	C	C	C	C	C	C	C	C	C	C	C	C	C
807497	807497	CDS	-1	BS1330_I0824	hypothetical protein	S	T	C	21	C	C	C	C	C	C	C	C	C	C	C	C	C	C	C	C	C	C	C	C	C
807758	807758	CDS	-1	BS1330_I0824	hypothetical protein	S	C	T	21	T	T	T	T	T	T	T	T	T	T	T	T	T	T	T	T	T	T	T	T	T
807845	807845	CDS	1	BS1330_I0825	hypothetical protein	S	G	A	21	A	A	A	A	A	A	A	A	A	A	A	A	A	A	A	A	A	A	A	A	A
807888	807888	CDS	1	BS1330_I0825	hypothetical protein	N	A	G	21	G	G	G	G	G	G	G	G	G	G	G	G	G	G	G	G	G	G	G	G	G
807949	807949	Intergenic	-	-	-	-	T	C	21	C	C	C	C	C	C	C	C	C	C	C	C	C	C	C	C	C	C	C	C	C
808628	808628	CDS	1	rpsD	30S ribosomal protein S4	S	C	T	21	T	T	T	T	T	T	T	T	T	T	T	T	T	T	T	T	T	T	T	T	T
808669	808669	CDS	1	rpsD	30S ribosomal protein S4	N	T	C	21	C	C	C	C	C	C	C	C	C	C	C	C	C	C	C	C	C	C	C	C	C
810084	810084	CDS	1	BS1330_I0827	hypothetical protein	S	C	T	21	T	T	T	T	T	T	T	T	T	T	T	T	T	T	T	T	T	T	T	T	T
810128	810128	CDS	1	BS1330_I0828	inositol monophosphatase family protein	N	C	T	21	T	T	T	T	T	T	T	T	T	T	T	T	T	T	T	T	T	T	T	T	T
810937	810937	Intergenic	-	-	-	-	C	T	21	T	T	T	T	T	T	T	T	T	T	T	T	T	T	T	T	T	T	T	T	T
811801	811801	CDS	-1	BS1330_I0829	Bcr/CflA subfamily drug resistance transporter	N	C	T	21	T	T	T	T	T	T	T	T	T	T	T	T	T	T	T	T	T	T	T	T	T
811925	811925	CDS	-1	BS1330_I0829	Bcr/CflA subfamily drug resistance transporter	N	C	T	21	T	T	T	T	T	T	T	T	T	T	T	T	T	T	T	T	T	T	T	T	T
811990	811990	CDS	-1	BS1330_I0829	Bcr/CflA subfamily drug resistance transporter	N	C	T	21	T	T	T	T	T	T	T	T	T	T	T	T	T	T	T	T	T	T	T	T	T
812138	812138	CDS	-1	BS1330_I0829	Bcr/CflA subfamily drug resistance transporter	N	T	C	21	C	C	C	C	C	C	C	C	C	C	C	C	C	C	C	C	C	C	C	C	C
812436	812436	CDS	1	BS1330_I0830	hypothetical protein	S	T	C	21	C	C	C	C	C	C	C	C	C	C	C	C	C	C	C	C	C	C	C	C	C
812715	812715	CDS	-1	BS1330_I0831	glutaredoxin-like protein	N	G	T	21	T	T	T	T	T	T	T	T	T	T	T	T	T	T	T	T	T	T	T	T	T
813142	813142	Intergenic	-	-	-	-	G	C	21	C	C	C	C	C	C	C	C	C	C	C	C	C	C	C	C	C	C	C	C	C
813394	813394	CDS	-1	BS1330_I0832	BolA family protein	S	T	C	21	C	C	C	C	C	C	C	C	C	C	C	C	C	C	C	C	C	C	C	C	C
813405	813405	CDS	-1	BS1330_I0832	BolA family protein	S	G	A	21	A	A	A	A	A	A	A	A	A	A	A	A	A	A	A	A	A	A	A	A	A
813585	813585	Intergenic	-	-	-	-	G	C	21	C	C	C	C	C	C	C	C	C	C	C	C	C	C	C	C	C	C	C	C	C
815265	815265	CDS	-1	purL	phosphoribosylformylglycinamidine synthase II	S	A	G	21	G	G	G	G	G	G	G	G	G	G	G	G	G	G	G	G	G	G	G	G	G
815758	815758	CDS	-1	purL	phosphoribosylformylglycinamidine synthase II	N	T	G	21	G	G	G	G	G	G	G	G	G	G	G	G	G	G	G	G	G	G	G	G	G
816419	816419	CDS	-1	BS1330_I0834	putative lipoprotein	N	T	C	21	C	C	C	C	C	C	C	C	C	C	C	C	C	C	C	C	C	C	C	C	C
817334	817334	Intergenic	-	-	-	-	A	G	21	G	G	G	G	G	G	G	G	G	G	G	G	G	G	G	G	G	G	G	G	G
817391	817391	Intergenic	-	-	-	-	G	A	21	A	A	A	A	A	A	A	A	A	A	A	A	A	A	A	A	A	A	A	A	A
818661	818661	CDS	-1	purC	phosphoribosylaminoimidazolesuccinocarboxamide synthase	S	G	A	21	A	A	A	A	A	A	A	A	A	A	A	A	A	A	A	A	A	A	A	A	A
818781	818781	CDS	-1	purC	phosphoribosylaminoimidazolesuccinocarboxamide synthase	S	A	G	21	G	G	G	G	G	G	G	G	G	G	G	G	G	G	G	G	G	G	G	G	G
819490	819490	Intergenic	-	-	-	-	C	T	21	T	T	T	T	T	T	T	T	T	T	T	T	T	T	T	T	T	T	T	T	T
819495	819495	Intergenic	-	-	-	-	T	C	21	C	C	C	C	C	C	C	C	C	C	C	C	C	C	C	C	C	C	C	C	C
820075	820075	CDS	1	BS1330_I0840	hydroxyacid aldolase	N	C	T	21	T	T	T	T	T	T	T	T	T	T	T	T	T	T	T	T	T	T	T	T	T
820083	820083	CDS	1	BS1330_I0840	hydroxyacid aldolase	N	C	G	21	G	G	G	G	G	G	G	G	G	G	G	G	G	G	G	G	G	G	G	G	G
820435	820435	CDS	1	BS1330_I0840	hydroxyacid aldolase	N	G	A	21	A	A	A	A	A	A	A	A	A	A	A	A	A	A	A	A	A	A	A	A	A
820650	820650	CDS	1	BS1330_I0840	hydroxyacid aldolase	N	A	C	21	C	C	C	C	C	C	C	C	C	C	C	C	C	C	C	C	C	C	C	C	C
821525	821525	CDS	-1	BS1330_I0843	hypothetical protein	N	C	T	21	T	T	T	T	T	T	T	T	T	T	T	T	T	T	T	T	T	T	T	T	T
821634	821634	Intergenic	-	-	-	-	A	G	21	G	G	G	G	G	G	G	G	G	G	G	G	G	G	G	G	G	G	G	G	G
822554	822554	Intergenic	-	-	-	-	G	C	21	C	C	C	C	C	C	C	C	C	C	C	C	C	C	C	C	C	C	C	C	C
822568	822568	Intergenic	-	-	-	-	C	A	21	A	A	A	A	A	A	A	A	A	A	A	A	A	A	A	A	A	A	A	A	A
823481	823481	CDS	-1	purB	adenylosuccinate lyase	S	A	G	21	G	G	G	G	G	G	G	G	G	G	G	G	G	G	G	G	G	G	G	G	G
824695	824695	Intergenic	-	-	-	-	A	G	21	G	G	G	G	G	G	G	G	G	G	G	G	G	G	G	G	G	G	G	G	G
824899	824899	CDS	-1	BS1330_I0847	lipid A biosynthesis lauroyl acyltransferase	N	C	T	21	T	T	T	T	T	T	T	T	T	T	T	T	T	T	T	T	T	T	T	T	T
824978	824978	CDS	-1	BS1330_I0847	lipid A biosynthesis lauroyl acyltransferase	N	C	T	21	T	T	T	T	T	T	T	T	T	T	T	T	T	T	T	T	T	T	T	T	T
825060	825060	CDS	-1	BS1330_I0847	lipid A biosynthesis lauroyl acyltransferase	N	T	C	21	C	C	C	C	C	C	C	C	C	C	C	C	C	C	C	C	C	C	C	C	C
825434	825434	CDS	-1	BS1330_I0847	lipid A biosynthesis lauroyl acyltransferase	S	C	T	21	T	T	T	T	T	T	T	T	T	T	T	T	T	T	T	T	T	T	T	T	T
826787	826787	CDS	-1	BS1330_I0848	zinc-containing alcohol dehydrogenase	N	G	A	21	A	A	A	A	A	A	A	A	A	A	A	A	A	A	A	A	A	A	A	A	A
827161	827161	CDS	-1	BS1330_I0849	3-oxoacyl-(acyl carrier protein) synthase II	N	C	T	21	T	T	T	T	T	T	T	T	T	T	T	T	T	T	T	T	T	T	T	T	T
827687	827687	CDS	-1	BS1330_I0849	3-oxoacyl-(acyl carrier protein) synthase II	N	T	C	21	C	C	C	C	C	C	C	C	C	C	C	C	C	C	C	C	C	C	C	C	C
828214	828214	CDS	-1	BS1330_I0850	3-oxoacyl-(acyl carrier protein) synthase II	S	A	G	21	G	G	G	G	G	G	G	G	G	G	G	G	G	G	G	G	G	G	G	G	G
828250	828250	CDS	-1	BS1330_I0850	3-oxoacyl-(acyl carrier protein) synthase II	S	C	T	21	T	T	T	T	T	T	T	T	T	T	T	T	T	T	T	T	T	T	T	T	T
829119	829119	CDS	-1	BS1330_I0850	3-oxoacyl-(acyl carrier protein) synthase II	N	G	T	21	T	T	T	T	T	T	T	T	T	T	T	T	T	T	T	T	T	T	T	T	T
829409	829409	Intergenic	-	-	-	-	A	G	21	G	G	G	G	G	G	G	G	G	G	G	G	G	G	G	G	G	G	G	G	G
830747	830747	CDS	-1	BS1330_I0852	hypothetical protein	N	T	C	21	C	C	C	C	C	C	C	C	C	C	C	C	C	C	C	C	C	C	C	C	C
830870	830870	Intergenic	-	-	-	-	C	T	21	T	T	T	T	T	T	T	T	T	T	T	T	T	T	T	T	T	T	T	T	T
830871	830871	Intergenic	-	-	-	-	G	A	21	A	A	A	A	A	A	A	A	A	A	A	A	A	A	A	A	A	A	A	A	A
831084	831084	CDS	1	galM	aldose 1-epimerase	N	G	A	21	A	A	A	A	A	A	A	A	A	A	A	A	A	A	A	A	A	A	A	A	A
831194	831194	CDS	1	galM	aldose 1-epimerase	N	T	C	21	C	C	C	C	C	C	C	C	C	C	C	C	C	C	C	C	C	C	C	C	C
831243	831243	CDS	1	galM	aldose 1-epimerase	N	A	G	21	G	G	G	G	G	G	G	G	G	G	G	G	G	G	G	G	G	G	G	G	G
831254	831254	CDS	1	galM	aldose 1-epimerase	N	T	C	21	C	C	C	C	C	C	C	C	C	C	C	C	C	C	C	C	C	C	C	C	C
832518	832518	CDS	-1	BS1330_I0854	2-dehydro-3-deoxygluconokinase	N	G	A	21	A	A	A	A	A	A	A	A	A	A	A	A	A	A	A	A	A	A	A	A	A
832665	832665	CDS	-1	BS1330_I0854	2-dehydro-3-deoxygluconokinase	N	T	C	21	C	C	C	C	C	C	C	C	C	C	C	C	C	C	C	C	C	C	C	C	C
833029	833029	Intergenic	-	-	-	-	C	T	21	T	T	T	T	T	T	T	T	T	T	T	T	T	T	T	T	T	T	T	T	T
833072	833072	Intergenic	-	-	-	-	C	A	21	A	A	A	A	A	A	A	A	A	A	A	A	A	A	A	A	A	A	A	A	A
833753	833753	CDS	1	BS1330_I0855	hypothetical protein	S	T	G	21	G	G	G	G	G	G	G	G	G	G	G	G	G	G	G	G	G	G	G	G	G
833806	833806	CDS	1	BS1330_I0855	hypothetical protein	N	G	A	21	A	A	A	A	A	A	A	A	A	A	A	A	A	A	A	A	A	A	A	A	A
834574	834574	CDS	1	phnM	PhnM protein	N	G	A	21	A	A	A	A	A	A	A	A	A	A	A	A	A	A	A	A	A	A	A	A	A
835238	835238	CDS	-1	BS1330_I0857	HAD superfamily hydrolase	S	G	A	21	A	A	A	A	A	A	A	A	A	A	A	A	A	A	A	A	A	A	A	A	A
835993	835993	Intergenic	-	-	-	-	C	G	21	G	G	G	G	G	G	G	G	G	G	G	G	G	G	G	G	G	G	G	G	G
836226	836226	Intergenic	-	-	-	-	T	C	21	C	C	C	C	C	C	C	C	C	C	C	C	C	C	C	C	C	C	C	C	C
836517	836517	Intergenic	-	-	-	-	C	T	21	T	T	T	T	T	T	T	T	T	T	T	T	T	T	T	T	T	T	T	T	T
836569	836569	Intergenic	-	-	-	-	T	C	21	C	C	C	C	C	C	C	C	C	C	C	C	C	C	C	C	C	C	C	C	C
836574	836574	Intergenic	-	-	-	-	T	A	21	A	A	A	A	A	A	A	A	A	A	A	A	A	A	A	A	A	A	A	A	A
837262	837262	CDS	1	BS1330_I0859	tRNA-dihydrouridine synthase A	S	G	A	21	A	A	A	A	A	A	A	A	A	A	A	A	A	A	A	A	A	A	A	A	A
837473	837473	CDS	1	BS1330_I0859	tRNA-dihydrouridine synthase A	N	A	G	21	G	G	G	G	G	G	G	G	G	G	G	G	G	G	G	G	G	G	G	G	G
837474	837474	CDS	1	BS1330_I0859	tRNA-dihydrouridine synthase A	N	T	C	21	C	C	C	C	C	C	C	C	C	C	C	C	C	C	C	C	C	C	C	C	C
838353	838353	CDS	-1	BS1330_I0860	hypothetical protein	N	T	C	21	C	C	C	C	C	C	C	C	C	C	C	C	C	C	C	C	C	C	C	C	C
838830	838830	Intergenic	-	-	-	-	G	A	21	A	A	A	A	A	A	A	A	A	A	A	A	A	A	A	A	A	A	A	A	A
838837	838837	CDS	-1	cobS	cobalamin synthase	S	G	A	21	A	A	A	A	A	A	A	A	A	A	A	A	A	A	A	A	A	A	A	A	A
839085	839085	CDS	-1	cobS	cobalamin synthase	N	C	T	21	T	T	T	T	T	T	T	T	T	T	T	T	T	T	T	T	T	T	T	T	T
839721	839721	Intergenic	-	-	-	-	A	G	21	G	G	G	G	G	G	G	G	G	G	G	G	G	G	G	G	G	G	G	G	G
839828	839828	CDS	1	cobT	nicotinate-nucleotide--dimethylbenzimidazole phosphoribosyltransferase	N	C	A	21	A	A	A	A	A	A	A	A	A	A	A	A	A	A	A	A	A	A	A	A	A
840563	840563	CDS	1	cobT	nicotinate-nucleotide--dimethylbenzimidazole phosphoribosyltransferase	N	C	T	21	T	T	T	T	T	T	T	T	T	T	T	T	T	T	T	T	T	T	T	T	T
840778	840778	CDS	1	cobT	nicotinate-nucleotide--dimethylbenzimidazole phosphoribosyltransferase	N	T	C	21	C	C	C	C	C	C	C	C	C	C	C	C	C	C	C	C	C	C	C	C	C
841050	841050	CDS	-1	BS1330_I0864	AsnC family transcriptional regulator	S	C	T	21	T	T	T	T	T	T	T	T	T	T	T	T	T	T	T	T	T	T	T	T	T
841451	841451	Intergenic	-	-	-	-	T	C	21	C	C	C	C	C	C	C	C	C	C	C	C	C	C	C	C	C	C	C	C	C
842920	842920	CDS	1	BS1330_I0867	hypothetical protein	S	C	T	21	T	T	T	T	T	T	T	T	T	T	T	T	T	T	T	T	T	T	T	T	T
843174	843174	Intergenic	-	-	-	-	C	T	21	T	T	T	T	T	T	T	T	T	T	T	T	T	T	T	T	T	T	T	T	T
845193	845193	Intergenic	-	-	-	-	A	G	21	G	G	G	G	G	G	G	G	G	G	G	G	G	G	G	G	G	G	G	G	G
845816	845816	CDS	1	BS1330_I0870	hypothetical protein	N	A	G	21	G	G	G	G	G	G	G	G	G	G	G	G	G	G	G	G	G	G	G	G	G
846029	846029	Intergenic	-	-	-	-	G	A	21	A	A	A	A	A	A	A	A	A	A	A	A	A	A	A	A	A	A	A	A	A
846451	846451	Intergenic	-	-	-	-	T	G	21	G	G	G	G	G	G	G	G	G	G	G	G	G	G	G	G	G	G	G	G	G
848359	848359	CDS	1	argS	arginyl-tRNA synthetase	N	C	T	21	T	T	T	T	T	T	T	T	T	T	T	T	T	T	T	T	T	T	T	T	T
849453	849453	CDS	1	argS	arginyl-tRNA synthetase	S	A	G	21	G	G	G	G	G	G	G	G	G	G	G	G	G	G	G	G	G	G	G	G	G
849833	849833	Intergenic	-	-	-	-	A	G	21	G	G	G	G	G	G	G	G	G	G	G	G	G	G	G	G	G	G	G	G	G
849890	849890	Intergenic	-	-	-	-	C	T	21	T	T	T	T	T	T	T	T	T	T	T	T	T	T	T	T	T	T	T	T	T
850078	850078	CDS	1	BS1330_I0874	hypothetical protein	N	A	T	21	T	T	T	T	T	T	T	T	T	T	T	T	T	T	T	T	T	T	T	T	T
850272	850272	CDS	1	BS1330_I0874	hypothetical protein	N	A	G	21	G	G	G	G	G	G	G	G	G	G	G	G	G	G	G	G	G	G	G	G	G
851117	851117	CDS	1	BS1330_I0874	hypothetical protein	N	C	G	21	G	G	G	G	G	G	G	G	G	G	G	G	G	G	G	G	G	G	G	G	G
851319	851319	CDS	1	BS1330_I0874	hypothetical protein	N	C	T	21	T	T	T	T	T	T	T	T	T	T	T	T	T	T	T	T	T	T	T	T	T
851635	851635	CDS	1	BS1330_I0874	hypothetical protein	S	T	C	21	C	C	C	C	C	C	C	C	C	C	C	C	C	C	C	C	C	C	C	C	C
851704	851704	CDS	1	BS1330_I0874	hypothetical protein	S	G	T	21	T	T	T	T	T	T	T	T	T	T	T	T	T	T	T	T	T	T	T	T	T
851828	851828	CDS	1	BS1330_I0874	hypothetical protein	N	C	G	21	G	G	G	G	G	G	G	G	G	G	G	G	G	G	G	G	G	G	G	G	G
852240	852240	CDS	1	BS1330_I0874	hypothetical protein	N	G	A	21	A	A	A	A	A	A	A	A	A	A	A	A	A	A	A	A	A	A	A	A	A
852387	852387	CDS	1	BS1330_I0874	hypothetical protein	N	C	T	21	T	T	T	T	T	T	T	T	T	T	T	T	T	T	T	T	T	T	T	T	T
852789	852789	CDS	1	BS1330_I0874	hypothetical protein	N	T	C	21	C	C	C	C	C	C	C	C	C	C	C	C	C	C	C	C	C	C	C	C	C
854395	854395	CDS	1	scpA	segregation and condensation protein A	S	T	C	21	C	C	C	C	C	C	C	C	C	C	C	C	C	C	C	C	C	C	C	C	C
854526	854526	CDS	1	scpA	segregation and condensation protein A	S	T	G	21	G	G	G	G	G	G	G	G	G	G	G	G	G	G	G	G	G	G	G	G	G
854831	854831	CDS	1	scpA	segregation and condensation protein A	N	C	A	21	A	A	A	A	A	A	A	A	A	A	A	A	A	A	A	A	A	A	A	A	A
855603	855603	CDS	1	scpB	segregation and condensation protein B	N	A	G	21	G	G	G	G	G	G	G	G	G	G	G	G	G	G	G	G	G	G	G	G	G
856285	856285	CDS	1	BS1330_I0879	sec-independent translocase	S	C	T	21	T	T	T	T	T	T	T	T	T	T	T	T	T	T	T	T	T	T	T	T	T
856624	856624	CDS	1	BS1330_I0879	sec-independent translocase	N	A	C	21	C	C	C	C	C	C	C	C	C	C	C	C	C	C	C	C	C	C	C	C	C
857630	857630	Intergenic	-	-	-	-	A	G	21	G	G	G	G	G	G	G	G	G	G	G	G	G	G	G	G	G	G	G	G	G
857771	857771	CDS	1	serS	seryl-tRNA synthetase	N	G	A	21	A	A	A	A	A	A	A	A	A	A	A	A	A	A	A	A	A	A	A	A	A
858525	858525	CDS	1	serS	seryl-tRNA synthetase	N	T	C	21	C	C	C	C	C	C	C	C	C	C	C	C	C	C	C	C	C	C	C	C	C
858919	858919	CDS	1	serS	seryl-tRNA synthetase	N	A	G	21	G	G	G	G	G	G	G	G	G	G	G	G	G	G	G	G	G	G	G	G	G
859200	859200	CDS	1	surE	stationary phase survival protein SurE	N	G	A	21	A	A	A	A	A	A	A	A	A	A	A	A	A	A	A	A	A	A	A	A	A
860146	860146	CDS	1	pcm	protein-L-isoaspartate O-methyltransferase	S	C	T	21	T	T	T	T	T	T	T	T	T	T	T	T	T	T	T	T	T	T	T	T	T
860155	860155	CDS	1	pcm	protein-L-isoaspartate O-methyltransferase	S	C	T	21	T	T	T	T	T	T	T	T	T	T	T	T	T	T	T	T	T	T	T	T	T
860851	860851	Intergenic	-	-	-	-	G	A	21	A	A	A	A	A	A	A	A	A	A	A	A	A	A	A	A	A	A	A	A	A
860978	860978	CDS	1	BS1330_I0884	M24/M37 family peptidase	N	A	G	21	G	G	G	G	G	G	G	G	G	G	G	G	G	G	G	G	G	G	G	G	G
861941	861941	CDS	1	BS1330_I0884	M24/M37 family peptidase	N	C	T	21	T	T	T	T	T	T	T	T	T	T	T	T	T	T	T	T	T	T	T	T	T
862231	862231	Intergenic	-	-	-	-	G	A	21	A	A	A	A	A	A	A	A	A	A	A	A	A	A	A	A	A	A	A	A	A
862515	862515	CDS	-1	BS1330_I0885	hypothetical protein	N	T	G	21	G	G	G	G	G	G	G	G	G	G	G	G	G	G	G	G	G	G	G	G	G
862612	862612	CDS	-1	BS1330_I0885	hypothetical protein	N	C	T	21	T	T	T	T	T	T	T	T	T	T	T	T	T	T	T	T	T	T	T	T	T
864143	864143	CDS	1	BS1330_I0887	SecD/SecF family protein-export membrane protein	S	C	T	21	T	T	T	T	T	T	T	T	T	T	T	T	T	T	T	T	T	T	T	T	T
864281	864281	CDS	1	BS1330_I0887	SecD/SecF family protein-export membrane protein	S	A	C	21	C	C	C	C	C	C	C	C	C	C	C	C	C	C	C	C	C	C	C	C	C
864374	864374	CDS	1	BS1330_I0887	SecD/SecF family protein-export membrane protein	S	C	T	21	T	T	T	T	T	T	T	T	T	T	T	T	T	T	T	T	T	T	T	T	T
865766	865766	CDS	1	BS1330_I0887	SecD/SecF family protein-export membrane protein	S	A	G	21	G	G	G	G	G	G	G	G	G	G	G	G	G	G	G	G	G	G	G	G	G
866279	866279	CDS	1	BS1330_I0888	hypothetical protein	N	T	G	21	G	G	G	G	G	G	G	G	G	G	G	G	G	G	G	G	G	G	G	G	G
867361	867361	CDS	-1	BS1330_I0890	tRNA (uracil-5-)-methyltransferase Gid	N	C	A	21	A	A	A	A	A	A	A	A	A	A	A	A	A	A	A	A	A	A	A	A	A
868573	868573	CDS	-1	BS1330_I0890	tRNA (uracil-5-)-methyltransferase Gid	S	G	A	21	A	A	A	A	A	A	A	A	A	A	A	A	A	A	A	A	A	A	A	A	A
868771	868771	Intergenic	-	-	-	-	G	A	21	A	A	A	A	A	A	A	A	A	A	A	A	A	A	A	A	A	A	A	A	A
869471	869471	CDS	1	BS1330_I0892	hypothetical protein	S	C	A	21	A	A	A	A	A	A	A	A	A	A	A	A	A	A	A	A	A	A	A	A	A
869644	869644	CDS	1	BS1330_I0892	hypothetical protein	S	G	A	21	A	A	A	A	A	A	A	A	A	A	A	A	A	A	A	A	A	A	A	A	A
869677	869677	CDS	1	BS1330_I0892	hypothetical protein	S	C	T	21	T	T	T	T	T	T	T	T	T	T	T	T	T	T	T	T	T	T	T	T	T
869752	869752	CDS	1	BS1330_I0892	hypothetical protein	S	A	G	21	G	G	G	G	G	G	G	G	G	G	G	G	G	G	G	G	G	G	G	G	G
870297	870297	CDS	1	BS1330_I0892	hypothetical protein	N	G	A	21	A	A	A	A	A	A	A	A	A	A	A	A	A	A	A	A	A	A	A	A	A
870306	870306	CDS	1	BS1330_I0892	hypothetical protein	N	G	A	21	A	A	A	A	A	A	A	A	A	A	A	A	A	A	A	A	A	A	A	A	A
870434	870434	CDS	1	BS1330_I0892	hypothetical protein	N	T	C	21	C	C	C	C	C	C	C	C	C	C	C	C	C	C	C	C	C	C	C	C	C
870561	870561	CDS	1	BS1330_I0892	hypothetical protein	N	T	C	21	C	C	C	C	C	C	C	C	C	C	C	C	C	C	C	C	C	C	C	C	C
870870	870870	CDS	1	BS1330_I0893	hypothetical protein	S	T	G	21	G	G	G	G	G	G	G	G	G	G	G	G	G	G	G	G	G	G	G	G	G
870879	870879	CDS	1	BS1330_I0893	hypothetical protein	S	G	A	21	A	A	A	A	A	A	A	A	A	A	A	A	A	A	A	A	A	A	A	A	A
870994	870994	CDS	1	BS1330_I0893	hypothetical protein	N	T	C	21	C	C	C	C	C	C	C	C	C	C	C	C	C	C	C	C	C	C	C	C	C
870995	870995	CDS	1	BS1330_I0893	hypothetical protein	N	C	T	21	T	T	T	T	T	T	T	T	T	T	T	T	T	T	T	T	T	T	T	T	T
871129	871129	CDS	1	BS1330_I0893	hypothetical protein	N	C	T	21	T	T	T	T	T	T	T	T	T	T	T	T	T	T	T	T	T	T	T	T	T
871147	871147	Intergenic	-	-	-	-	A	G	21	G	G	G	G	G	G	G	G	G	G	G	G	G	G	G	G	G	G	G	G	G
871441	871441	tRNA	1	BS1330_It13	tRNA-Leu	-	T	C	21	C	C	C	C	C	C	C	C	C	C	C	C	C	C	C	C	C	C	C	C	C
871443	871443	tRNA	1	BS1330_It13	tRNA-Leu	-	C	T	21	T	T	T	T	T	T	T	T	T	T	T	T	T	T	T	T	T	T	T	T	T
871481	871481	Intergenic	-	-	-	-	C	T	21	T	T	T	T	T	T	T	T	T	T	T	T	T	T	T	T	T	T	T	T	T
871761	871761	CDS	1	tig	trigger factor	N	T	C	21	C	C	C	C	C	C	C	C	C	C	C	C	C	C	C	C	C	C	C	C	C
872176	872176	CDS	1	tig	trigger factor	S	T	C	21	C	C	C	C	C	C	C	C	C	C	C	C	C	C	C	C	C	C	C	C	C
872321	872321	CDS	1	tig	trigger factor	N	G	A	21	A	A	A	A	A	A	A	A	A	A	A	A	A	A	A	A	A	A	A	A	A
872399	872399	CDS	1	tig	trigger factor	N	G	A	21	A	A	A	A	A	A	A	A	A	A	A	A	A	A	A	A	A	A	A	A	A
872715	872715	CDS	1	tig	trigger factor	N	A	G	21	G	G	G	G	G	G	G	G	G	G	G	G	G	G	G	G	G	G	G	G	G
872898	872898	CDS	1	tig	trigger factor	N	C	T	21	T	T	T	T	T	T	T	T	T	T	T	T	T	T	T	T	T	T	T	T	T
873204	873204	CDS	1	gatB	aspartyl/glutamyl-tRNA amidotransferase subunit B	S	A	C	21	C	C	C	C	C	C	C	C	C	C	C	C	C	C	C	C	C	C	C	C	C
873411	873411	CDS	1	gatB	aspartyl/glutamyl-tRNA amidotransferase subunit B	S	C	T	21	T	T	T	T	T	T	T	T	T	T	T	T	T	T	T	T	T	T	T	T	T
873747	873747	CDS	1	gatB	aspartyl/glutamyl-tRNA amidotransferase subunit B	S	T	C	21	C	C	C	C	C	C	C	C	C	C	C	C	C	C	C	C	C	C	C	C	C
874024	874024	CDS	1	gatB	aspartyl/glutamyl-tRNA amidotransferase subunit B	S	T	C	21	C	C	C	C	C	C	C	C	C	C	C	C	C	C	C	C	C	C	C	C	C
874435	874435	CDS	1	gatB	aspartyl/glutamyl-tRNA amidotransferase subunit B	N	A	G	21	G	G	G	G	G	G	G	G	G	G	G	G	G	G	G	G	G	G	G	G	G
874676	874676	CDS	1	BS1330_I0896	acetyltransferase	S	G	A	21	A	A	A	A	A	A	A	A	A	A	A	A	A	A	A	A	A	A	A	A	A
874741	874741	CDS	1	BS1330_I0896	acetyltransferase	N	C	T	21	T	T	T	T	T	T	T	T	T	T	T	T	T	T	T	T	T	T	T	T	T
875524	875524	CDS	1	BS1330_I0898	NADH dehydrogenase	N	C	T	21	T	T	T	T	T	T	T	T	T	T	T	T	T	T	T	T	T	T	T	T	T
875871	875871	CDS	1	BS1330_I0899	hypothetical protein	N	C	G	21	G	G	G	G	G	G	G	G	G	G	G	G	G	G	G	G	G	G	G	G	G
876023	876023	CDS	1	BS1330_I0900	hypothetical protein	N	C	T	21	T	T	T	T	T	T	T	T	T	T	T	T	T	T	T	T	T	T	T	T	T
876530	876530	CDS	-1	aat	leucyl/phenylalanyl-tRNA--protein transferase	S	G	T	21	T	T	T	T	T	T	T	T	T	T	T	T	T	T	T	T	T	T	T	T	T
876611	876611	CDS	-1	aat	leucyl/phenylalanyl-tRNA--protein transferase	S	A	G	21	G	G	G	G	G	G	G	G	G	G	G	G	G	G	G	G	G	G	G	G	G
876707	876707	CDS	-1	aat	leucyl/phenylalanyl-tRNA--protein transferase	N	C	A	21	A	A	A	A	A	A	A	A	A	A	A	A	A	A	A	A	A	A	A	A	A
876801	876801	CDS	-1	aat	leucyl/phenylalanyl-tRNA--protein transferase	N	C	T	21	T	T	T	T	T	T	T	T	T	T	T	T	T	T	T	T	T	T	T	T	T
877976	877976	CDS	-1	accC	acetyl-CoA carboxylase biotin carboxylase subunit	S	G	A	21	A	A	A	A	A	A	A	A	A	A	A	A	A	A	A	A	A	A	A	A	A
878556	878556	CDS	-1	accB	acetyl-CoA carboxylase biotin carboxyl carrier protein subunit	S	G	T	21	T	T	T	T	T	T	T	T	T	T	T	T	T	T	T	T	T	T	T	T	T
879466	879466	Intergenic	-	-	-	-	C	T	21	T	T	T	T	T	T	T	T	T	T	T	T	T	T	T	T	T	T	T	T	T
879751	879751	CDS	-1	BS1330_I0905	outer membrane protein	S	A	G	21	G	G	G	G	G	G	G	G	G	G	G	G	G	G	G	G	G	G	G	G	G
880935	880935	CDS	-1	BS1330_I0906	hypothetical protein	S	A	G	21	G	G	G	G	G	G	G	G	G	G	G	G	G	G	G	G	G	G	G	G	G
881981	881981	Intergenic	-	-	-	-	G	A	21	A	A	A	A	A	A	A	A	A	A	A	A	A	A	A	A	A	A	A	A	A
882041	882041	Intergenic	-	-	-	-	G	A	21	A	A	A	A	A	A	A	A	A	A	A	A	A	A	A	A	A	A	A	A	A
882060	882060	Intergenic	-	-	-	-	A	G	21	G	G	G	G	G	G	G	G	G	G	G	G	G	G	G	G	G	G	G	G	G
882061	882061	Intergenic	-	-	-	-	G	T	21	T	T	T	T	T	T	T	T	T	T	T	T	T	T	T	T	T	T	T	T	T
882519	882519	CDS	1	BS1330_I0907	class I aminotransferase	N	T	C	21	C	C	C	C	C	C	C	C	C	C	C	C	C	C	C	C	C	C	C	C	C
883472	883472	CDS	-1	BS1330_I0908	ribonuclease Rne/Rng domain-containing protein	N	G	C	21	C	C	C	C	C	C	C	C	C	C	C	C	C	C	C	C	C	C	C	C	C
883592	883592	CDS	-1	BS1330_I0908	ribonuclease Rne/Rng domain-containing protein	N	T	C	21	C	C	C	C	C	C	C	C	C	C	C	C	C	C	C	C	C	C	C	C	C
883635	883635	CDS	-1	BS1330_I0908	ribonuclease Rne/Rng domain-containing protein	S	T	C	21	C	C	C	C	C	C	C	C	C	C	C	C	C	C	C	C	C	C	C	C	C
883815	883815	CDS	-1	BS1330_I0908	ribonuclease Rne/Rng domain-containing protein	S	T	G	21	G	G	G	G	G	G	G	G	G	G	G	G	G	G	G	G	G	G	G	G	G
884256	884256	CDS	-1	BS1330_I0908	ribonuclease Rne/Rng domain-containing protein	S	G	A	21	A	A	A	A	A	A	A	A	A	A	A	A	A	A	A	A	A	A	A	A	A
884899	884899	CDS	-1	BS1330_I0908	ribonuclease Rne/Rng domain-containing protein	N	T	C	21	C	C	C	C	C	C	C	C	C	C	C	C	C	C	C	C	C	C	C	C	C
885248	885248	CDS	-1	BS1330_I0908	ribonuclease Rne/Rng domain-containing protein	N	T	C	21	C	C	C	C	C	C	C	C	C	C	C	C	C	C	C	C	C	C	C	C	C
885528	885528	CDS	-1	BS1330_I0908	ribonuclease Rne/Rng domain-containing protein	S	G	A	21	A	A	A	A	A	A	A	A	A	A	A	A	A	A	A	A	A	A	A	A	A
885663	885663	CDS	-1	BS1330_I0908	ribonuclease Rne/Rng domain-containing protein	S	A	G	21	G	G	G	G	G	G	G	G	G	G	G	G	G	G	G	G	G	G	G	G	G
886369	886369	Intergenic	-	-	-	-	A	C	21	C	C	C	C	C	C	C	C	C	C	C	C	C	C	C	C	C	C	C	C	C
886387	886387	Intergenic	-	-	-	-	C	T	21	T	T	T	T	T	T	T	T	T	T	T	T	T	T	T	T	T	T	T	T	T
886892	886892	CDS	1	BS1330_I0911	N-acetylmuramoyl-L-alanine amidase	S	A	G	21	G	G	G	G	G	G	G	G	G	G	G	G	G	G	G	G	G	G	G	G	G
886976	886976	CDS	1	BS1330_I0911	N-acetylmuramoyl-L-alanine amidase	N	T	A	21	A	A	A	A	A	A	A	A	A	A	A	A	A	A	A	A	A	A	A	A	A
887778	887778	CDS	1	BS1330_I0911	N-acetylmuramoyl-L-alanine amidase	N	T	C	21	C	C	C	C	C	C	C	C	C	C	C	C	C	C	C	C	C	C	C	C	C
888483	888483	CDS	1	BS1330_I0912	penicillin-binding protein 1A	N	C	G	21	G	G	G	G	G	G	G	G	G	G	G	G	G	G	G	G	G	G	G	G	G
889648	889648	CDS	1	BS1330_I0912	penicillin-binding protein 1A	N	A	G	21	G	G	G	G	G	G	G	G	G	G	G	G	G	G	G	G	G	G	G	G	G
890486	890486	CDS	1	BS1330_I0912	penicillin-binding protein 1A	S	G	T	21	T	T	T	T	T	T	T	T	T	T	T	T	T	T	T	T	T	T	T	T	T
891175	891175	Intergenic	-	-	-	-	T	C	21	C	C	C	C	C	C	C	C	C	C	C	C	C	C	C	C	C	C	C	C	C
892363	892363	CDS	1	BS1330_I0915	IS711, transposase orfA	S	A	G	1	N	N	N	N	N	N	N	N	N	N	N	N	N	G	N	N	N	N	N	N	N
892995	892995	Intergenic	-	-	-	-	C	T	16	T	T	T	N	T	T	T	T	T	N	T	T	T	T	T	N	T	N	T	N	T
893028	893028	Intergenic	-	-	-	-	A	G	20	G	G	G	G	G	G	G	G	G	G	G	G	G	G	G	G	G	G	N	G	G
893044	893044	Intergenic	-	-	-	-	C	G	20	G	G	G	G	G	G	G	G	G	G	G	G	G	G	G	G	G	G	N	G	G
894149	894149	CDS	-1	BS1330_I0919	hypothetical protein	N	G	A	21	A	A	A	A	A	A	A	A	A	A	A	A	A	A	A	A	A	A	A	A	A
894346	894346	CDS	-1	BS1330_I0919	hypothetical protein	S	C	A	21	A	A	A	A	A	A	A	A	A	A	A	A	A	A	A	A	A	A	A	A	A
895540	895540	CDS	1	BS1330_I0921	hypothetical protein	S	C	T	21	T	T	T	T	T	T	T	T	T	T	T	T	T	T	T	T	T	T	T	T	T
[truncated: 5,375 more rows]

## Sheet: E
Consecutive	Strain	Percent Mapped	A->C	A->G	A->T	C->A	C->G	C->T	G->A	G->C	G->T	T->A	T->C	T->G	Total SNPs
1	Brucella spp. 09RB8910	82.2981	1	1	0	1	0	4	0	0	0	0	5	1	13
2	Brucella spp. 10RB9215	99.3789	1	2	1	1	0	3	1	0	0	0	6	1	16
3	Brucella ovis IntaBari-2001-319-4082	92.4431	0	0	0	1	0	3	3	0	0	0	0	0	7
4	Brucella suis 1330	98.8613	0	0	0	1	0	1	0	0	0	0	0	0	2
5	Brucella spp. 141012304	87.5776	1	1	0	1	1	3	0	0	0	0	3	0	10
6	Brucella abortus 2308W	99.6894	0	0	0	0	0	0	0	0	0	0	0	0	0
7	Brucella sp. BCCN 84.3	83.8509	1	1	0	1	0	0	2	0	0	0	0	0	5
8	Brucella melitensis 16M	93.6853	0	0	0	0	0	0	0	0	0	0	0	0	0
9	Brucella suis F4/06-146	96.5839	0	0	0	1	0	0	0	0	0	0	2	0	3
10	Brucella spp. BO2	65.735	1	1	0	1	0	2	0	0	0	0	4	0	9
11	Brucella canis ATCC 23365	96.5839	0	0	0	1	0	0	0	0	0	0	1	0	2
12	Brucella ceti dolphin type TE10759-12	67.4948	1	2	0	1	0	1	3	0	0	0	2	0	10
13	Brucella inopinata BO1	95.3416	1	2	1	1	0	5	2	0	0	0	5	0	17
14	Brucella melitensis M5-90	98.8613	0	0	0	0	0	0	0	0	0	0	0	0	0
15	Brucella microti CCM 4915	99.0683	0	0	0	1	0	0	0	0	0	0	0	0	1
16	Brucella neotomae 5K/33	95.3416	0	1	0	1	1	0	0	0	0	0	1	0	4
17	Brucella spp. NVSL_07_0026	51.7598	2	3	0	1	0	1	2	0	0	0	0	0	9
18	Brucella pinnipedialis B2/94	91.6149	0	0	0	1	0	0	0	0	0	0	0	0	1
19	Brucella vulpis F60 BVF60	82.0911	0	2	0	1	0	5	0	1	0	0	5	0	14
20	Brucella ceti porposie type F23-97	62.6294	1	3	0	1	0	1	0	0	0	0	0	0	6
21	Brucella spp. F5-99	56.0041	0	0	0	1	0	0	0	0	0	0	0	0	1
22	Brucella spp. NF 2653	92.7536	1	2	1	2	1	2	0	0	0	0	6	1	16
23	Ochrobactrum anthropi ATCC49188	14.3892	0	0	0	1	0	1	0	0	0	0	1	0	3
24	Ochrobactrum intermedium LMG3301	13.0435	0	0	0	1	0	1	0	0	0	0	1	0	3
25	bbatCR01	83.9545	1	1	0	1	0	0	2	0	0	0	0	0	5
26	bbatCR02	80.9524	1	1	0	1	0	0	2	0	0	0	0	0	5
27	bbatCR03	81.9876	1	1	0	1	0	0	2	0	0	0	0	0	5
28	bbatCR04	83.1263	1	1	0	1	0	0	2	0	0	0	0	0	5
29	bbatCR05	82.7122	1	1	0	1	0	0	2	0	0	0	0	0	5
30	bbatCR06	84.058	1	1	0	1	0	0	2	0	0	0	0	0	5
31	bbatCR07	83.2298	1	1	0	1	0	0	2	0	0	0	0	0	5
32	bbatCR08	82.9193	1	1	0	1	0	0	2	0	0	0	0	0	5
33	bbatCR09	82.1946	1	1	0	1	0	0	2	0	0	0	0	0	5
34	bbatCR10	79.9172	1	1	0	1	0	0	2	0	0	0	0	0	5
35	bbatCR11	80.7453	1	1	0	1	0	0	1	0	0	0	0	0	4
36	bbatCR13	81.8841	1	1	0	1	0	0	2	0	0	0	0	0	5
37	bbatCR16	80.9524	1	1	0	1	0	0	2	0	0	0	0	0	5
38	bbatCR21	80.4348	1	1	0	1	0	0	2	0	0	0	0	0	5
39	bbatCR23	81.9876	1	1	0	1	0	0	2	0	0	0	0	0	5
40	bbatCR24	82.7122	1	1	0	1	0	0	2	0	0	0	0	0	5
41	bbatCR26	82.7122	1	1	0	1	0	0	2	0	0	0	0	0	5
42	bbatCR27	79.6066	1	1	0	1	0	0	2	0	0	0	0	0	5
43	bbatCR29	81.2629	1	1	0	1	0	0	2	0	0	0	0	0	5
44	bbatCR33	80.5383	1	1	0	1	0	0	2	0	0	0	0	0	5
																Total SNPs	58

## Sheet: F
Consecutive	Strain	Percent Mapped	A->C	A->G	A->T	C->A	C->G	C->T	G->A	G->C	G->T	T->A	T->C	T->G	Total SNPs
1	Brucella spp. 09RB8910	96.8085	1	0	1	0	0	3	0	1	0	0	3	1	10
2	Brucella spp. 10RB9215	99.5567	1	1	1	0	0	4	0	3	0	0	3	1	14
3	Brucella ovis IntaBari-2001-319-4082	72.6064	1	0	0	0	0	2	2	0	0	0	0	0	5
4	Brucella suis 1330	99.2021	1	1	0	0	0	0	0	0	0	0	0	0	2
5	Brucella spp. 141012304	80.2305	2	1	1	0	0	2	2	0	1	1	3	0	13
6	Brucella abortus 2308W	99.2908	0	0	0	0	0	0	0	0	0	0	0	0	0
7	Brucella sp. BCCN 84.3	99.5567	1	0	0	0	0	0	0	0	0	0	0	0	1
8	Brucella melitensis 16M	99.3794	1	1	0	0	0	1	0	0	0	0	0	0	3
9	Brucella suis F4/06-146	93.0851	1	0	0	0	1	0	0	0	0	0	2	0	4
10	Brucella spp. BO2	47.5177	1	0	1	1	0	0	2	0	0	0	4	0	9
11	Brucella canis ATCC 23365	97.695	1	0	0	0	0	1	0	0	0	0	1	0	3
12	Brucella ceti dolphin type TE10759-12	79.9645	1	2	0	0	0	1	1	0	0	0	1	0	6
13	Brucella inopinata BO1	68.7057	0	2	0	0	0	2	3	1	0	3	3	2	16
14	Brucella melitensis M5-90	67.9965	1	1	0	0	0	0	0	1	0	0	1	1	5
15	Brucella microti CCM 4915	99.2021	1	1	0	0	0	0	0	0	0	0	0	0	2
16	Brucella neotomae 5K/33	91.1348	1	0	0	0	0	1	0	0	0	1	0	0	3
17	Brucella spp. NVSL_07_0026	96.4508	1	2	0	1	0	0	2	0	0	0	0	0	6
18	Brucella pinnipedialis B2/94	76.0638	1	1	0	0	0	0	0	0	0	0	1	0	3
19	Brucella vulpis F60 BVF60	34.6631	0	0	0	0	0	2	0	2	0	0	2	0	6
20	Brucella ceti porposie type F23-97	75.266	1	0	0	1	0	0	2	0	0	0	0	0	4
21	Brucella spp. F5-99	64.7163	1	0	0	0	0	0	0	0	0	0	0	0	1
22	Brucella spp. NF 2653	63.2979	0	0	0	0	0	3	1	1	0	1	5	2	13
23	Ochrobactrum anthropi ATCC49188	15.7801	0	0	0	1	0	1	0	0	0	0	1	0	3
24	Ochrobactrum intermedium LMG3301	14.3617	0	0	0	1	0	1	0	0	0	0	1	0	3
25	bbatCR01	99.4681	1	0	0	0	0	0	0	0	0	0	0	0	1
26	bbatCR02	99.3794	1	0	0	0	0	0	0	0	0	0	0	0	1
27	bbatCR03	98.4929	1	0	0	0	0	0	0	0	0	0	0	0	1
28	bbatCR04	99.0248	1	0	0	0	0	0	0	0	0	0	0	0	1
29	bbatCR05	99.3794	1	0	0	0	0	0	0	0	0	0	0	0	1
30	bbatCR06	97.1631	1	0	0	0	0	0	0	0	0	0	0	0	1
31	bbatCR07	98.3156	1	0	0	0	0	0	0	0	0	0	0	0	1
32	bbatCR08	99.0248	1	0	0	0	0	0	0	0	0	0	0	0	1
33	bbatCR09	99.5567	1	0	0	0	0	0	0	0	0	0	0	0	1
34	bbatCR10	98.3156	1	0	0	0	0	0	0	0	0	0	0	0	1
35	bbatCR11	99.1135	1	0	0	0	0	0	0	0	0	0	0	0	1
36	bbatCR13	98.4929	1	0	0	0	0	0	0	0	0	0	0	0	1
37	bbatCR16	97.8723	1	0	0	0	0	0	0	0	0	0	0	0	1
38	bbatCR21	98.9362	1	0	0	0	0	0	0	0	0	0	0	0	1
39	bbatCR23	99.5567	1	0	0	0	0	0	0	0	0	0	0	0	1
40	bbatCR24	98.9362	1	0	0	0	0	0	0	0	0	0	0	0	1
41	bbatCR26	98.227	1	0	0	0	0	0	0	0	0	0	0	0	1
42	bbatCR27	97.0745	1	0	0	0	0	0	0	0	0	0	0	0	1
43	bbatCR29	99.0248	1	0	0	0	0	0	0	0	0	0	0	0	1
44	bbatCR33	97.7837	1	0	0	0	0	0	0	0	0	0	0	0	1
																Total SNPs	76
